# Supplementary material for: Sulfur Amino Acid Metabolism and the Role of Endogenous Cystathionine-γ-lyase/H2S in Holstein Cows with Clinical Mastitis
Source: Animals (Basel). 2022 Jun 4;12(11):1451. doi: 10.3390/ani12111451 (PMC9179249; doi:10.3390/ani12111451)
Supplement: Supplementary file 1 [file animals-12-01451-s001.zip]

Archive with 5 entries (5 files):
- Supplementary Materials Raw data description.pdf
- Table S1 (3739 DEPs RAW Data).xlsm
- Table S2 (RT-qPCR primer sequences).pdf
- Table S3 (GO DEPs RAW Data ).xlsx
- Table S4 (KEGG DEPs RAW Data).xlsx
