# Supplementary material for: Sulfur Amino Acid Metabolism and the Role of Endogenous Cystathionine-γ-lyase/H2S in Holstein Cows with Clinical Mastitis
Source: Animals (Basel). 2022 Jun 4;12(11):1451. doi: 10.3390/ani12111451 (PMC9179249; doi:10.3390/ani12111451)
Supplement: Supplementary file 1 [file animals-12-01451-s001.zip › Table S1 (3739 DEPs RAW Data).xlsm]

## Sheet: Control-vs-mastitis.filter.anno
	id	Control1	Control2	Control3	mastitis1	mastitis2	mastitis3	Control_mean	mastitis_mean	log2(fc)	PValue	FDR	Symbol	Description	KEGG_A_class	KEGG_B_class	Pathway	K_ID	GO Component	GO Function	GO Process
1	NP_001012687.1	82657000	133780240	139146448	2.80902e+06	19883188	2.55634e+06	118527896	8.41618e+06	-3.81592	1.98756e-116	1.35214e-112	FASN	fatty acid synthase [Bos taurus]	Metabolism;Organismal Systems;Environmental Information Processing;Metabolism;Metabolism	Global and overview maps;Endocrine system;Signal transduction;Global and overview maps;Lipid metabolism	ko01100//Metabolic pathways;ko04910//Insulin signaling pathway;ko04152//AMPK signaling pathway;ko01212//Fatty acid metabolism;ko00061//Fatty acid biosynthesis	K00665;K00665;K00665;K00665;K00665	GO:0016020//membrane;GO:0048770//pigment granule	GO:0003723//RNA binding;GO:0016297//acyl-[acyl-carrier-protein] hydrolase activity;GO:0016628//oxidoreductase activity, acting on the CH-CH group of donors, NAD or NADP as acceptor;GO:0019171//3-hydroxyacyl-[acyl-carrier-protein] dehydratase activity;GO:0046914//transition metal ion binding	GO:0006631//fatty acid metabolic process;GO:0070670//response to interleukin-4
2	NP_001157250.1	3.29602e+06	6684608	5085930	18846242	34859488	23755390	5.02219e+06	2.58204e+07	2.36212	1.18671e-41	4.03661e-38	FN1	fibronectin precursor [Bos taurus]	Human Diseases;Human Diseases;Environmental Information Processing;Cellular Processes;Cellular Processes;Human Diseases;Human Diseases;Human Diseases;Environmental Information Processing;Human Diseases;Human Diseases	Cancers;Infectious diseases;Signal transduction;Cell motility;Cellular community - eukaryotes;Cancers;Infectious diseases;Endocrine and metabolic diseases;Signaling molecules and interaction;Cancers;Infectious diseases	ko05200//Pathways in cancer;ko05165//Human papillomavirus infection;ko04151//PI3K-Akt signaling pathway;ko04810//Regulation of actin cytoskeleton;ko04510//Focal adhesion;ko05205//Proteoglycans in cancer;ko05100//Bacterial invasion of epithelial cells;ko04933//AGE-RAGE signaling pathway in diabetic complications;ko04512//ECM-receptor interaction;ko05222//Small cell lung cancer;ko05146//Amoebiasis	K05717;K05717;K05717;K05717;K05717;K05717;K05717;K05717;K05717;K05717;K05717	GO:0005604//basement membrane;GO:0005886//plasma membrane;GO:0031988//membrane-bounded vesicle;GO:0043231//intracellular membrane-bounded organelle;GO:0043234//protein complex	GO:0005102//receptor binding;GO:0005539//glycosaminoglycan binding;GO:0008047//enzyme activator activity;GO:0019899//enzyme binding	GO:0000904//cell morphogenesis involved in differentiation;GO:0002526//acute inflammatory response;GO:0006461//protein complex assembly;GO:0006464//cellular protein modification process;GO:0007160//cell-matrix adhesion;GO:0009611//response to wounding;GO:0022604//regulation of cell morphogenesis;GO:0030307//positive regulation of cell growth;GO:0034329//cell junction assembly;GO:0045862//positive…
3	NP_001025489.2	6872915	6411316	5447945	13981953	12675884	16916830	6.24406e+06	14524889	1.21797	4.85861e-39	1.10177e-35	CAST	calpastatin isoform I [Bos taurus]	-	-	-	-	GO:0044424//intracellular part	GO:0003723//RNA binding;GO:0004866//endopeptidase inhibitor activity	GO:0010466//negative regulation of peptidase activity;GO:0097050//type B pancreatic cell apoptotic process
4	XP_005209806.1	6872915	6411316	5447945	13981953	12675884	16916830	6.24406e+06	14524889	1.21797	4.85861e-39	1.10177e-35	CAST	calpastatin isoform I [Bos taurus]	-	-	-	-	GO:0044424//intracellular part	GO:0003723//RNA binding;GO:0004866//endopeptidase inhibitor activity	GO:0010466//negative regulation of peptidase activity;GO:0097050//type B pancreatic cell apoptotic process
5	XP_005209807.1	6872915	6411316	5447945	13981953	12675884	16916830	6.24406e+06	14524889	1.21797	4.85861e-39	1.10177e-35	CAST	PREDICTED: calpastatin isoform X3 [Bos taurus]	-	-	-	-	GO:0044424//intracellular part	GO:0003723//RNA binding;GO:0004866//endopeptidase inhibitor activity	GO:0010466//negative regulation of peptidase activity;GO:0097050//type B pancreatic cell apoptotic process
6	XP_005209808.1	6872915	6411316	5447945	13981953	12675884	16916830	6.24406e+06	14524889	1.21797	4.85861e-39	1.10177e-35	CAST	PREDICTED: calpastatin isoform X6 [Bos taurus]	-	-	-	-	GO:0044424//intracellular part	GO:0003723//RNA binding;GO:0004866//endopeptidase inhibitor activity	GO:0010466//negative regulation of peptidase activity;GO:0097050//type B pancreatic cell apoptotic process
7	XP_024849591.1	6872915	6411316	5447945	13981953	12675884	16916830	6.24406e+06	14524889	1.21797	4.85861e-39	1.10177e-35	CAST	calpastatin isoform I [Bos taurus]	-	-	-	-	GO:0044424//intracellular part	GO:0003723//RNA binding;GO:0004866//endopeptidase inhibitor activity	GO:0010466//negative regulation of peptidase activity;GO:0097050//type B pancreatic cell apoptotic process
8	XP_024849592.1	6872915	6411316	5447945	13981953	12675884	16916830	6.24406e+06	14524889	1.21797	4.85861e-39	1.10177e-35	CAST	calpastatin isoform I [Bos taurus]	-	-	-	-	GO:0044424//intracellular part	GO:0003723//RNA binding;GO:0004866//endopeptidase inhibitor activity	GO:0010466//negative regulation of peptidase activity;GO:0097050//type B pancreatic cell apoptotic process
9	NP_776523.2	4257032	5.35406e+06	3.4051e+06	24032530	6.19789e+06	16833448	4.33873e+06	1.5688e+07	1.85431	2.32602e-35	3.95597e-32	LAP3	cytosol aminopeptidase [Bos taurus]	Metabolism;Metabolism;Metabolism	Global and overview maps;Amino acid metabolism;Metabolism of other amino acids	ko01100//Metabolic pathways;ko00330//Arginine and proline metabolism;ko00480//Glutathione metabolism	K11142;K11142;K11142	GO:0005924//cell-substrate adherens junction;GO:0031988//membrane-bounded vesicle;GO:0043231//intracellular membrane-bounded organelle	GO:0008237//metallopeptidase activity;GO:0046914//transition metal ion binding	GO:0019538//protein metabolic process
10	XP_005221054.2	98510656	148305488	180307312	4.17452e+06	29164576	6.11219e+06	1.42374e+08	1.31504e+07	-3.43651	4.52081e-32	6.15101e-29	FASN	PREDICTED: fatty acid synthase isoform X1 [Bos taurus]	Metabolism;Organismal Systems;Environmental Information Processing;Metabolism;Metabolism	Global and overview maps;Endocrine system;Signal transduction;Global and overview maps;Lipid metabolism	ko01100//Metabolic pathways;ko04910//Insulin signaling pathway;ko04152//AMPK signaling pathway;ko01212//Fatty acid metabolism;ko00061//Fatty acid biosynthesis	K00665;K00665;K00665;K00665;K00665	GO:0016020//membrane;GO:0048770//pigment granule	GO:0003723//RNA binding;GO:0016297//acyl-[acyl-carrier-protein] hydrolase activity;GO:0016628//oxidoreductase activity, acting on the CH-CH group of donors, NAD or NADP as acceptor;GO:0019171//3-hydroxyacyl-[acyl-carrier-protein] dehydratase activity;GO:0046914//transition metal ion binding	GO:0006631//fatty acid metabolic process;GO:0070670//response to interleukin-4
11	XP_024856386.1	829588	821317	780357	8147168	309210	11339763	810420	6.59871e+06	3.02544	5.02821e-28	4.8867e-25	SAMHD1	PREDICTED: deoxynucleoside triphosphate triphosphohydrolase SAMHD1 isoform X1 [Bos indicus]	-	-	-	-	GO:0016020//membrane;GO:0043231//intracellular membrane-bounded organelle	GO:0003676//nucleic acid binding;GO:0016793//triphosphoric monoester hydrolase activity;GO:0032560//guanyl deoxyribonucleotide binding;GO:0046914//transition metal ion binding	GO:0002252//immune effector process;GO:0009155//purine deoxyribonucleotide catabolic process;GO:0031347//regulation of defense response;GO:0051260//protein homooligomerization
12	XP_024842395.1	3.5394e+06	2.44205e+06	2488019	1.26433e+06	1.67428e+06	858504	2.82316e+06	1.26571e+06	-1.15737	4.4313e-26	3.76827e-23	Ank3	PREDICTED: ankyrin-3 isoform X3 [Bison bison bison]	Human Diseases;Organismal Systems	Cancers;Immune system	ko05205//Proteoglycans in cancer;ko04624//Toll and Imd signaling pathway	K10380;K10380	-	-	-
13	NP_777076.1	1.03072e+06	1.26835e+06	352244	16717773	66549672	13821179	883773	3.23629e+07	5.19452	1.0531e-25	7.96025e-23	S100A12	protein S100-A12 [Bos taurus]	-	-	-	-	GO:0005764//lysosome;GO:0016020//membrane;GO:0043232//intracellular non-membrane-bounded organelle	GO:0005102//receptor binding;GO:0043169//cation binding	GO:0002279//mast cell activation involved in immune response;GO:0006952//defense response;GO:0009620//response to fungus;GO:0043122//regulation of I-kappaB kinase/NF-kappaB signaling;GO:0044237//cellular metabolic process
14	XP_005203669.1	1.03072e+06	1.26835e+06	352244	16717773	66549672	13821179	883773	3.23629e+07	5.19452	1.0531e-25	7.96025e-23	S100A12	protein S100-A12 [Bos taurus]	-	-	-	-	GO:0005764//lysosome;GO:0016020//membrane;GO:0043232//intracellular non-membrane-bounded organelle	GO:0005102//receptor binding;GO:0043169//cation binding	GO:0002279//mast cell activation involved in immune response;GO:0006952//defense response;GO:0009620//response to fungus;GO:0043122//regulation of I-kappaB kinase/NF-kappaB signaling;GO:0044237//cellular metabolic process
15	XP_005203670.1	1.03072e+06	1.26835e+06	352244	16717773	66549672	13821179	883773	3.23629e+07	5.19452	1.0531e-25	7.96025e-23	S100A12	protein S100-A12 [Bos taurus]	-	-	-	-	GO:0005764//lysosome;GO:0016020//membrane;GO:0043232//intracellular non-membrane-bounded organelle	GO:0005102//receptor binding;GO:0043169//cation binding	GO:0002279//mast cell activation involved in immune response;GO:0006952//defense response;GO:0009620//response to fungus;GO:0043122//regulation of I-kappaB kinase/NF-kappaB signaling;GO:0044237//cellular metabolic process
16	XP_024840740.1	1.03072e+06	1.26835e+06	352244	16717773	66549672	13821179	883773	3.23629e+07	5.19452	1.0531e-25	7.96025e-23	S100A12	protein S100-A12 [Bos taurus]	-	-	-	-	GO:0005764//lysosome;GO:0016020//membrane;GO:0043232//intracellular non-membrane-bounded organelle	GO:0005102//receptor binding;GO:0043169//cation binding	GO:0002279//mast cell activation involved in immune response;GO:0006952//defense response;GO:0009620//response to fungus;GO:0043122//regulation of I-kappaB kinase/NF-kappaB signaling;GO:0044237//cellular metabolic process
17	XP_005220032.1	2.2207e+06	4.45618e+06	4.91537e+06	1300845	1429534	2.77713e+06	3.86409e+06	1.83584e+06	-1.07369	4.74632e-25	3.22892e-22	ACACA	PREDICTED: acetyl-CoA carboxylase 1 isoform X2 [Bos taurus]	Metabolism;Organismal Systems;Environmental Information Processing;Organismal Systems;Metabolism;Metabolism;Metabolism;Metabolism	Global and overview maps;Endocrine system;Signal transduction;Endocrine system;Global and overview maps;Carbohydrate metabolism;Carbohydrate metabolism;Lipid metabolism	ko01100//Metabolic pathways;ko04910//Insulin signaling pathway;ko04152//AMPK signaling pathway;ko04922//Glucagon signaling pathway;ko01212//Fatty acid metabolism;ko00620//Pyruvate metabolism;ko00640//Propanoate metabolism;ko00061//Fatty acid biosynthesis	K11262;K11262;K11262;K11262;K11262;K11262;K11262;K11262	GO:0031988//membrane-bounded vesicle;GO:0043231//intracellular membrane-bounded organelle;GO:0044444//cytoplasmic part	GO:0016421//CoA carboxylase activity;GO:0016879//ligase activity, forming carbon-nitrogen bonds;GO:0032550//purine ribonucleoside binding;GO:0043169//cation binding	GO:0006631//fatty acid metabolic process;GO:0006637//acyl-CoA metabolic process;GO:0015937//coenzyme A biosynthetic process;GO:0019538//protein metabolic process;GO:0048878//chemical homeostasis;GO:0051260//protein homooligomerization;GO:0060249//anatomical structure homeostasis
18	XP_005220033.1	2.2207e+06	4.45618e+06	4.91537e+06	1300845	1429534	2.77713e+06	3.86409e+06	1.83584e+06	-1.07369	4.74632e-25	3.22892e-22	ACACA	PREDICTED: acetyl-CoA carboxylase 1 isoform X1 [Bos taurus]	Metabolism;Organismal Systems;Environmental Information Processing;Organismal Systems;Metabolism;Metabolism;Metabolism;Metabolism	Global and overview maps;Endocrine system;Signal transduction;Endocrine system;Global and overview maps;Carbohydrate metabolism;Carbohydrate metabolism;Lipid metabolism	ko01100//Metabolic pathways;ko04910//Insulin signaling pathway;ko04152//AMPK signaling pathway;ko04922//Glucagon signaling pathway;ko01212//Fatty acid metabolism;ko00620//Pyruvate metabolism;ko00640//Propanoate metabolism;ko00061//Fatty acid biosynthesis	K11262;K11262;K11262;K11262;K11262;K11262;K11262;K11262	GO:0031988//membrane-bounded vesicle;GO:0043231//intracellular membrane-bounded organelle;GO:0044444//cytoplasmic part	GO:0016421//CoA carboxylase activity;GO:0016879//ligase activity, forming carbon-nitrogen bonds;GO:0032550//purine ribonucleoside binding;GO:0043169//cation binding	GO:0006631//fatty acid metabolic process;GO:0006637//acyl-CoA metabolic process;GO:0015937//coenzyme A biosynthetic process;GO:0019538//protein metabolic process;GO:0048878//chemical homeostasis;GO:0051260//protein homooligomerization;GO:0060249//anatomical structure homeostasis
19	XP_005220035.1	2.2207e+06	4.45618e+06	4.91537e+06	1300845	1429534	2.77713e+06	3.86409e+06	1.83584e+06	-1.07369	4.74632e-25	3.22892e-22	ACACA	PREDICTED: acetyl-CoA carboxylase 1 isoform X1 [Bos taurus]	Metabolism;Organismal Systems;Environmental Information Processing;Organismal Systems;Metabolism;Metabolism;Metabolism;Metabolism	Global and overview maps;Endocrine system;Signal transduction;Endocrine system;Global and overview maps;Carbohydrate metabolism;Carbohydrate metabolism;Lipid metabolism	ko01100//Metabolic pathways;ko04910//Insulin signaling pathway;ko04152//AMPK signaling pathway;ko04922//Glucagon signaling pathway;ko01212//Fatty acid metabolism;ko00620//Pyruvate metabolism;ko00640//Propanoate metabolism;ko00061//Fatty acid biosynthesis	K11262;K11262;K11262;K11262;K11262;K11262;K11262;K11262	GO:0031988//membrane-bounded vesicle;GO:0043231//intracellular membrane-bounded organelle;GO:0044444//cytoplasmic part	GO:0016421//CoA carboxylase activity;GO:0016879//ligase activity, forming carbon-nitrogen bonds;GO:0032550//purine ribonucleoside binding;GO:0043169//cation binding	GO:0006631//fatty acid metabolic process;GO:0006637//acyl-CoA metabolic process;GO:0015937//coenzyme A biosynthetic process;GO:0019538//protein metabolic process;GO:0048878//chemical homeostasis;GO:0051260//protein homooligomerization;GO:0060249//anatomical structure homeostasis
20	XP_010814045.1	2.2207e+06	4.45618e+06	4.91537e+06	1300845	1429534	2.77713e+06	3.86409e+06	1.83584e+06	-1.07369	4.74632e-25	3.22892e-22	ACACA	PREDICTED: acetyl-CoA carboxylase 1 isoform X1 [Bos taurus]	Metabolism;Organismal Systems;Environmental Information Processing;Organismal Systems;Metabolism;Metabolism;Metabolism;Metabolism	Global and overview maps;Endocrine system;Signal transduction;Endocrine system;Global and overview maps;Carbohydrate metabolism;Carbohydrate metabolism;Lipid metabolism	ko01100//Metabolic pathways;ko04910//Insulin signaling pathway;ko04152//AMPK signaling pathway;ko04922//Glucagon signaling pathway;ko01212//Fatty acid metabolism;ko00620//Pyruvate metabolism;ko00640//Propanoate metabolism;ko00061//Fatty acid biosynthesis	K11262;K11262;K11262;K11262;K11262;K11262;K11262;K11262	GO:0031988//membrane-bounded vesicle;GO:0043231//intracellular membrane-bounded organelle;GO:0044444//cytoplasmic part	GO:0016421//CoA carboxylase activity;GO:0016879//ligase activity, forming carbon-nitrogen bonds;GO:0032550//purine ribonucleoside binding;GO:0043169//cation binding	GO:0006631//fatty acid metabolic process;GO:0006637//acyl-CoA metabolic process;GO:0015937//coenzyme A biosynthetic process;GO:0019538//protein metabolic process;GO:0048878//chemical homeostasis;GO:0051260//protein homooligomerization;GO:0060249//anatomical structure homeostasis
21	XP_024835369.1	2.2207e+06	4.45618e+06	4.91537e+06	1300845	1429534	2.77713e+06	3.86409e+06	1.83584e+06	-1.07369	4.74632e-25	3.22892e-22	ACACA	PREDICTED: acetyl-CoA carboxylase 1 isoform X2 [Bos taurus]	Metabolism;Organismal Systems;Environmental Information Processing;Organismal Systems;Metabolism;Metabolism;Metabolism;Metabolism	Global and overview maps;Endocrine system;Signal transduction;Endocrine system;Global and overview maps;Carbohydrate metabolism;Carbohydrate metabolism;Lipid metabolism	ko01100//Metabolic pathways;ko04910//Insulin signaling pathway;ko04152//AMPK signaling pathway;ko04922//Glucagon signaling pathway;ko01212//Fatty acid metabolism;ko00620//Pyruvate metabolism;ko00640//Propanoate metabolism;ko00061//Fatty acid biosynthesis	K11262;K11262;K11262;K11262;K11262;K11262;K11262;K11262	GO:0031988//membrane-bounded vesicle;GO:0043231//intracellular membrane-bounded organelle;GO:0044444//cytoplasmic part	GO:0016421//CoA carboxylase activity;GO:0016879//ligase activity, forming carbon-nitrogen bonds;GO:0032550//purine ribonucleoside binding;GO:0043169//cation binding	GO:0006631//fatty acid metabolic process;GO:0006637//acyl-CoA metabolic process;GO:0015937//coenzyme A biosynthetic process;GO:0019538//protein metabolic process;GO:0048878//chemical homeostasis;GO:0051260//protein homooligomerization;GO:0060249//anatomical structure homeostasis
22	XP_024835370.1	2.2207e+06	4.45618e+06	4.91537e+06	1300845	1429534	2.77713e+06	3.86409e+06	1.83584e+06	-1.07369	4.74632e-25	3.22892e-22	ACACA	PREDICTED: acetyl-CoA carboxylase 1 isoform X1 [Bos taurus]	Metabolism;Organismal Systems;Environmental Information Processing;Organismal Systems;Metabolism;Metabolism;Metabolism;Metabolism	Global and overview maps;Endocrine system;Signal transduction;Endocrine system;Global and overview maps;Carbohydrate metabolism;Carbohydrate metabolism;Lipid metabolism	ko01100//Metabolic pathways;ko04910//Insulin signaling pathway;ko04152//AMPK signaling pathway;ko04922//Glucagon signaling pathway;ko01212//Fatty acid metabolism;ko00620//Pyruvate metabolism;ko00640//Propanoate metabolism;ko00061//Fatty acid biosynthesis	K11262;K11262;K11262;K11262;K11262;K11262;K11262;K11262	GO:0031988//membrane-bounded vesicle;GO:0043231//intracellular membrane-bounded organelle;GO:0044444//cytoplasmic part	GO:0016421//CoA carboxylase activity;GO:0016879//ligase activity, forming carbon-nitrogen bonds;GO:0032550//purine ribonucleoside binding;GO:0043169//cation binding	GO:0006631//fatty acid metabolic process;GO:0006637//acyl-CoA metabolic process;GO:0015937//coenzyme A biosynthetic process;GO:0019538//protein metabolic process;GO:0048878//chemical homeostasis;GO:0051260//protein homooligomerization;GO:0060249//anatomical structure homeostasis
23	XP_024835371.1	2.2207e+06	4.45618e+06	4.91537e+06	1300845	1429534	2.77713e+06	3.86409e+06	1.83584e+06	-1.07369	4.74632e-25	3.22892e-22	ACACA	PREDICTED: acetyl-CoA carboxylase 1 isoform X3 [Bos taurus]	Metabolism;Organismal Systems;Environmental Information Processing;Organismal Systems;Metabolism;Metabolism;Metabolism;Metabolism	Global and overview maps;Endocrine system;Signal transduction;Endocrine system;Global and overview maps;Carbohydrate metabolism;Carbohydrate metabolism;Lipid metabolism	ko01100//Metabolic pathways;ko04910//Insulin signaling pathway;ko04152//AMPK signaling pathway;ko04922//Glucagon signaling pathway;ko01212//Fatty acid metabolism;ko00620//Pyruvate metabolism;ko00640//Propanoate metabolism;ko00061//Fatty acid biosynthesis	K11262;K11262;K11262;K11262;K11262;K11262;K11262;K11262	GO:0031988//membrane-bounded vesicle;GO:0043231//intracellular membrane-bounded organelle;GO:0044444//cytoplasmic part	GO:0016421//CoA carboxylase activity;GO:0016879//ligase activity, forming carbon-nitrogen bonds;GO:0032550//purine ribonucleoside binding;GO:0043169//cation binding	GO:0006631//fatty acid metabolic process;GO:0006637//acyl-CoA metabolic process;GO:0015937//coenzyme A biosynthetic process;GO:0019538//protein metabolic process;GO:0048878//chemical homeostasis;GO:0051260//protein homooligomerization;GO:0060249//anatomical structure homeostasis
24	XP_024835372.1	2.2207e+06	4.45618e+06	4.91537e+06	1300845	1429534	2.77713e+06	3.86409e+06	1.83584e+06	-1.07369	4.74632e-25	3.22892e-22	ACACA	PREDICTED: acetyl-CoA carboxylase 1 isoform X3 [Bos taurus]	Metabolism;Organismal Systems;Environmental Information Processing;Organismal Systems;Metabolism;Metabolism;Metabolism;Metabolism	Global and overview maps;Endocrine system;Signal transduction;Endocrine system;Global and overview maps;Carbohydrate metabolism;Carbohydrate metabolism;Lipid metabolism	ko01100//Metabolic pathways;ko04910//Insulin signaling pathway;ko04152//AMPK signaling pathway;ko04922//Glucagon signaling pathway;ko01212//Fatty acid metabolism;ko00620//Pyruvate metabolism;ko00640//Propanoate metabolism;ko00061//Fatty acid biosynthesis	K11262;K11262;K11262;K11262;K11262;K11262;K11262;K11262	GO:0031988//membrane-bounded vesicle;GO:0043231//intracellular membrane-bounded organelle;GO:0044444//cytoplasmic part	GO:0016421//CoA carboxylase activity;GO:0016879//ligase activity, forming carbon-nitrogen bonds;GO:0032550//purine ribonucleoside binding;GO:0043169//cation binding	GO:0006631//fatty acid metabolic process;GO:0006637//acyl-CoA metabolic process;GO:0015937//coenzyme A biosynthetic process;GO:0019538//protein metabolic process;GO:0048878//chemical homeostasis;GO:0051260//protein homooligomerization;GO:0060249//anatomical structure homeostasis
25	XP_024835373.1	2.2207e+06	4.45618e+06	4.91537e+06	1300845	1429534	2.77713e+06	3.86409e+06	1.83584e+06	-1.07369	4.74632e-25	3.22892e-22	ACACA	PREDICTED: acetyl-CoA carboxylase 1 isoform X3 [Bos taurus]	Metabolism;Organismal Systems;Environmental Information Processing;Organismal Systems;Metabolism;Metabolism;Metabolism;Metabolism	Global and overview maps;Endocrine system;Signal transduction;Endocrine system;Global and overview maps;Carbohydrate metabolism;Carbohydrate metabolism;Lipid metabolism	ko01100//Metabolic pathways;ko04910//Insulin signaling pathway;ko04152//AMPK signaling pathway;ko04922//Glucagon signaling pathway;ko01212//Fatty acid metabolism;ko00620//Pyruvate metabolism;ko00640//Propanoate metabolism;ko00061//Fatty acid biosynthesis	K11262;K11262;K11262;K11262;K11262;K11262;K11262;K11262	GO:0031988//membrane-bounded vesicle;GO:0043231//intracellular membrane-bounded organelle;GO:0044444//cytoplasmic part	GO:0016421//CoA carboxylase activity;GO:0016879//ligase activity, forming carbon-nitrogen bonds;GO:0032550//purine ribonucleoside binding;GO:0043169//cation binding	GO:0006631//fatty acid metabolic process;GO:0006637//acyl-CoA metabolic process;GO:0015937//coenzyme A biosynthetic process;GO:0019538//protein metabolic process;GO:0048878//chemical homeostasis;GO:0051260//protein homooligomerization;GO:0060249//anatomical structure homeostasis
26	XP_005210183.2	12310474	8.05491e+06	7.60697e+06	19169784	14682586	24382846	9324117	1.94117e+07	1.05789	2.57201e-24	1.59067e-21	TLN1	PREDICTED: talin-1 isoform X1 [Capra hircus]	Cellular Processes;Human Diseases;Environmental Information Processing;Organismal Systems	Cellular community - eukaryotes;Infectious diseases;Signal transduction;Immune system	ko04510//Focal adhesion;ko05166//HTLV-I infection;ko04015//Rap1 signaling pathway;ko04611//Platelet activation	K06271;K06271;K06271;K06271	GO:0005924//cell-substrate adherens junction;GO:0016020//membrane;GO:0031988//membrane-bounded vesicle;GO:0044430//cytoskeletal part	GO:0003779//actin binding;GO:0005102//receptor binding;GO:0005198//structural molecule activity;GO:0019904//protein domain specific binding	GO:0022610//biological adhesion;GO:0030036//actin cytoskeleton organization;GO:0030168//platelet activation;GO:0034329//cell junction assembly
27	XP_010806255.2	12310474	8.05491e+06	7.60697e+06	19169784	14682586	24382846	9324117	1.94117e+07	1.05789	2.57201e-24	1.59067e-21	TLN1	PREDICTED: talin-1 isoform X1 [Capra hircus]	Cellular Processes;Human Diseases;Environmental Information Processing;Organismal Systems	Cellular community - eukaryotes;Infectious diseases;Signal transduction;Immune system	ko04510//Focal adhesion;ko05166//HTLV-I infection;ko04015//Rap1 signaling pathway;ko04611//Platelet activation	K06271;K06271;K06271;K06271	GO:0005924//cell-substrate adherens junction;GO:0016020//membrane;GO:0031988//membrane-bounded vesicle;GO:0044430//cytoskeletal part	GO:0003779//actin binding;GO:0005102//receptor binding;GO:0005198//structural molecule activity;GO:0019904//protein domain specific binding	GO:0022610//biological adhesion;GO:0030036//actin cytoskeleton organization;GO:0030168//platelet activation;GO:0034329//cell junction assembly
28	XP_024851763.1	12310474	8.05491e+06	7.60697e+06	19169784	14682586	24382846	9324117	1.94117e+07	1.05789	2.57201e-24	1.59067e-21	TLN1	talin-1 [Bos taurus]	Cellular Processes;Human Diseases;Environmental Information Processing;Organismal Systems	Cellular community - eukaryotes;Infectious diseases;Signal transduction;Immune system	ko04510//Focal adhesion;ko05166//HTLV-I infection;ko04015//Rap1 signaling pathway;ko04611//Platelet activation	K06271;K06271;K06271;K06271	GO:0005924//cell-substrate adherens junction;GO:0016020//membrane;GO:0031988//membrane-bounded vesicle;GO:0044430//cytoskeletal part	GO:0003779//actin binding;GO:0005102//receptor binding;GO:0005198//structural molecule activity;GO:0019904//protein domain specific binding	GO:0022610//biological adhesion;GO:0030036//actin cytoskeleton organization;GO:0030168//platelet activation;GO:0034329//cell junction assembly
29	NP_001265490.1	3.31827e+06	2.89792e+06	2.55692e+06	1.7097e+06	2.15138e+06	1.69057e+06	2.92437e+06	1.85055e+06	-0.660176	6.59354e-24	3.73798e-21	UTRN	utrophin [Bos taurus]	-	-	-	-	GO:0031253//cell projection membrane;GO:0031988//membrane-bounded vesicle;GO:0043231//intracellular membrane-bounded organelle;GO:0043234//protein complex;GO:0045202//synapse	GO:0005102//receptor binding;GO:0008092//cytoskeletal protein binding;GO:0019900//kinase binding;GO:0046914//transition metal ion binding	-
30	XP_024852500.1	3.31827e+06	2.89792e+06	2.55692e+06	1.7097e+06	2.15138e+06	1.69057e+06	2.92437e+06	1.85055e+06	-0.660176	6.59354e-24	3.73798e-21	UTRN	utrophin [Bos taurus]	-	-	-	-	GO:0031253//cell projection membrane;GO:0031988//membrane-bounded vesicle;GO:0043231//intracellular membrane-bounded organelle;GO:0043234//protein complex;GO:0045202//synapse	GO:0005102//receptor binding;GO:0008092//cytoskeletal protein binding;GO:0019900//kinase binding;GO:0046914//transition metal ion binding	-
31	XP_024854799.1	18581612	18469966	17722254	9366700	14124190	6.69744e+06	18257944	1.00628e+07	-0.859496	1.94096e-23	1.01572e-20	SPTAN1	PREDICTED: spectrin alpha chain, non-erythrocytic 1 isoform X5 [Bos taurus]	Cellular Processes	Cell growth and death	ko04210//Apoptosis	K06114	GO:0005913//cell-cell adherens junction;GO:0031674//I band;GO:0031988//membrane-bounded vesicle;GO:0044430//cytoskeletal part;GO:0044459//plasma membrane part;GO:0046930//pore complex	GO:0008092//cytoskeletal protein binding;GO:0046983//protein dimerization activity	GO:0006406//mRNA export from nucleus
32	XP_024854811.1	18581612	18469966	17722254	9366700	14124190	6.69744e+06	18257944	1.00628e+07	-0.859496	1.94096e-23	1.01572e-20	SPTAN1	PREDICTED: spectrin alpha chain, non-erythrocytic 1 isoform X10 [Bos taurus]	Cellular Processes	Cell growth and death	ko04210//Apoptosis	K06114	GO:0005913//cell-cell adherens junction;GO:0031674//I band;GO:0031988//membrane-bounded vesicle;GO:0044430//cytoskeletal part;GO:0044459//plasma membrane part	GO:0008092//cytoskeletal protein binding;GO:0046983//protein dimerization activity	-
33	NP_851355.2	182422464	286463648	280066496	34200508	79129200	26524774	2.49651e+08	4.66182e+07	-2.42095	2.98982e-23	1.45284e-20	IDH1	isocitrate dehydrogenase [NADP] cytoplasmic [Bos taurus]	Metabolism;Metabolism;Cellular Processes;Human Diseases;Metabolism;Metabolism;Metabolism;Metabolism	Global and overview maps;Global and overview maps;Transport and catabolism;Cancers;Global and overview maps;Metabolism of other amino acids;Carbohydrate metabolism;Global and overview maps	ko01100//Metabolic pathways;ko01200//Carbon metabolism;ko04146//Peroxisome;ko05230//Central carbon metabolism in cancer;ko01230//Biosynthesis of amino acids;ko00480//Glutathione metabolism;ko00020//Citrate cycle (TCA cycle);ko01210//2-Oxocarboxylic acid metabolism	K00031;K00031;K00031;K00031;K00031;K00031;K00031;K00031	GO:0031988//membrane-bounded vesicle;GO:0042579//microbody	GO:0000166//nucleotide binding;GO:0004448//isocitrate dehydrogenase activity;GO:0046872//metal ion binding;GO:0046983//protein dimerization activity	GO:0006101//citrate metabolic process;GO:0006790//sulfur compound metabolic process;GO:0006950//response to stress;GO:0043648//dicarboxylic acid metabolic process;GO:0044262//cellular carbohydrate metabolic process
34	XP_005202754.1	182422464	286463648	280066496	34200508	79129200	26524774	2.49651e+08	4.66182e+07	-2.42095	2.98982e-23	1.45284e-20	IDH1	isocitrate dehydrogenase [NADP] cytoplasmic [Bos taurus]	Metabolism;Metabolism;Cellular Processes;Human Diseases;Metabolism;Metabolism;Metabolism;Metabolism	Global and overview maps;Global and overview maps;Transport and catabolism;Cancers;Global and overview maps;Metabolism of other amino acids;Carbohydrate metabolism;Global and overview maps	ko01100//Metabolic pathways;ko01200//Carbon metabolism;ko04146//Peroxisome;ko05230//Central carbon metabolism in cancer;ko01230//Biosynthesis of amino acids;ko00480//Glutathione metabolism;ko00020//Citrate cycle (TCA cycle);ko01210//2-Oxocarboxylic acid metabolism	K00031;K00031;K00031;K00031;K00031;K00031;K00031;K00031	GO:0031988//membrane-bounded vesicle;GO:0042579//microbody	GO:0000166//nucleotide binding;GO:0004448//isocitrate dehydrogenase activity;GO:0046872//metal ion binding;GO:0046983//protein dimerization activity	GO:0006101//citrate metabolic process;GO:0006790//sulfur compound metabolic process;GO:0006950//response to stress;GO:0043648//dicarboxylic acid metabolic process;GO:0044262//cellular carbohydrate metabolic process
35	NP_001039434.2	11898390	15850091	17661602	7.03906e+06	9753047	8199055	1.51367e+07	8.33039e+06	-0.861594	1.33288e-21	6.04507e-19	ALDH7A1	alpha-aminoadipic semialdehyde dehydrogenase [Bos taurus]	Metabolism;Metabolism;Metabolism;Metabolism;Metabolism;Metabolism;Metabolism;Metabolism;Metabolism;Metabolism;Metabolism;Metabolism;Metabolism	Global and overview maps;Amino acid metabolism;Carbohydrate metabolism;Lipid metabolism;Amino acid metabolism;Lipid metabolism;Amino acid metabolism;Carbohydrate metabolism;Amino acid metabolism;Amino acid metabolism;Metabolism of other amino acids;Amino acid metabolism;Carbohydrate metabolism	ko01100//Metabolic pathways;ko00310//Lysine degradation;ko00010//Glycolysis / Gluconeogenesis;ko00561//Glycerolipid metabolism;ko00280//Valine, leucine and isoleucine degradation;ko00071//Fatty acid degradation;ko00330//Arginine and proline metabolism;ko00620//Pyruvate metabolism;ko00260//Glycine, serine and threonine metabolism;ko00380//Tryptophan metabolism;ko00410//beta-Alanine metabolism;ko00…	K14085;K14085;K14085;K14085;K14085;K14085;K14085;K14085;K14085;K14085;K14085;K14085;K14085	GO:0031988//membrane-bounded vesicle;GO:0043231//intracellular membrane-bounded organelle;GO:0044444//cytoplasmic part	GO:0004029//aldehyde dehydrogenase (NAD) activity	GO:0019695//choline metabolic process
36	NP_001039896.1	32361064	22335964	21480924	7.1857e+06	24903864	4.8849e+06	2.53927e+07	12324822	-1.04284	3.20038e-21	1.36076e-18	EHD2	EH domain-containing protein 2 [Bos taurus]	Cellular Processes	Transport and catabolism	ko04144//Endocytosis	K12469	GO:0010008//endosome membrane;GO:0031988//membrane-bounded vesicle;GO:0044459//plasma membrane part	GO:0005515//protein binding;GO:0032550//purine ribonucleoside binding	GO:0007009//plasma membrane organization;GO:0010831//positive regulation of myotube differentiation;GO:0016192//vesicle-mediated transport;GO:0030036//actin cytoskeleton organization;GO:0032388//positive regulation of intracellular transport
37	NP_001075940.1	2415288	2.01452e+06	1.95294e+06	5417673	6304934	8068279	2.12758e+06	6596962	1.63259	9.06625e-21	3.6281e-18	BAG3	BAG family molecular chaperone regulator 3 [Bos taurus]	-	-	-	-	GO:0016020//membrane;GO:0031674//I band	GO:0005515//protein binding	GO:0009612//response to mechanical stimulus;GO:0010656//negative regulation of muscle cell apoptotic process;GO:0031647//regulation of protein stability;GO:0038034//signal transduction in absence of ligand;GO:0097191//extrinsic apoptotic signaling pathway
38	NP_776602.1	4.80185e+06	3.04426e+06	2305222	48381656	3.37931e+06	60128296	3.38378e+06	3.72964e+07	3.46233	1.41108e-20	5.3331e-18	SCIN	adseverin [Bos taurus]	Cellular Processes;Human Diseases;Organismal Systems	Cell motility;Cancers;Immune system	ko04810//Regulation of actin cytoskeleton;ko05203//Viral carcinogenesis;ko04666//Fc gamma R-mediated phagocytosis	K05768;K05768;K05768	GO:0031988//membrane-bounded vesicle;GO:0044444//cytoplasmic part	GO:0003779//actin binding;GO:0046872//metal ion binding;GO:1902936//phosphatidylinositol bisphosphate binding	GO:0006887//exocytosis;GO:0008283//cell proliferation;GO:0030835//negative regulation of actin filament depolymerization;GO:0042981//regulation of apoptotic process;GO:0045639//positive regulation of myeloid cell differentiation;GO:0051046//regulation of secretion
39	NP_776929.1	3772096	3.22533e+06	3.31355e+06	10826834	4327820	15833393	3.43699e+06	10329349	1.58753	3.40284e-20	1.21839e-17	ATP6V1A	V-type proton ATPase catalytic subunit A [Bos taurus]	Metabolism;Human Diseases;Environmental Information Processing;Cellular Processes;Metabolism;Human Diseases;Organismal Systems;Human Diseases;Human Diseases;Organismal Systems	Global and overview maps;Infectious diseases;Signal transduction;Transport and catabolism;Energy metabolism;Infectious diseases;Nervous system;Immune diseases;Infectious diseases;Excretory system	ko01100//Metabolic pathways;ko05165//Human papillomavirus infection;ko04150//mTOR signaling pathway;ko04145//Phagosome;ko00190//Oxidative phosphorylation;ko05120//Epithelial cell signaling in Helicobacter pylori infection;ko04721//Synaptic vesicle cycle;ko05323//Rheumatoid arthritis;ko05110//Vibrio cholerae infection;ko04966//Collecting duct acid secretion	K02145;K02145;K02145;K02145;K02145;K02145;K02145;K02145;K02145;K02145	GO:0005774//vacuolar membrane;GO:0005886//plasma membrane;GO:0031988//membrane-bounded vesicle;GO:0033176//proton-transporting V-type ATPase complex;GO:0042995//cell projection	GO:0003824//catalytic activity;GO:0015078//hydrogen ion transmembrane transporter activity;GO:0032550//purine ribonucleoside binding	GO:0009150//purine ribonucleotide metabolic process;GO:0015988//energy coupled proton transmembrane transport, against electrochemical gradient
40	XP_015326478.1	3772096	3.22533e+06	3.31355e+06	10826834	4327820	15833393	3.43699e+06	10329349	1.58753	3.40284e-20	1.21839e-17	ATP6V1A	V-type proton ATPase catalytic subunit A [Bos taurus]	Metabolism;Human Diseases;Environmental Information Processing;Cellular Processes;Metabolism;Human Diseases;Organismal Systems;Human Diseases;Human Diseases;Organismal Systems	Global and overview maps;Infectious diseases;Signal transduction;Transport and catabolism;Energy metabolism;Infectious diseases;Nervous system;Immune diseases;Infectious diseases;Excretory system	ko01100//Metabolic pathways;ko05165//Human papillomavirus infection;ko04150//mTOR signaling pathway;ko04145//Phagosome;ko00190//Oxidative phosphorylation;ko05120//Epithelial cell signaling in Helicobacter pylori infection;ko04721//Synaptic vesicle cycle;ko05323//Rheumatoid arthritis;ko05110//Vibrio cholerae infection;ko04966//Collecting duct acid secretion	K02145;K02145;K02145;K02145;K02145;K02145;K02145;K02145;K02145;K02145	GO:0005774//vacuolar membrane;GO:0005886//plasma membrane;GO:0031988//membrane-bounded vesicle;GO:0033176//proton-transporting V-type ATPase complex;GO:0042995//cell projection	GO:0003824//catalytic activity;GO:0015078//hydrogen ion transmembrane transporter activity;GO:0032550//purine ribonucleoside binding	GO:0009150//purine ribonucleotide metabolic process;GO:0015988//energy coupled proton transmembrane transport, against electrochemical gradient
41	XP_005209192.1	129783	149913	133066	5.95538e+06	1.04118e+06	11626588	137587	6.20772e+06	5.49565	4.75943e-20	1.61892e-17	HK3	PREDICTED: hexokinase-3 isoform X1 [Bos taurus]	Metabolism;Organismal Systems;Environmental Information Processing;Metabolism;Human Diseases;Metabolism;Metabolism;Metabolism;Human Diseases;Metabolism;Organismal Systems;Metabolism;Metabolism	Global and overview maps;Endocrine system;Signal transduction;Global and overview maps;Cancers;Carbohydrate metabolism;Carbohydrate metabolism;Carbohydrate metabolism;Endocrine and metabolic diseases;Carbohydrate metabolism;Digestive system;Carbohydrate metabolism;Biosynthesis of other secondary metabolites	ko01100//Metabolic pathways;ko04910//Insulin signaling pathway;ko04066//HIF-1 signaling pathway;ko01200//Carbon metabolism;ko05230//Central carbon metabolism in cancer;ko00520//Amino sugar and nucleotide sugar metabolism;ko00010//Glycolysis / Gluconeogenesis;ko00051//Fructose and mannose metabolism;ko04930//Type II diabetes mellitus;ko00500//Starch and sucrose metabolism;ko04973//Carbohydrate dig…	K00844;K00844;K00844;K00844;K00844;K00844;K00844;K00844;K00844;K00844;K00844;K00844;K00844	GO:0043231//intracellular membrane-bounded organelle;GO:0044444//cytoplasmic part	GO:0004396//hexokinase activity;GO:0032550//purine ribonucleoside binding	GO:0006090//pyruvate metabolic process;GO:0016310//phosphorylation;GO:0044238//primary metabolic process
42	XP_024840953.1	1.34354e+06	1.28332e+06	1.13011e+06	6.17001e+06	1.98415e+06	7175289	1.25233e+06	5.10982e+06	2.02866	7.72489e-20	2.5025e-17	ARHGAP17	PREDICTED: rho GTPase-activating protein 17 isoform X1 [Capra hircus]	Cellular Processes	Cellular community - eukaryotes	ko04530//Tight junction	K20638	GO:0016020//membrane;GO:0044424//intracellular part	-	GO:0050794//regulation of cellular process
43	XP_024833310.1	3508426	3564380	3.47761e+06	1171387	1.66294e+06	1.25296e+06	3.51681e+06	1.36243e+06	-1.36808	9.43157e-20	2.88034e-17	LRBA	PREDICTED: LOW QUALITY PROTEIN: lipopolysaccharide-responsive and beige-like anchor protein [Bos indicus]	-	-	-	-	GO:0043231//intracellular membrane-bounded organelle	-	-
44	NP_001098884.1	254205	134067	140796	2.85583e+06	739860	3.56032e+06	176356	2.38534e+06	3.75763	9.73803e-20	2.88034e-17	Fyb1	FYN-binding protein [Bos taurus]	Environmental Information Processing	Signal transduction	ko04015//Rap1 signaling pathway	K17698	-	-	-
45	XP_005221664.2	254205	134067	140796	2.85583e+06	739860	3.56032e+06	176356	2.38534e+06	3.75763	9.73803e-20	2.88034e-17	Fyb1	PREDICTED: FYN-binding protein isoform X1 [Bos taurus]	Environmental Information Processing	Signal transduction	ko04015//Rap1 signaling pathway	K17698	-	-	-
46	XP_005221667.1	254205	134067	140796	2.85583e+06	739860	3.56032e+06	176356	2.38534e+06	3.75763	9.73803e-20	2.88034e-17	Fyb1	FYN-binding protein [Bos taurus]	Environmental Information Processing	Signal transduction	ko04015//Rap1 signaling pathway	K17698	-	-	-
47	XP_024837104.1	254205	134067	140796	2.85583e+06	739860	3.56032e+06	176356	2.38534e+06	3.75763	9.73803e-20	2.88034e-17	Fyb1	FYN-binding protein [Bos taurus]	Environmental Information Processing	Signal transduction	ko04015//Rap1 signaling pathway	K17698	-	-	-
48	XP_024837105.1	254205	134067	140796	2.85583e+06	739860	3.56032e+06	176356	2.38534e+06	3.75763	9.73803e-20	2.88034e-17	FYB1	PREDICTED: FYN-binding protein isoform X2 [Bos taurus]	Environmental Information Processing	Signal transduction	ko04015//Rap1 signaling pathway	K17698	-	-	-
49	NP_001030492.2	24796246	51911908	45371740	2.92387e+06	18349012	1.5602e+06	40693298	7.61103e+06	-2.41863	1.06688e-19	3.02415e-17	ECHDC1	Enoyl Coenzyme A hydratase domain containing 1 [Bos taurus]	Metabolism	Carbohydrate metabolism	ko00640//Propanoate metabolism	K18426	GO:0031988//membrane-bounded vesicle;GO:0044444//cytoplasmic part	GO:0016831//carboxy-lyase activity	-
50	XP_005210749.1	24796246	51911908	45371740	2.92387e+06	18349012	1.5602e+06	40693298	7.61103e+06	-2.41863	1.06688e-19	3.02415e-17	ECHDC1	PREDICTED: ethylmalonyl-CoA decarboxylase isoform X1 [Bos taurus]	Metabolism	Carbohydrate metabolism	ko00640//Propanoate metabolism	K18426	GO:0031988//membrane-bounded vesicle;GO:0044444//cytoplasmic part	GO:0016831//carboxy-lyase activity	-
51	NP_001178211.1	4266194	2591989	3711992	9087032	4848812	8.05077e+06	3.52339e+06	7.32887e+06	1.05663	4.18011e-19	1.13749e-16	FAM129A	protein Niban [Bos taurus]	-	-	-	-	GO:0016020//membrane;GO:0031988//membrane-bounded vesicle;GO:0044424//intracellular part	-	GO:0001932//regulation of protein phosphorylation;GO:0006417//regulation of translation;GO:0033554//cellular response to stress
52	XP_024832231.1	4266194	2591989	3711992	9087032	4848812	8.05077e+06	3.52339e+06	7.32887e+06	1.05663	4.18011e-19	1.13749e-16	FAM129A	PREDICTED: protein Niban [Bos mutus]	-	-	-	-	GO:0016020//membrane;GO:0031988//membrane-bounded vesicle;GO:0044424//intracellular part	-	GO:0001932//regulation of protein phosphorylation;GO:0006417//regulation of translation;GO:0033554//cellular response to stress
53	XP_024832232.1	4266194	2591989	3711992	9087032	4848812	8.05077e+06	3.52339e+06	7.32887e+06	1.05663	4.18011e-19	1.13749e-16	FAM129A	PREDICTED: protein Niban [Bos mutus]	-	-	-	-	GO:0016020//membrane;GO:0031988//membrane-bounded vesicle;GO:0044424//intracellular part	-	GO:0001932//regulation of protein phosphorylation;GO:0006417//regulation of translation;GO:0033554//cellular response to stress
54	XP_002690482.3	10325093	11697088	10261218	3906915	9747720	3.91811e+06	10761133	5.85758e+06	-0.877453	4.68633e-19	1.2262e-16	IQGAP2	PREDICTED: ras GTPase-activating-like protein IQGAP2 isoform X1 [Bos indicus]	Cellular Processes	Cell motility	ko04810//Regulation of actin cytoskeleton	K05767	GO:0015630//microtubule cytoskeleton;GO:0031252//cell leading edge;GO:0031988//membrane-bounded vesicle;GO:0042995//cell projection;GO:0043234//protein complex	GO:0003779//actin binding;GO:0017048//Rho GTPase binding;GO:0032403//protein complex binding;GO:1901981//phosphatidylinositol phosphate binding	GO:0007186//G-protein coupled receptor signaling pathway;GO:0035556//intracellular signal transduction;GO:0045010//actin nucleation
55	XP_024853662.1	10325093	11697088	10261218	3906915	9747720	3.91811e+06	10761133	5.85758e+06	-0.877453	4.68633e-19	1.2262e-16	IQGAP2	PREDICTED: ras GTPase-activating-like protein IQGAP2 isoform X1 [Bos indicus]	Cellular Processes	Cell motility	ko04810//Regulation of actin cytoskeleton	K05767	GO:0015630//microtubule cytoskeleton;GO:0031252//cell leading edge;GO:0031988//membrane-bounded vesicle;GO:0042995//cell projection;GO:0043234//protein complex	GO:0003779//actin binding;GO:0017048//Rho GTPase binding;GO:0032403//protein complex binding;GO:1901981//phosphatidylinositol phosphate binding	GO:0007186//G-protein coupled receptor signaling pathway;GO:0035556//intracellular signal transduction;GO:0045010//actin nucleation
56	XP_015328665.1	12337418	17390816	13336806	3285958	22786454	1924716	1.4355e+07	9332376	-0.621238	5.65502e-19	1.42485e-16	FBN1	PREDICTED: fibrillin-1 isoform X1 [Bos taurus]	-	-	-	-	GO:0031988//membrane-bounded vesicle;GO:0043205//fibril	GO:0005198//structural molecule activity;GO:0046872//metal ion binding	GO:0044767//single-organism developmental process
57	XP_005213731.1	10633330	13843446	13384732	69645112	20764152	95097280	1.26205e+07	6.18355e+07	2.29267	9.25661e-19	2.24903e-16	LCP1	PREDICTED: plastin-2 isoform X1 [Bos taurus]	-	-	-	-	GO:0005924//cell-substrate adherens junction;GO:0015629//actin cytoskeleton;GO:0031252//cell leading edge;GO:0031988//membrane-bounded vesicle;GO:0042995//cell projection;GO:0044421//extracellular region part;GO:0044430//cytoskeletal part;GO:0044444//cytoplasmic part;GO:0044459//plasma membrane part	GO:0003779//actin binding;GO:0046872//metal ion binding	GO:0002285//lymphocyte activation involved in immune response;GO:0022607//cellular component assembly;GO:0032386//regulation of intracellular transport;GO:0035556//intracellular signal transduction;GO:0048870//cell motility
58	NP_001161366.1	1.23307e+06	1.14423e+06	1.0113e+06	5141107	3.70917e+06	7.92522e+06	1.12953e+06	5.59183e+06	2.3076	1.22117e-18	2.86471e-16	F13A1	coagulation factor XIII A chain [Bos taurus]	Organismal Systems	Immune system	ko04610//Complement and coagulation cascades	K03917	GO:0044421//extracellular region part;GO:0044424//intracellular part	GO:0016740//transferase activity;GO:0043169//cation binding	GO:0006464//cellular protein modification process;GO:0007599//hemostasis
59	NP_001030431.1	18735930	24477262	26676444	1.53525e+06	8460322	725668	2.32965e+07	3.57375e+06	-2.70461	9.21351e-18	1.95873e-15	GPD1	glycerol-3-phosphate dehydrogenase [NAD(+)], cytoplasmic [Bos taurus]	Metabolism	Lipid metabolism	ko00564//Glycerophospholipid metabolism	K00006	GO:0031988//membrane-bounded vesicle;GO:0043231//intracellular membrane-bounded organelle;GO:0044444//cytoplasmic part	GO:0000166//nucleotide binding;GO:0016901//oxidoreductase activity, acting on the CH-OH group of donors, quinone or similar compound as acceptor;GO:0046983//protein dimerization activity;GO:0048037//cofactor binding	GO:0006006//glucose metabolic process;GO:0006072//glycerol-3-phosphate metabolic process;GO:0006110//regulation of glycolytic process;GO:0006839//mitochondrial transport;GO:0034612//response to tumor necrosis factor;GO:0051591//response to cAMP
60	XP_005213929.1	2.78147e+06	2420612	2.13533e+06	9158038	5.93431e+06	13157869	2445802	9.41674e+06	1.94492	1.22347e-17	2.5222e-15	Kctd12	PREDICTED: BTB/POZ domain-containing protein KCTD12 [Bos taurus]	-	-	-	-	GO:0031988//membrane-bounded vesicle;GO:0043234//protein complex;GO:0097060//synaptic membrane	GO:0003723//RNA binding	GO:0051259//protein oligomerization
61	NP_001029471.1	24230314	19787734	25140860	70384560	48905728	95550728	2.3053e+07	71613672	1.63528	2.28416e-17	4.57034e-15	PGK1	phosphoglycerate kinase 1 [Bos taurus]	Metabolism;Environmental Information Processing;Metabolism;Metabolism;Metabolism	Global and overview maps;Signal transduction;Global and overview maps;Global and overview maps;Carbohydrate metabolism	ko01100//Metabolic pathways;ko04066//HIF-1 signaling pathway;ko01200//Carbon metabolism;ko01230//Biosynthesis of amino acids;ko00010//Glycolysis / Gluconeogenesis	K00927;K00927;K00927;K00927;K00927	GO:0031988//membrane-bounded vesicle;GO:0044444//cytoplasmic part	GO:0016301//kinase activity;GO:0032550//purine ribonucleoside binding	GO:0006007//glucose catabolic process;GO:0006090//pyruvate metabolic process;GO:0006796//phosphate-containing compound metabolic process;GO:0030154//cell differentiation;GO:0051704//multi-organism process
62	NP_776600.1	7.16468e+06	11005450	10479725	28962686	11031240	47133604	9.54995e+06	29042510	1.6046	3.31006e-17	6.4338e-15	SARS	serine--tRNA ligase, cytoplasmic [Bos taurus]	Genetic Information Processing	Translation	ko00970//Aminoacyl-tRNA biosynthesis	K01875	GO:0031988//membrane-bounded vesicle;GO:0043231//intracellular membrane-bounded organelle	GO:0004812//aminoacyl-tRNA ligase activity;GO:0032550//purine ribonucleoside binding	GO:0006418//tRNA aminoacylation for protein translation
63	NP_001030229.1	1.42629e+06	822929	633346	6190041	2843164	6.48771e+06	960855	5.17364e+06	2.42879	5.67888e-17	1.06694e-14	HCLS1	hematopoietic lineage cell-specific protein [Bos taurus]	Human Diseases;Cellular Processes;Human Diseases;Human Diseases;Human Diseases	Cancers;Cellular community - eukaryotes;Infectious diseases;Infectious diseases;Infectious diseases	ko05205//Proteoglycans in cancer;ko04530//Tight junction;ko05100//Bacterial invasion of epithelial cells;ko05131//Shigellosis;ko05130//Pathogenic Escherichia coli infection	K06106;K06106;K06106;K06106;K06106	GO:0043231//intracellular membrane-bounded organelle;GO:0043234//protein complex	GO:0008092//cytoskeletal protein binding;GO:0008134//transcription factor binding;GO:0019900//kinase binding;GO:0019904//protein domain specific binding	GO:0001934//positive regulation of protein phosphorylation;GO:0002763//positive regulation of myeloid leukocyte differentiation;GO:0006357//regulation of transcription from RNA polymerase II promoter;GO:0008064//regulation of actin polymerization or depolymerization;GO:0009719//response to endogenous stimulus;GO:0014066//regulation of phosphatidylinositol 3-kinase signaling;GO:0034097//response t…
64	NP_001070391.1	518150	436798	555794	3.02052e+06	1.28799e+06	4.92336e+06	503581	3.07729e+06	2.61136	5.80286e-17	1.06694e-14	Wipf1	WAS/WASL-interacting protein family member 1 [Bos taurus]	Cellular Processes	Transport and catabolism	ko04144//Endocytosis	K19475	GO:0015629//actin cytoskeleton	-	GO:0006928//movement of cell or subcellular component;GO:0007015//actin filament organization;GO:0043207//response to external biotic stimulus
65	XP_005202405.2	518150	436798	555794	3.02052e+06	1.28799e+06	4.92336e+06	503581	3.07729e+06	2.61136	5.80286e-17	1.06694e-14	Wipf1	WAS/WASL-interacting protein family member 1 [Bos taurus]	Cellular Processes	Transport and catabolism	ko04144//Endocytosis	K19475	GO:0015629//actin cytoskeleton	-	GO:0006928//movement of cell or subcellular component;GO:0007015//actin filament organization;GO:0043207//response to external biotic stimulus
66	XP_005202406.2	518150	436798	555794	3.02052e+06	1.28799e+06	4.92336e+06	503581	3.07729e+06	2.61136	5.80286e-17	1.06694e-14	Wipf1	WAS/WASL-interacting protein family member 1 [Bos taurus]	Cellular Processes	Transport and catabolism	ko04144//Endocytosis	K19475	GO:0015629//actin cytoskeleton	-	GO:0006928//movement of cell or subcellular component;GO:0007015//actin filament organization;GO:0043207//response to external biotic stimulus
67	XP_015330440.2	518150	436798	555794	3.02052e+06	1.28799e+06	4.92336e+06	503581	3.07729e+06	2.61136	5.80286e-17	1.06694e-14	Wipf1	WAS/WASL-interacting protein family member 1 [Bos taurus]	Cellular Processes	Transport and catabolism	ko04144//Endocytosis	K19475	GO:0015629//actin cytoskeleton	-	GO:0006928//movement of cell or subcellular component;GO:0007015//actin filament organization;GO:0043207//response to external biotic stimulus
68	XP_015328667.1	3.20654e+06	2.46002e+06	2789071	15076777	4.81088e+06	19109602	2.81854e+06	1.29991e+07	2.20539	6.25814e-17	1.12037e-14	SQOR	PREDICTED: sulfide:quinone oxidoreductase, mitochondrial isoform X1 [Bison bison bison]	Metabolism	Energy metabolism	ko00920//Sulfur metabolism	K22470	GO:0019866//organelle inner membrane;GO:0043231//intracellular membrane-bounded organelle	GO:0016672//oxidoreductase activity, acting on a sulfur group of donors, quinone or similar compound as acceptor;GO:0048037//cofactor binding	GO:0000096//sulfur amino acid metabolic process;GO:0019418//sulfide oxidation
69	XP_015328668.1	3.20654e+06	2.46002e+06	2789071	15076777	4.81088e+06	19109602	2.81854e+06	1.29991e+07	2.20539	6.25814e-17	1.12037e-14	SQOR	PREDICTED: sulfide:quinone oxidoreductase, mitochondrial isoform X1 [Bison bison bison]	Metabolism	Energy metabolism	ko00920//Sulfur metabolism	K22470	GO:0019866//organelle inner membrane;GO:0043231//intracellular membrane-bounded organelle	GO:0016672//oxidoreductase activity, acting on a sulfur group of donors, quinone or similar compound as acceptor;GO:0048037//cofactor binding	GO:0000096//sulfur amino acid metabolic process;GO:0019418//sulfide oxidation
70	XP_024853137.1	3.20654e+06	2.46002e+06	2789071	15076777	4.81088e+06	19109602	2.81854e+06	1.29991e+07	2.20539	6.25814e-17	1.12037e-14	SQOR	PREDICTED: sulfide:quinone oxidoreductase, mitochondrial isoform X1 [Bison bison bison]	Metabolism	Energy metabolism	ko00920//Sulfur metabolism	K22470	GO:0019866//organelle inner membrane;GO:0043231//intracellular membrane-bounded organelle	GO:0016672//oxidoreductase activity, acting on a sulfur group of donors, quinone or similar compound as acceptor;GO:0048037//cofactor binding	GO:0000096//sulfur amino acid metabolic process;GO:0019418//sulfide oxidation
71	XP_024853138.1	3.20654e+06	2.46002e+06	2789071	15076777	4.81088e+06	19109602	2.81854e+06	1.29991e+07	2.20539	6.25814e-17	1.12037e-14	SQOR	PREDICTED: sulfide:quinone oxidoreductase, mitochondrial isoform X1 [Bison bison bison]	Metabolism	Energy metabolism	ko00920//Sulfur metabolism	K22470	GO:0019866//organelle inner membrane;GO:0043231//intracellular membrane-bounded organelle	GO:0016672//oxidoreductase activity, acting on a sulfur group of donors, quinone or similar compound as acceptor;GO:0048037//cofactor binding	GO:0000096//sulfur amino acid metabolic process;GO:0019418//sulfide oxidation
72	NP_001012284.1	562301	381873	439807	4842077	683125	6227374	461327	3.91753e+06	3.08608	7.00054e-17	1.22114e-14	UBA7	ubiquitin-like modifier-activating enzyme 7 [Bos taurus]	Genetic Information Processing;Human Diseases	Folding, sorting and degradation;Neurodegenerative diseases	ko04120//Ubiquitin mediated proteolysis;ko05012//Parkinson disease	K10698;K10698	-	-	-
73	NP_776474.2	55308196	40601396	46228280	121367816	95270408	143787984	4.73793e+07	1.20142e+08	1.34241	2.01623e-16	3.26581e-14	ENO1	alpha-enolase [Bos taurus]	Metabolism;Environmental Information Processing;Metabolism;Genetic Information Processing;Metabolism;Metabolism	Global and overview maps;Signal transduction;Global and overview maps;Folding, sorting and degradation;Global and overview maps;Carbohydrate metabolism	ko01100//Metabolic pathways;ko04066//HIF-1 signaling pathway;ko01200//Carbon metabolism;ko03018//RNA degradation;ko01230//Biosynthesis of amino acids;ko00010//Glycolysis / Gluconeogenesis	K01689;K01689;K01689;K01689;K01689;K01689	GO:0031988//membrane-bounded vesicle;GO:0044421//extracellular region part;GO:0044424//intracellular part	GO:0003723//RNA binding;GO:0016836//hydro-lyase activity;GO:0046872//metal ion binding	GO:0001558//regulation of cell growth;GO:0006090//pyruvate metabolic process;GO:0006355//regulation of transcription, DNA-templated;GO:0051707//response to other organism
74	XP_003586516.3	5231899	3.28172e+06	3.11605e+06	1434543	3.8823e+06	1.48839e+06	3.87656e+06	2.26841e+06	-0.773093	4.71999e-16	7.46746e-14	CRYBG1	PREDICTED: absent in melanoma 1 protein isoform X1 [Bos taurus]	-	-	-	-	-	-	-
75	XP_024850067.1	5.47751e+06	6311458	5611866	3.68048e+06	3.76591e+06	3114111	5.80028e+06	3.52016e+06	-0.72048	9.046e-16	1.39863e-13	CTNNA1	PREDICTED: catenin alpha-1 isoform X3 [Bos mutus]	Human Diseases;Cellular Processes;Environmental Information Processing;Human Diseases;Organismal Systems;Human Diseases;Human Diseases;Human Diseases	Cancers;Cellular community - eukaryotes;Signal transduction;Cancers;Immune system;Infectious diseases;Cancers;Cardiovascular diseases	ko05200//Pathways in cancer;ko04520//Adherens junction;ko04390//Hippo signaling pathway;ko05226//Gastric cancer;ko04670//Leukocyte transendothelial migration;ko05100//Bacterial invasion of epithelial cells;ko05213//Endometrial cancer;ko05412//Arrhythmogenic right ventricular cardiomyopathy (ARVC)	K05691;K05691;K05691;K05691;K05691;K05691;K05691;K05691	GO:0005856//cytoskeleton;GO:0005913//cell-cell adherens junction;GO:0005924//cell-substrate adherens junction;GO:0016020//membrane;GO:0031252//cell leading edge;GO:0043234//protein complex;GO:0044291//cell-cell contact zone;GO:0044444//cytoplasmic part	GO:0003723//RNA binding;GO:0003779//actin binding;GO:0050839//cell adhesion molecule binding	GO:0007043//cell-cell junction assembly;GO:0007229//integrin-mediated signaling pathway;GO:0008104//protein localization;GO:0008283//cell proliferation;GO:0008589//regulation of smoothened signaling pathway;GO:0016337//single organismal cell-cell adhesion;GO:0030036//actin cytoskeleton organization;GO:0040013//negative regulation of locomotion;GO:0042981//regulation of apoptotic process;GO:005076…
76	XP_024850068.1	5.47751e+06	6311458	5611866	3.68048e+06	3.76591e+06	3114111	5.80028e+06	3.52016e+06	-0.72048	9.046e-16	1.39863e-13	CTNNA1	PREDICTED: catenin alpha-1 isoform X3 [Bos mutus]	Human Diseases;Cellular Processes;Environmental Information Processing;Human Diseases;Organismal Systems;Human Diseases;Human Diseases;Human Diseases	Cancers;Cellular community - eukaryotes;Signal transduction;Cancers;Immune system;Infectious diseases;Cancers;Cardiovascular diseases	ko05200//Pathways in cancer;ko04520//Adherens junction;ko04390//Hippo signaling pathway;ko05226//Gastric cancer;ko04670//Leukocyte transendothelial migration;ko05100//Bacterial invasion of epithelial cells;ko05213//Endometrial cancer;ko05412//Arrhythmogenic right ventricular cardiomyopathy (ARVC)	K05691;K05691;K05691;K05691;K05691;K05691;K05691;K05691	GO:0005856//cytoskeleton;GO:0005913//cell-cell adherens junction;GO:0005924//cell-substrate adherens junction;GO:0016020//membrane;GO:0031252//cell leading edge;GO:0043234//protein complex;GO:0044291//cell-cell contact zone;GO:0044444//cytoplasmic part	GO:0003723//RNA binding;GO:0003779//actin binding;GO:0050839//cell adhesion molecule binding	GO:0007043//cell-cell junction assembly;GO:0007229//integrin-mediated signaling pathway;GO:0008104//protein localization;GO:0008283//cell proliferation;GO:0008589//regulation of smoothened signaling pathway;GO:0016337//single organismal cell-cell adhesion;GO:0030036//actin cytoskeleton organization;GO:0040013//negative regulation of locomotion;GO:0042981//regulation of apoptotic process;GO:005076…
77	XP_024850070.1	5.47751e+06	6311458	5611866	3.68048e+06	3.76591e+06	3114111	5.80028e+06	3.52016e+06	-0.72048	9.046e-16	1.39863e-13	CTNNA1	PREDICTED: catenin alpha-1 isoform X3 [Bos mutus]	Human Diseases;Cellular Processes;Environmental Information Processing;Human Diseases;Organismal Systems;Human Diseases;Human Diseases;Human Diseases	Cancers;Cellular community - eukaryotes;Signal transduction;Cancers;Immune system;Infectious diseases;Cancers;Cardiovascular diseases	ko05200//Pathways in cancer;ko04520//Adherens junction;ko04390//Hippo signaling pathway;ko05226//Gastric cancer;ko04670//Leukocyte transendothelial migration;ko05100//Bacterial invasion of epithelial cells;ko05213//Endometrial cancer;ko05412//Arrhythmogenic right ventricular cardiomyopathy (ARVC)	K05691;K05691;K05691;K05691;K05691;K05691;K05691;K05691	GO:0005856//cytoskeleton;GO:0005913//cell-cell adherens junction;GO:0005924//cell-substrate adherens junction;GO:0016020//membrane;GO:0031252//cell leading edge;GO:0043234//protein complex;GO:0044291//cell-cell contact zone;GO:0044444//cytoplasmic part	GO:0003723//RNA binding;GO:0003779//actin binding;GO:0050839//cell adhesion molecule binding	GO:0007043//cell-cell junction assembly;GO:0007229//integrin-mediated signaling pathway;GO:0008104//protein localization;GO:0008283//cell proliferation;GO:0008589//regulation of smoothened signaling pathway;GO:0016337//single organismal cell-cell adhesion;GO:0030036//actin cytoskeleton organization;GO:0040013//negative regulation of locomotion;GO:0042981//regulation of apoptotic process;GO:005076…
78	NP_001103265.1	5621331	33100196	18843568	16473629	99869728	24516564	19188365	46953307	1.29099	1.29321e-15	1.95505e-13	A2M	alpha-2-macroglobulin precursor [Bos taurus]	Organismal Systems	Immune system	ko04610//Complement and coagulation cascades	K03910	GO:0031988//membrane-bounded vesicle;GO:0044421//extracellular region part	GO:0004866//endopeptidase inhibitor activity;GO:0019838//growth factor binding;GO:0019899//enzyme binding;GO:0019958//C-X-C chemokine binding	GO:0010466//negative regulation of peptidase activity;GO:0030154//cell differentiation
79	XP_005210607.1	138311	113779	116446	4392955	1.61768e+06	8487218	122845	4.83262e+06	5.29789	1.71945e-15	2.48881e-13	TNC	PREDICTED: tenascin isoform X6 [Bos taurus]	Human Diseases;Environmental Information Processing;Cellular Processes;Human Diseases;Environmental Information Processing	Infectious diseases;Signal transduction;Cellular community - eukaryotes;Cancers;Signaling molecules and interaction	ko05165//Human papillomavirus infection;ko04151//PI3K-Akt signaling pathway;ko04510//Focal adhesion;ko05206//MicroRNAs in cancer;ko04512//ECM-receptor interaction	K06252;K06252;K06252;K06252;K06252	GO:0005578//proteinaceous extracellular matrix;GO:0005924//cell-substrate adherens junction;GO:0044420//extracellular matrix component	GO:0005515//protein binding	GO:0002009//morphogenesis of an epithelium;GO:0010467//gene expression;GO:0030850//prostate gland development;GO:0031103//axon regeneration;GO:0042127//regulation of cell proliferation;GO:0050808//synapse organization
80	XP_005203947.1	1.40258e+06	3.38636e+06	1.51771e+06	1.95672e+06	9226292	2.27054e+06	2.10222e+06	4.48452e+06	1.09304	2.00908e-15	2.84745e-13	ECM1	PREDICTED: extracellular matrix protein 1 isoform X2 [Bos taurus]	-	-	-	-	GO:0031988//membrane-bounded vesicle;GO:0044421//extracellular region part	GO:0005126//cytokine receptor binding;GO:0019899//enzyme binding;GO:0060089//molecular transducer activity	GO:0001959//regulation of cytokine-mediated signaling pathway;GO:0006355//regulation of transcription, DNA-templated;GO:0006952//defense response;GO:0030279//negative regulation of ossification;GO:0042092//type 2 immune response;GO:0043122//regulation of I-kappaB kinase/NF-kappaB signaling;GO:0045765//regulation of angiogenesis;GO:0045861//negative regulation of proteolysis;GO:0072678//T cell mig…
81	XP_002690266.2	1544448	1.52011e+06	1.16554e+06	351622	1.15018e+06	292155	1.41003e+06	597985	-1.23755	2.12577e-15	2.95135e-13	LAMA2	PREDICTED: laminin subunit alpha-2 isoform X1 [Bison bison bison]	Human Diseases;Human Diseases;Environmental Information Processing;Cellular Processes;Human Diseases;Environmental Information Processing;Human Diseases;Human Diseases;Human Diseases;Human Diseases;Human Diseases;Human Diseases	Cancers;Infectious diseases;Signal transduction;Cellular community - eukaryotes;Infectious diseases;Signaling molecules and interaction;Cancers;Infectious diseases;Cardiovascular diseases;Cardiovascular diseases;Cardiovascular diseases;Cardiovascular diseases	ko05200//Pathways in cancer;ko05165//Human papillomavirus infection;ko04151//PI3K-Akt signaling pathway;ko04510//Focal adhesion;ko05145//Toxoplasmosis;ko04512//ECM-receptor interaction;ko05222//Small cell lung cancer;ko05146//Amoebiasis;ko05412//Arrhythmogenic right ventricular cardiomyopathy (ARVC);ko05414//Dilated cardiomyopathy (DCM);ko05410//Hypertrophic cardiomyopathy (HCM);ko05416//Viral my…	K05637;K05637;K05637;K05637;K05637;K05637;K05637;K05637;K05637;K05637;K05637;K05637	-	-	-
82	XP_024852752.1	1544448	1.52011e+06	1.16554e+06	351622	1.15018e+06	292155	1.41003e+06	597985	-1.23755	2.12577e-15	2.95135e-13	LAMA2	PREDICTED: laminin subunit alpha-2 isoform X3 [Bison bison bison]	Human Diseases;Human Diseases;Environmental Information Processing;Cellular Processes;Human Diseases;Environmental Information Processing;Human Diseases;Human Diseases;Human Diseases;Human Diseases;Human Diseases;Human Diseases	Cancers;Infectious diseases;Signal transduction;Cellular community - eukaryotes;Infectious diseases;Signaling molecules and interaction;Cancers;Infectious diseases;Cardiovascular diseases;Cardiovascular diseases;Cardiovascular diseases;Cardiovascular diseases	ko05200//Pathways in cancer;ko05165//Human papillomavirus infection;ko04151//PI3K-Akt signaling pathway;ko04510//Focal adhesion;ko05145//Toxoplasmosis;ko04512//ECM-receptor interaction;ko05222//Small cell lung cancer;ko05146//Amoebiasis;ko05412//Arrhythmogenic right ventricular cardiomyopathy (ARVC);ko05414//Dilated cardiomyopathy (DCM);ko05410//Hypertrophic cardiomyopathy (HCM);ko05416//Viral my…	K05637;K05637;K05637;K05637;K05637;K05637;K05637;K05637;K05637;K05637;K05637;K05637	-	-	-
83	NP_001029491.1	3.10733e+06	1.87439e+06	2.12431e+06	4.83974e+06	4.1217e+06	5370926	2.36868e+06	4.77745e+06	1.01216	2.48174e-15	3.37666e-13	ACAA1	3-ketoacyl-CoA thiolase, peroxisomal [Bos taurus]	Metabolism;Organismal Systems;Cellular Processes;Metabolism;Metabolism;Metabolism;Metabolism;Metabolism	Global and overview maps;Endocrine system;Transport and catabolism;Global and overview maps;Amino acid metabolism;Lipid metabolism;Lipid metabolism;Lipid metabolism	ko01100//Metabolic pathways;ko03320//PPAR signaling pathway;ko04146//Peroxisome;ko01212//Fatty acid metabolism;ko00280//Valine, leucine and isoleucine degradation;ko00071//Fatty acid degradation;ko01040//Biosynthesis of unsaturated fatty acids;ko00592//alpha-Linolenic acid metabolism	K07513;K07513;K07513;K07513;K07513;K07513;K07513;K07513	GO:0042579//microbody	GO:0003997//acyl-CoA oxidase activity;GO:0016746//transferase activity, transferring acyl groups	GO:0008202//steroid metabolic process;GO:0009062//fatty acid catabolic process
84	NP_001007810.1	820631	649276	827186	3.15408e+06	1.22887e+06	3.67848e+06	765698	2.68714e+06	1.81123	3.72046e-15	4.9628e-13	HSD17B4	peroxisomal multifunctional enzyme type 2 [Bos taurus]	Metabolism;Cellular Processes;Metabolism	Global and overview maps;Transport and catabolism;Lipid metabolism	ko01100//Metabolic pathways;ko04146//Peroxisome;ko00120//Primary bile acid biosynthesis	K12405;K12405;K12405	GO:0044439//peroxisomal part	GO:0016836//hydro-lyase activity;GO:0033764//steroid dehydrogenase activity, acting on the CH-OH group of donors, NAD or NADP as acceptor;GO:0046983//protein dimerization activity	GO:0001503//ossification;GO:0001676//long-chain fatty acid metabolic process;GO:0002064//epithelial cell development;GO:0006635//fatty acid beta-oxidation;GO:0006694//steroid biosynthetic process;GO:0035337//fatty-acyl-CoA metabolic process
85	NP_776637.1	21743648	24240460	24982874	6825466	18403454	6.52465e+06	2.36557e+07	1.05845e+07	-1.16023	4.3457e-15	5.68534e-13	UGP2	UTP--glucose-1-phosphate uridylyltransferase [Bos taurus]	Metabolism;Metabolism;Metabolism;Metabolism;Metabolism	Global and overview maps;Carbohydrate metabolism;Carbohydrate metabolism;Carbohydrate metabolism;Carbohydrate metabolism	ko01100//Metabolic pathways;ko00520//Amino sugar and nucleotide sugar metabolism;ko00500//Starch and sucrose metabolism;ko00052//Galactose metabolism;ko00040//Pentose and glucuronate interconversions	K00963;K00963;K00963;K00963;K00963	GO:0031988//membrane-bounded vesicle;GO:0043231//intracellular membrane-bounded organelle	GO:0016779//nucleotidyltransferase activity;GO:0043169//cation binding	GO:0009225//nucleotide-sugar metabolic process
86	NP_776760.1	2.47577e+06	1.45842e+06	1.73034e+06	7323469	4.09011e+06	9322188	1.88817e+06	6.91192e+06	1.8721	9.1072e-15	1.16899e-12	HADHA	trifunctional enzyme subunit alpha, mitochondrial precursor [Bos taurus]	Metabolism;Metabolism;Metabolism;Metabolism;Metabolism;Metabolism;Metabolism;Metabolism;Metabolism;Metabolism;Metabolism;Metabolism	Global and overview maps;Global and overview maps;Amino acid metabolism;Global and overview maps;Amino acid metabolism;Lipid metabolism;Carbohydrate metabolism;Amino acid metabolism;Metabolism of other amino acids;Carbohydrate metabolism;Lipid metabolism;Lipid metabolism	ko01100//Metabolic pathways;ko01200//Carbon metabolism;ko00310//Lysine degradation;ko01212//Fatty acid metabolism;ko00280//Valine, leucine and isoleucine degradation;ko00071//Fatty acid degradation;ko00640//Propanoate metabolism;ko00380//Tryptophan metabolism;ko00410//beta-Alanine metabolism;ko00650//Butanoate metabolism;ko00062//Fatty acid elongation;ko01040//Biosynthesis of unsaturated fatty ac…	K07515;K07515;K07515;K07515;K07515;K07515;K07515;K07515;K07515;K07515;K07515;K07515	GO:0009295//nucleoid;GO:0019866//organelle inner membrane;GO:0036125//fatty acid beta-oxidation multienzyme complex;GO:0044429//mitochondrial part	GO:0003857//3-hydroxyacyl-CoA dehydrogenase activity;GO:0016836//hydro-lyase activity;GO:0048037//cofactor binding	GO:0009062//fatty acid catabolic process;GO:0043434//response to peptide hormone
87	NP_786975.1	517508	224308	278034	8026062	1.7884e+06	12118001	339950	7.31082e+06	4.42664	9.74794e-15	1.22806e-12	ITGB2	integrin beta-2 precursor [Bos taurus]	Cellular Processes;Human Diseases;Human Diseases;Environmental Information Processing;Cellular Processes;Environmental Information Processing;Organismal Systems;Organismal Systems;Environmental Information Processing;Organismal Systems;Human Diseases;Human Diseases;Human Diseases;Human Diseases;Human Diseases;Human Diseases;Human Diseases;Human Diseases	Cell motility;Infectious diseases;Infectious diseases;Signal transduction;Transport and catabolism;Signal transduction;Immune system;Immune system;Signaling molecules and interaction;Immune system;Infectious diseases;Infectious diseases;Infectious diseases;Cardiovascular diseases;Infectious diseases;Infectious diseases;Infectious diseases;Immune diseases	ko04810//Regulation of actin cytoskeleton;ko05166//HTLV-I infection;ko05152//Tuberculosis;ko04015//Rap1 signaling pathway;ko04145//Phagosome;ko04390//Hippo signaling pathway;ko04650//Natural killer cell mediated cytotoxicity;ko04670//Leukocyte transendothelial migration;ko04514//Cell adhesion molecules (CAMs);ko04610//Complement and coagulation cascades;ko05146//Amoebiasis;ko05133//Pertussis;ko05…	K06464;K06464;K06464;K06464;K06464;K06464;K06464;K06464;K06464;K06464;K06464;K06464;K06464;K06464;K06464;K06464;K06464;K06464	GO:0008305//integrin complex;GO:0031988//membrane-bounded vesicle;GO:0098589//membrane region	GO:0004888//transmembrane signaling receptor activity;GO:0019900//kinase binding;GO:0043169//cation binding	GO:0001932//regulation of protein phosphorylation;GO:0007166//cell surface receptor signaling pathway;GO:0030154//cell differentiation;GO:0031589//cell-substrate adhesion;GO:0042098//T cell proliferation;GO:0044707//single-multicellular organism process;GO:0071621//granulocyte chemotaxis;GO:0072657//protein localization to membrane
88	NP_001032397.1	3.45655e+06	4699597	4.26216e+06	1.9592e+06	2318343	2.12545e+06	4.13944e+06	2.13433e+06	-0.955652	1.0038e-14	1.24162e-12	SORD	sorbitol dehydrogenase [Bos taurus]	Metabolism;Metabolism;Metabolism	Global and overview maps;Carbohydrate metabolism;Carbohydrate metabolism	ko01100//Metabolic pathways;ko00051//Fructose and mannose metabolism;ko00040//Pentose and glucuronate interconversions	K00008;K00008;K00008	GO:0005929//cilium;GO:0031090//organelle membrane;GO:0031988//membrane-bounded vesicle;GO:0043231//intracellular membrane-bounded organelle	GO:0000166//nucleotide binding;GO:0016616//oxidoreductase activity, acting on the CH-OH group of donors, NAD or NADP as acceptor;GO:0046914//transition metal ion binding	GO:0006000//fructose metabolic process;GO:0006060//sorbitol metabolic process;GO:0019527//pentitol catabolic process;GO:0048870//cell motility
89	NP_001192656.1	26110636	29489576	30810288	83671216	80623224	127367560	28803500	9.72207e+07	1.75502	1.0434e-14	1.26754e-12	PKM	pyruvate kinase PKM [Bos taurus]	Metabolism;Human Diseases;Human Diseases;Metabolism;Organismal Systems;Metabolism;Human Diseases;Metabolism;Metabolism;Metabolism;Human Diseases	Global and overview maps;Infectious diseases;Cancers;Nucleotide metabolism;Endocrine system;Global and overview maps;Cancers;Global and overview maps;Carbohydrate metabolism;Carbohydrate metabolism;Endocrine and metabolic diseases	ko01100//Metabolic pathways;ko05165//Human papillomavirus infection;ko05203//Viral carcinogenesis;ko00230//Purine metabolism;ko04922//Glucagon signaling pathway;ko01200//Carbon metabolism;ko05230//Central carbon metabolism in cancer;ko01230//Biosynthesis of amino acids;ko00010//Glycolysis / Gluconeogenesis;ko00620//Pyruvate metabolism;ko04930//Type II diabetes mellitus	K00873;K00873;K00873;K00873;K00873;K00873;K00873;K00873;K00873;K00873;K00873	GO:0016020//membrane;GO:0031988//membrane-bounded vesicle;GO:0042995//cell projection;GO:0043231//intracellular membrane-bounded organelle	GO:0003723//RNA binding;GO:0016301//kinase activity;GO:0023023//MHC protein complex binding;GO:0031420//alkali metal ion binding;GO:0032550//purine ribonucleoside binding	GO:0006090//pyruvate metabolic process;GO:0006796//phosphate-containing compound metabolic process;GO:0008219//cell death
90	NP_001179205.1	11443118	8823284	10693217	6.27026e+06	9146713	5.19199e+06	10319873	6.86965e+06	-0.587116	1.16374e-14	1.38894e-12	SPTBN1	spectrin beta chain, non-erythrocytic 1 [Bos taurus]	-	-	-	-	GO:0031988//membrane-bounded vesicle;GO:0032589//neuron projection membrane;GO:0043231//intracellular membrane-bounded organelle;GO:0044430//cytoskeletal part;GO:0044449//contractile fiber part	GO:0003723//RNA binding;GO:0005198//structural molecule activity;GO:0008092//cytoskeletal protein binding;GO:0008289//lipid binding	GO:0006468//protein phosphorylation;GO:0006606//protein import into nucleus;GO:0006612//protein targeting to membrane;GO:0022607//cellular component assembly
91	XP_005212688.1	11443118	8823284	10693217	6.27026e+06	9146713	5.19199e+06	10319873	6.86965e+06	-0.587116	1.16374e-14	1.38894e-12	SPTBN1	spectrin beta chain, non-erythrocytic 1 [Bos taurus]	-	-	-	-	GO:0031988//membrane-bounded vesicle;GO:0032589//neuron projection membrane;GO:0043231//intracellular membrane-bounded organelle;GO:0044430//cytoskeletal part;GO:0044449//contractile fiber part	GO:0003723//RNA binding;GO:0005198//structural molecule activity;GO:0008092//cytoskeletal protein binding;GO:0008289//lipid binding	GO:0006468//protein phosphorylation;GO:0006606//protein import into nucleus;GO:0006612//protein targeting to membrane;GO:0022607//cellular component assembly
92	XP_005212689.1	11443118	8823284	10693217	6.27026e+06	9146713	5.19199e+06	10319873	6.86965e+06	-0.587116	1.16374e-14	1.38894e-12	SPTBN1	spectrin beta chain, non-erythrocytic 1 [Bos taurus]	-	-	-	-	GO:0031988//membrane-bounded vesicle;GO:0032589//neuron projection membrane;GO:0043231//intracellular membrane-bounded organelle;GO:0044430//cytoskeletal part;GO:0044449//contractile fiber part	GO:0003723//RNA binding;GO:0005198//structural molecule activity;GO:0008092//cytoskeletal protein binding;GO:0008289//lipid binding	GO:0006468//protein phosphorylation;GO:0006606//protein import into nucleus;GO:0006612//protein targeting to membrane;GO:0022607//cellular component assembly
93	XP_015328925.1	11443118	8823284	10693217	6.27026e+06	9146713	5.19199e+06	10319873	6.86965e+06	-0.587116	1.16374e-14	1.38894e-12	SPTBN1	spectrin beta chain, non-erythrocytic 1 [Bos taurus]	-	-	-	-	GO:0031988//membrane-bounded vesicle;GO:0032589//neuron projection membrane;GO:0043231//intracellular membrane-bounded organelle;GO:0044430//cytoskeletal part;GO:0044449//contractile fiber part	GO:0003723//RNA binding;GO:0005198//structural molecule activity;GO:0008092//cytoskeletal protein binding;GO:0008289//lipid binding	GO:0006468//protein phosphorylation;GO:0006606//protein import into nucleus;GO:0006612//protein targeting to membrane;GO:0022607//cellular component assembly
94	XP_024854541.1	11443118	8823284	10693217	6.27026e+06	9146713	5.19199e+06	10319873	6.86965e+06	-0.587116	1.16374e-14	1.38894e-12	SPTBN1	spectrin beta chain, non-erythrocytic 1 [Bos taurus]	-	-	-	-	GO:0031988//membrane-bounded vesicle;GO:0032589//neuron projection membrane;GO:0043231//intracellular membrane-bounded organelle;GO:0044430//cytoskeletal part;GO:0044449//contractile fiber part	GO:0003723//RNA binding;GO:0005198//structural molecule activity;GO:0008092//cytoskeletal protein binding;GO:0008289//lipid binding	GO:0006468//protein phosphorylation;GO:0006606//protein import into nucleus;GO:0006612//protein targeting to membrane;GO:0022607//cellular component assembly
95	XP_024854542.1	11443118	8823284	10693217	6.27026e+06	9146713	5.19199e+06	10319873	6.86965e+06	-0.587116	1.16374e-14	1.38894e-12	SPTBN1	spectrin beta chain, non-erythrocytic 1 [Bos taurus]	-	-	-	-	GO:0031988//membrane-bounded vesicle;GO:0032589//neuron projection membrane;GO:0043231//intracellular membrane-bounded organelle;GO:0044430//cytoskeletal part;GO:0044449//contractile fiber part	GO:0003723//RNA binding;GO:0005198//structural molecule activity;GO:0008092//cytoskeletal protein binding;GO:0008289//lipid binding	GO:0006468//protein phosphorylation;GO:0006606//protein import into nucleus;GO:0006612//protein targeting to membrane;GO:0022607//cellular component assembly
96	XP_024854543.1	11443118	8823284	10693217	6.27026e+06	9146713	5.19199e+06	10319873	6.86965e+06	-0.587116	1.16374e-14	1.38894e-12	SPTBN1	spectrin beta chain, non-erythrocytic 1 [Bos taurus]	-	-	-	-	GO:0031988//membrane-bounded vesicle;GO:0032589//neuron projection membrane;GO:0043231//intracellular membrane-bounded organelle;GO:0044430//cytoskeletal part;GO:0044449//contractile fiber part	GO:0003723//RNA binding;GO:0005198//structural molecule activity;GO:0008092//cytoskeletal protein binding;GO:0008289//lipid binding	GO:0006468//protein phosphorylation;GO:0006606//protein import into nucleus;GO:0006612//protein targeting to membrane;GO:0022607//cellular component assembly
97	NP_001032695.1	1.92609e+06	660195	932102	7.58522e+06	4493266	10998668	1.1728e+06	7.69238e+06	2.71348	1.49062e-14	1.7484e-12	FERMT3	fermitin family homolog 3 [Bos taurus]	Organismal Systems	Immune system	ko04611//Platelet activation	K17084	GO:0015629//actin cytoskeleton;GO:0031988//membrane-bounded vesicle	GO:0005102//receptor binding	GO:0000904//cell morphogenesis involved in differentiation;GO:0006461//protein complex assembly;GO:0007166//cell surface receptor signaling pathway;GO:0022407//regulation of cell-cell adhesion;GO:0030168//platelet activation
98	NP_001069609.1	7.81987e+06	5675070	6888236	4.19e+06	3.59251e+06	5.44194e+06	6.79439e+06	4.40815e+06	-0.624173	2.33674e-14	2.69438e-12	CTNNB1	catenin beta-1 [Sus scrofa]	Human Diseases;Human Diseases;Cellular Processes;Human Diseases;Human Diseases;Environmental Information Processing;Human Diseases;Human Diseases;Human Diseases;Organismal Systems;Environmental Information Processing;Cellular Processes;Environmental Information Processing;Human Diseases;Human Diseases;Human Diseases;Human Diseases;Human Diseases;Human Diseases;Organismal Systems;Human Diseases;Or…	Cancers;Infectious diseases;Cellular community - eukaryotes;Infectious diseases;Cancers;Signal transduction;Infectious diseases;Cancers;Infectious diseases;Endocrine system;Signal transduction;Cellular community - eukaryotes;Signal transduction;Cancers;Endocrine and metabolic diseases;Cancers;Cancers;Cardiovascular diseases;Cancers;Immune system;Infectious diseases;Endocrine system;Cellular commu…	ko05200//Pathways in cancer;ko05165//Human papillomavirus infection;ko04510//Focal adhesion;ko05166//HTLV-I infection;ko05205//Proteoglycans in cancer;ko04015//Rap1 signaling pathway;ko05163//Human cytomegalovirus infection;ko05225//Hepatocellular carcinoma;ko05167//Kaposi sarcoma-associated herpesvirus infection;ko04919//Thyroid hormone signaling pathway;ko04310//Wnt signaling pathway;ko04520//A…	K02105;K02105;K02105;K02105;K02105;K02105;K02105;K02105;K02105;K02105;K02105;K02105;K02105;K02105;K02105;K02105;K02105;K02105;K02105;K02105;K02105;K02105;K02105;K02105;K02105;K02105;K02105;K02105	-	-	-
99	XP_005222581.1	7.81987e+06	5675070	6888236	4.19e+06	3.59251e+06	5.44194e+06	6.79439e+06	4.40815e+06	-0.624173	2.33674e-14	2.69438e-12	CTNNB1	catenin beta-1 [Sus scrofa]	Human Diseases;Human Diseases;Cellular Processes;Human Diseases;Human Diseases;Environmental Information Processing;Human Diseases;Human Diseases;Human Diseases;Organismal Systems;Environmental Information Processing;Cellular Processes;Environmental Information Processing;Human Diseases;Human Diseases;Human Diseases;Human Diseases;Human Diseases;Human Diseases;Organismal Systems;Human Diseases;Or…	Cancers;Infectious diseases;Cellular community - eukaryotes;Infectious diseases;Cancers;Signal transduction;Infectious diseases;Cancers;Infectious diseases;Endocrine system;Signal transduction;Cellular community - eukaryotes;Signal transduction;Cancers;Endocrine and metabolic diseases;Cancers;Cancers;Cardiovascular diseases;Cancers;Immune system;Infectious diseases;Endocrine system;Cellular commu…	ko05200//Pathways in cancer;ko05165//Human papillomavirus infection;ko04510//Focal adhesion;ko05166//HTLV-I infection;ko05205//Proteoglycans in cancer;ko04015//Rap1 signaling pathway;ko05163//Human cytomegalovirus infection;ko05225//Hepatocellular carcinoma;ko05167//Kaposi sarcoma-associated herpesvirus infection;ko04919//Thyroid hormone signaling pathway;ko04310//Wnt signaling pathway;ko04520//A…	K02105;K02105;K02105;K02105;K02105;K02105;K02105;K02105;K02105;K02105;K02105;K02105;K02105;K02105;K02105;K02105;K02105;K02105;K02105;K02105;K02105;K02105;K02105;K02105;K02105;K02105;K02105;K02105	-	-	-
100	XP_005222582.1	7.81987e+06	5675070	6888236	4.19e+06	3.59251e+06	5.44194e+06	6.79439e+06	4.40815e+06	-0.624173	2.33674e-14	2.69438e-12	CTNNB1	catenin beta-1 [Sus scrofa]	Human Diseases;Human Diseases;Cellular Processes;Human Diseases;Human Diseases;Environmental Information Processing;Human Diseases;Human Diseases;Human Diseases;Organismal Systems;Environmental Information Processing;Cellular Processes;Environmental Information Processing;Human Diseases;Human Diseases;Human Diseases;Human Diseases;Human Diseases;Human Diseases;Organismal Systems;Human Diseases;Or…	Cancers;Infectious diseases;Cellular community - eukaryotes;Infectious diseases;Cancers;Signal transduction;Infectious diseases;Cancers;Infectious diseases;Endocrine system;Signal transduction;Cellular community - eukaryotes;Signal transduction;Cancers;Endocrine and metabolic diseases;Cancers;Cancers;Cardiovascular diseases;Cancers;Immune system;Infectious diseases;Endocrine system;Cellular commu…	ko05200//Pathways in cancer;ko05165//Human papillomavirus infection;ko04510//Focal adhesion;ko05166//HTLV-I infection;ko05205//Proteoglycans in cancer;ko04015//Rap1 signaling pathway;ko05163//Human cytomegalovirus infection;ko05225//Hepatocellular carcinoma;ko05167//Kaposi sarcoma-associated herpesvirus infection;ko04919//Thyroid hormone signaling pathway;ko04310//Wnt signaling pathway;ko04520//A…	K02105;K02105;K02105;K02105;K02105;K02105;K02105;K02105;K02105;K02105;K02105;K02105;K02105;K02105;K02105;K02105;K02105;K02105;K02105;K02105;K02105;K02105;K02105;K02105;K02105;K02105;K02105;K02105	-	-	-
101	XP_024838703.1	7.81987e+06	5675070	6888236	4.19e+06	3.59251e+06	5.44194e+06	6.79439e+06	4.40815e+06	-0.624173	2.33674e-14	2.69438e-12	CTNNB1	catenin beta-1 [Sus scrofa]	Human Diseases;Human Diseases;Cellular Processes;Human Diseases;Human Diseases;Environmental Information Processing;Human Diseases;Human Diseases;Human Diseases;Organismal Systems;Environmental Information Processing;Cellular Processes;Environmental Information Processing;Human Diseases;Human Diseases;Human Diseases;Human Diseases;Human Diseases;Human Diseases;Organismal Systems;Human Diseases;Or…	Cancers;Infectious diseases;Cellular community - eukaryotes;Infectious diseases;Cancers;Signal transduction;Infectious diseases;Cancers;Infectious diseases;Endocrine system;Signal transduction;Cellular community - eukaryotes;Signal transduction;Cancers;Endocrine and metabolic diseases;Cancers;Cancers;Cardiovascular diseases;Cancers;Immune system;Infectious diseases;Endocrine system;Cellular commu…	ko05200//Pathways in cancer;ko05165//Human papillomavirus infection;ko04510//Focal adhesion;ko05166//HTLV-I infection;ko05205//Proteoglycans in cancer;ko04015//Rap1 signaling pathway;ko05163//Human cytomegalovirus infection;ko05225//Hepatocellular carcinoma;ko05167//Kaposi sarcoma-associated herpesvirus infection;ko04919//Thyroid hormone signaling pathway;ko04310//Wnt signaling pathway;ko04520//A…	K02105;K02105;K02105;K02105;K02105;K02105;K02105;K02105;K02105;K02105;K02105;K02105;K02105;K02105;K02105;K02105;K02105;K02105;K02105;K02105;K02105;K02105;K02105;K02105;K02105;K02105;K02105;K02105	-	-	-
102	XP_005227044.1	5311390	6612858	7.43969e+06	1.83314e+06	3.15457e+06	944419	6.45465e+06	1.97738e+06	-1.70675	2.37748e-14	2.69567e-12	PC	PREDICTED: pyruvate carboxylase, mitochondrial isoform X1 [Bos taurus]	Metabolism;Metabolism;Metabolism;Metabolism;Metabolism	Global and overview maps;Global and overview maps;Global and overview maps;Carbohydrate metabolism;Carbohydrate metabolism	ko01100//Metabolic pathways;ko01200//Carbon metabolism;ko01230//Biosynthesis of amino acids;ko00620//Pyruvate metabolism;ko00020//Citrate cycle (TCA cycle)	K01958;K01958;K01958;K01958;K01958	GO:0019866//organelle inner membrane;GO:0044429//mitochondrial part	GO:0016879//ligase activity, forming carbon-nitrogen bonds;GO:0016885//ligase activity, forming carbon-carbon bonds;GO:0032550//purine ribonucleoside binding;GO:0043169//cation binding	GO:0006006//glucose metabolic process
103	XP_005227045.1	5311390	6612858	7.43969e+06	1.83314e+06	3.15457e+06	944419	6.45465e+06	1.97738e+06	-1.70675	2.37748e-14	2.69567e-12	PC	PREDICTED: pyruvate carboxylase, mitochondrial isoform X2 [Bos taurus]	Metabolism;Metabolism;Metabolism;Metabolism;Metabolism	Global and overview maps;Global and overview maps;Global and overview maps;Carbohydrate metabolism;Carbohydrate metabolism	ko01100//Metabolic pathways;ko01200//Carbon metabolism;ko01230//Biosynthesis of amino acids;ko00620//Pyruvate metabolism;ko00020//Citrate cycle (TCA cycle)	K01958;K01958;K01958;K01958;K01958	GO:0019866//organelle inner membrane;GO:0044429//mitochondrial part	GO:0003676//nucleic acid binding;GO:0016879//ligase activity, forming carbon-nitrogen bonds;GO:0016885//ligase activity, forming carbon-carbon bonds;GO:0032550//purine ribonucleoside binding;GO:0043169//cation binding	GO:0006006//glucose metabolic process
104	XP_005227046.1	5311390	6612858	7.43969e+06	1.83314e+06	3.15457e+06	944419	6.45465e+06	1.97738e+06	-1.70675	2.37748e-14	2.69567e-12	PC	PREDICTED: pyruvate carboxylase, mitochondrial isoform X2 [Bos taurus]	Metabolism;Metabolism;Metabolism;Metabolism;Metabolism	Global and overview maps;Global and overview maps;Global and overview maps;Carbohydrate metabolism;Carbohydrate metabolism	ko01100//Metabolic pathways;ko01200//Carbon metabolism;ko01230//Biosynthesis of amino acids;ko00620//Pyruvate metabolism;ko00020//Citrate cycle (TCA cycle)	K01958;K01958;K01958;K01958;K01958	GO:0019866//organelle inner membrane;GO:0044429//mitochondrial part	GO:0003676//nucleic acid binding;GO:0016879//ligase activity, forming carbon-nitrogen bonds;GO:0016885//ligase activity, forming carbon-carbon bonds;GO:0032550//purine ribonucleoside binding;GO:0043169//cation binding	GO:0006006//glucose metabolic process
105	XP_005227047.1	5311390	6612858	7.43969e+06	1.83314e+06	3.15457e+06	944419	6.45465e+06	1.97738e+06	-1.70675	2.37748e-14	2.69567e-12	PC	PREDICTED: pyruvate carboxylase, mitochondrial isoform X2 [Bos taurus]	Metabolism;Metabolism;Metabolism;Metabolism;Metabolism	Global and overview maps;Global and overview maps;Global and overview maps;Carbohydrate metabolism;Carbohydrate metabolism	ko01100//Metabolic pathways;ko01200//Carbon metabolism;ko01230//Biosynthesis of amino acids;ko00620//Pyruvate metabolism;ko00020//Citrate cycle (TCA cycle)	K01958;K01958;K01958;K01958;K01958	GO:0019866//organelle inner membrane;GO:0044429//mitochondrial part	GO:0003676//nucleic acid binding;GO:0016879//ligase activity, forming carbon-nitrogen bonds;GO:0016885//ligase activity, forming carbon-carbon bonds;GO:0032550//purine ribonucleoside binding;GO:0043169//cation binding	GO:0006006//glucose metabolic process
106	XP_005227048.1	5311390	6612858	7.43969e+06	1.83314e+06	3.15457e+06	944419	6.45465e+06	1.97738e+06	-1.70675	2.37748e-14	2.69567e-12	PC	PREDICTED: pyruvate carboxylase, mitochondrial isoform X2 [Bos taurus]	Metabolism;Metabolism;Metabolism;Metabolism;Metabolism	Global and overview maps;Global and overview maps;Global and overview maps;Carbohydrate metabolism;Carbohydrate metabolism	ko01100//Metabolic pathways;ko01200//Carbon metabolism;ko01230//Biosynthesis of amino acids;ko00620//Pyruvate metabolism;ko00020//Citrate cycle (TCA cycle)	K01958;K01958;K01958;K01958;K01958	GO:0019866//organelle inner membrane;GO:0044429//mitochondrial part	GO:0003676//nucleic acid binding;GO:0016879//ligase activity, forming carbon-nitrogen bonds;GO:0016885//ligase activity, forming carbon-carbon bonds;GO:0032550//purine ribonucleoside binding;GO:0043169//cation binding	GO:0006006//glucose metabolic process
107	XP_005227049.1	5311390	6612858	7.43969e+06	1.83314e+06	3.15457e+06	944419	6.45465e+06	1.97738e+06	-1.70675	2.37748e-14	2.69567e-12	PC	PREDICTED: pyruvate carboxylase, mitochondrial isoform X2 [Bos taurus]	Metabolism;Metabolism;Metabolism;Metabolism;Metabolism	Global and overview maps;Global and overview maps;Global and overview maps;Carbohydrate metabolism;Carbohydrate metabolism	ko01100//Metabolic pathways;ko01200//Carbon metabolism;ko01230//Biosynthesis of amino acids;ko00620//Pyruvate metabolism;ko00020//Citrate cycle (TCA cycle)	K01958;K01958;K01958;K01958;K01958	GO:0019866//organelle inner membrane;GO:0044429//mitochondrial part	GO:0003676//nucleic acid binding;GO:0016879//ligase activity, forming carbon-nitrogen bonds;GO:0016885//ligase activity, forming carbon-carbon bonds;GO:0032550//purine ribonucleoside binding;GO:0043169//cation binding	GO:0006006//glucose metabolic process
108	XP_005227050.1	5311390	6612858	7.43969e+06	1.83314e+06	3.15457e+06	944419	6.45465e+06	1.97738e+06	-1.70675	2.37748e-14	2.69567e-12	PC	PREDICTED: pyruvate carboxylase, mitochondrial isoform X2 [Bos taurus]	Metabolism;Metabolism;Metabolism;Metabolism;Metabolism	Global and overview maps;Global and overview maps;Global and overview maps;Carbohydrate metabolism;Carbohydrate metabolism	ko01100//Metabolic pathways;ko01200//Carbon metabolism;ko01230//Biosynthesis of amino acids;ko00620//Pyruvate metabolism;ko00020//Citrate cycle (TCA cycle)	K01958;K01958;K01958;K01958;K01958	GO:0019866//organelle inner membrane;GO:0044429//mitochondrial part	GO:0003676//nucleic acid binding;GO:0016879//ligase activity, forming carbon-nitrogen bonds;GO:0016885//ligase activity, forming carbon-carbon bonds;GO:0032550//purine ribonucleoside binding;GO:0043169//cation binding	GO:0006006//glucose metabolic process
109	XP_005227051.1	5311390	6612858	7.43969e+06	1.83314e+06	3.15457e+06	944419	6.45465e+06	1.97738e+06	-1.70675	2.37748e-14	2.69567e-12	PC	PREDICTED: pyruvate carboxylase, mitochondrial isoform X2 [Bos taurus]	Metabolism;Metabolism;Metabolism;Metabolism;Metabolism	Global and overview maps;Global and overview maps;Global and overview maps;Carbohydrate metabolism;Carbohydrate metabolism	ko01100//Metabolic pathways;ko01200//Carbon metabolism;ko01230//Biosynthesis of amino acids;ko00620//Pyruvate metabolism;ko00020//Citrate cycle (TCA cycle)	K01958;K01958;K01958;K01958;K01958	GO:0019866//organelle inner membrane;GO:0044429//mitochondrial part	GO:0003676//nucleic acid binding;GO:0016879//ligase activity, forming carbon-nitrogen bonds;GO:0016885//ligase activity, forming carbon-carbon bonds;GO:0032550//purine ribonucleoside binding;GO:0043169//cation binding	GO:0006006//glucose metabolic process
110	XP_015316738.1	5311390	6612858	7.43969e+06	1.83314e+06	3.15457e+06	944419	6.45465e+06	1.97738e+06	-1.70675	2.37748e-14	2.69567e-12	PC	PREDICTED: pyruvate carboxylase, mitochondrial isoform X2 [Bos taurus]	Metabolism;Metabolism;Metabolism;Metabolism;Metabolism	Global and overview maps;Global and overview maps;Global and overview maps;Carbohydrate metabolism;Carbohydrate metabolism	ko01100//Metabolic pathways;ko01200//Carbon metabolism;ko01230//Biosynthesis of amino acids;ko00620//Pyruvate metabolism;ko00020//Citrate cycle (TCA cycle)	K01958;K01958;K01958;K01958;K01958	GO:0019866//organelle inner membrane;GO:0044429//mitochondrial part	GO:0003676//nucleic acid binding;GO:0016879//ligase activity, forming carbon-nitrogen bonds;GO:0016885//ligase activity, forming carbon-carbon bonds;GO:0032550//purine ribonucleoside binding;GO:0043169//cation binding	GO:0006006//glucose metabolic process
111	XP_024842759.1	5311390	6612858	7.43969e+06	1.83314e+06	3.15457e+06	944419	6.45465e+06	1.97738e+06	-1.70675	2.37748e-14	2.69567e-12	PC	PREDICTED: pyruvate carboxylase, mitochondrial isoform X2 [Bos taurus]	Metabolism;Metabolism;Metabolism;Metabolism;Metabolism	Global and overview maps;Global and overview maps;Global and overview maps;Carbohydrate metabolism;Carbohydrate metabolism	ko01100//Metabolic pathways;ko01200//Carbon metabolism;ko01230//Biosynthesis of amino acids;ko00620//Pyruvate metabolism;ko00020//Citrate cycle (TCA cycle)	K01958;K01958;K01958;K01958;K01958	GO:0019866//organelle inner membrane;GO:0044429//mitochondrial part	GO:0003676//nucleic acid binding;GO:0016879//ligase activity, forming carbon-nitrogen bonds;GO:0016885//ligase activity, forming carbon-carbon bonds;GO:0032550//purine ribonucleoside binding;GO:0043169//cation binding	GO:0006006//glucose metabolic process
112	XP_024842761.1	5311390	6612858	7.43969e+06	1.83314e+06	3.15457e+06	944419	6.45465e+06	1.97738e+06	-1.70675	2.37748e-14	2.69567e-12	PC	PREDICTED: pyruvate carboxylase, mitochondrial isoform X2 [Bos taurus]	Metabolism;Metabolism;Metabolism;Metabolism;Metabolism	Global and overview maps;Global and overview maps;Global and overview maps;Carbohydrate metabolism;Carbohydrate metabolism	ko01100//Metabolic pathways;ko01200//Carbon metabolism;ko01230//Biosynthesis of amino acids;ko00620//Pyruvate metabolism;ko00020//Citrate cycle (TCA cycle)	K01958;K01958;K01958;K01958;K01958	GO:0019866//organelle inner membrane;GO:0044429//mitochondrial part	GO:0003676//nucleic acid binding;GO:0016879//ligase activity, forming carbon-nitrogen bonds;GO:0016885//ligase activity, forming carbon-carbon bonds;GO:0032550//purine ribonucleoside binding;GO:0043169//cation binding	GO:0006006//glucose metabolic process
113	NP_001180035.1	741364	931335	711853	1.42766e+06	1216218	1.65129e+06	794851	1.43172e+06	0.848999	2.48369e-14	2.76992e-12	Gripap1	GRIP1-associated protein 1 [Bos taurus]	-	-	-	-	-	-	-
114	XP_024843729.1	741364	931335	711853	1.42766e+06	1216218	1.65129e+06	794851	1.43172e+06	0.848999	2.48369e-14	2.76992e-12	Gripap1	PREDICTED: GRIP1-associated protein 1 isoform X3 [Bubalus bubalis]	-	-	-	-	-	-	-
115	NP_777250.1	3875335	2.26427e+06	1.33614e+06	14698460	179703968	20594476	2.49192e+06	7.16656e+07	4.84595	2.5686e-14	2.81842e-12	CATHL1	cathelicidin-1 precursor [Bos taurus]	Human Diseases;Organismal Systems;Organismal Systems	Infectious diseases;Immune system;Digestive system	ko05152//Tuberculosis;ko04621//NOD-like receptor signaling pathway;ko04970//Salivary secretion	K13916;K13916;K13916	-	-	GO:0006950//response to stress;GO:0009617//response to bacterium
116	NP_001070282.1	1076459	2.09144e+06	1429634	5.88914e+06	3794334	5.49661e+06	1.53251e+06	5.06003e+06	1.72325	2.64605e-14	2.81865e-12	ME2	NAD-dependent malic enzyme, mitochondrial [Bos taurus]	Metabolism;Metabolism	Global and overview maps;Carbohydrate metabolism	ko01200//Carbon metabolism;ko00620//Pyruvate metabolism	K00027;K00027	GO:0043231//intracellular membrane-bounded organelle	GO:0000166//nucleotide binding;GO:0004470//malic enzyme activity;GO:0043169//cation binding	GO:0043648//dicarboxylic acid metabolic process
117	XP_010817121.1	1076459	2.09144e+06	1429634	5.88914e+06	3794334	5.49661e+06	1.53251e+06	5.06003e+06	1.72325	2.64605e-14	2.81865e-12	ME2	PREDICTED: NAD-dependent malic enzyme, mitochondrial isoform X1 [Bos taurus]	Metabolism;Metabolism	Global and overview maps;Carbohydrate metabolism	ko01200//Carbon metabolism;ko00620//Pyruvate metabolism	K00027;K00027	GO:0043231//intracellular membrane-bounded organelle	GO:0000166//nucleotide binding;GO:0004470//malic enzyme activity;GO:0043169//cation binding	GO:0043648//dicarboxylic acid metabolic process
118	XP_024839972.1	1076459	2.09144e+06	1429634	5.88914e+06	3794334	5.49661e+06	1.53251e+06	5.06003e+06	1.72325	2.64605e-14	2.81865e-12	ME2	PREDICTED: NAD-dependent malic enzyme, mitochondrial isoform X1 [Bos taurus]	Metabolism;Metabolism	Global and overview maps;Carbohydrate metabolism	ko01200//Carbon metabolism;ko00620//Pyruvate metabolism	K00027;K00027	GO:0043231//intracellular membrane-bounded organelle	GO:0000166//nucleotide binding;GO:0004470//malic enzyme activity;GO:0043169//cation binding	GO:0043648//dicarboxylic acid metabolic process
119	XP_024839973.1	1076459	2.09144e+06	1429634	5.88914e+06	3794334	5.49661e+06	1.53251e+06	5.06003e+06	1.72325	2.64605e-14	2.81865e-12	ME2	PREDICTED: NAD-dependent malic enzyme, mitochondrial isoform X1 [Bos taurus]	Metabolism;Metabolism	Global and overview maps;Carbohydrate metabolism	ko01200//Carbon metabolism;ko00620//Pyruvate metabolism	K00027;K00027	GO:0043231//intracellular membrane-bounded organelle	GO:0000166//nucleotide binding;GO:0004470//malic enzyme activity;GO:0043169//cation binding	GO:0043648//dicarboxylic acid metabolic process
120	XP_024839974.1	1076459	2.09144e+06	1429634	5.88914e+06	3794334	5.49661e+06	1.53251e+06	5.06003e+06	1.72325	2.64605e-14	2.81865e-12	ME2	NAD-dependent malic enzyme, mitochondrial [Bos taurus]	Metabolism;Metabolism	Global and overview maps;Carbohydrate metabolism	ko01200//Carbon metabolism;ko00620//Pyruvate metabolism	K00027;K00027	GO:0043231//intracellular membrane-bounded organelle	GO:0000166//nucleotide binding;GO:0004470//malic enzyme activity;GO:0043169//cation binding	GO:0043648//dicarboxylic acid metabolic process
121	NP_001039857.1	408706	225942	269570	2220093	951404	2.12504e+06	301406	1.76551e+06	2.55031	3.76643e-14	3.942e-12	ARHGAP25	rho GTPase-activating protein 25 [Bos taurus]	-	-	-	-	GO:0044464//cell part	-	GO:0043087//regulation of GTPase activity
122	XP_005212918.2	408706	225942	269570	2220093	951404	2.12504e+06	301406	1.76551e+06	2.55031	3.76643e-14	3.942e-12	ARHGAP25	PREDICTED: rho GTPase-activating protein 25 isoform X1 [Bos taurus]	-	-	-	-	GO:0044464//cell part	-	GO:0043087//regulation of GTPase activity
123	XP_015328993.1	408706	225942	269570	2220093	951404	2.12504e+06	301406	1.76551e+06	2.55031	3.76643e-14	3.942e-12	ARHGAP25	PREDICTED: rho GTPase-activating protein 25 isoform X3 [Bos taurus]	-	-	-	-	GO:0044464//cell part	-	GO:0043087//regulation of GTPase activity
124	NP_001179983.1	965778	726027	679427	2009742	953451	2.99969e+06	790411	1.98763e+06	1.33037	4.07216e-14	4.19741e-12	EML4	echinoderm microtubule-associated protein-like 4 [Bos taurus]	Human Diseases;Human Diseases	Cancers;Cancers	ko05200//Pathways in cancer;ko05223//Non-small cell lung cancer	K15420;K15420	GO:0005819//spindle	-	-
125	XP_024854819.1	965778	726027	679427	2009742	953451	2.99969e+06	790411	1.98763e+06	1.33037	4.07216e-14	4.19741e-12	EML4	PREDICTED: echinoderm microtubule-associated protein-like 4 isoform X2 [Bos mutus]	Human Diseases;Human Diseases	Cancers;Cancers	ko05200//Pathways in cancer;ko05223//Non-small cell lung cancer	K15420;K15420	GO:0005819//spindle	-	-
126	XP_024854823.1	965778	726027	679427	2009742	953451	2.99969e+06	790411	1.98763e+06	1.33037	4.07216e-14	4.19741e-12	EML4	PREDICTED: echinoderm microtubule-associated protein-like 4 isoform X2 [Bos mutus]	Human Diseases;Human Diseases	Cancers;Cancers	ko05200//Pathways in cancer;ko05223//Non-small cell lung cancer	K15420;K15420	GO:0005819//spindle	-	-
127	XP_024836120.1	4583394	4.19719e+06	4.0274e+06	646465	1929267	550624	4.26933e+06	1.04212e+06	-2.03449	4.70037e-14	4.77263e-12	COBLL1	PREDICTED: cordon-bleu protein-like 1 isoform X1 [Bison bison bison]	-	-	-	-	-	-	-
128	NP_787005.1	7348933	9725737	7771949	1.67193e+06	4337783	1.15598e+06	8.28221e+06	2.38857e+06	-1.79387	5.46621e-14	5.46862e-12	ALDH6A1	methylmalonate-semialdehyde dehydrogenase [acylating], mitochondrial precursor [Bos taurus]	Metabolism;Metabolism;Metabolism;Metabolism;Metabolism;Metabolism	Global and overview maps;Global and overview maps;Carbohydrate metabolism;Amino acid metabolism;Carbohydrate metabolism;Metabolism of other amino acids	ko01100//Metabolic pathways;ko01200//Carbon metabolism;ko00562//Inositol phosphate metabolism;ko00280//Valine, leucine and isoleucine degradation;ko00640//Propanoate metabolism;ko00410//beta-Alanine metabolism	K00140;K00140;K00140;K00140;K00140;K00140	GO:0031988//membrane-bounded vesicle;GO:0043231//intracellular membrane-bounded organelle	GO:0003723//RNA binding;GO:0016620//oxidoreductase activity, acting on the aldehyde or oxo group of donors, NAD or NADP as acceptor;GO:0043168//anion binding	GO:0006208//pyrimidine nucleobase catabolic process;GO:0006573//valine metabolic process;GO:0045444//fat cell differentiation
129	NP_001070387.1	396760	222180	266433	1.66013e+06	721074	2.11139e+06	295124	1.49753e+06	2.34319	7.43349e-14	7.32899e-12	PPP1R18	phostensin [Bos taurus]	-	-	-	-	GO:0043232//intracellular non-membrane-bounded organelle	GO:0019899//enzyme binding	-
130	XP_024834660.1	169271	199184	273218	699158	512825	1.15835e+06	213891	790113	1.88518	8.42178e-14	8.18476e-12	PLCG2	PREDICTED: 1-phosphatidylinositol 4,5-bisphosphate phosphodiesterase gamma-2 [Bos taurus]	Metabolism;Human Diseases;Human Diseases;Human Diseases;Environmental Information Processing;Organismal Systems;Organismal Systems;Human Diseases;Human Diseases;Human Diseases;Environmental Information Processing;Organismal Systems;Organismal Systems;Organismal Systems;Organismal Systems;Organismal Systems;Environmental Information Processing;Environmental Information Processing;Organismal System…	Global and overview maps;Cancers;Infectious diseases;Cancers;Signal transduction;Development;Nervous system;Cancers;Cancers;Infectious diseases;Signal transduction;Endocrine system;Development;Immune system;Immune system;Immune system;Signal transduction;Signal transduction;Immune system;Signal transduction;Signal transduction;Immune system;Immune system;Signal transduction;Carbohydrate metabolis…	ko01100//Metabolic pathways;ko05200//Pathways in cancer;ko05169//Epstein-Barr virus infection;ko05205//Proteoglycans in cancer;ko04014//Ras signaling pathway;ko04360//Axon guidance;ko04722//Neurotrophin signaling pathway;ko05225//Hepatocellular carcinoma;ko05206//MicroRNAs in cancer;ko05167//Kaposi sarcoma-associated herpesvirus infection;ko04072//Phospholipase D signaling pathway;ko04919//Thyroi…	K05859;K05859;K05859;K05859;K05859;K05859;K05859;K05859;K05859;K05859;K05859;K05859;K05859;K05859;K05859;K05859;K05859;K05859;K05859;K05859;K05859;K05859;K05859;K05859;K05859;K05859;K05859;K05859;K05859;K05859;K05859;K05859;K05859;K05859	GO:0016020//membrane;GO:0031988//membrane-bounded vesicle;GO:0044444//cytoplasmic part	GO:0004629//phospholipase C activity;GO:0060089//molecular transducer activity	GO:0002237//response to molecule of bacterial origin;GO:0010467//gene expression;GO:0030098//lymphocyte differentiation;GO:0032957//inositol trisphosphate metabolic process;GO:0043067//regulation of programmed cell death;GO:0046474//glycerophospholipid biosynthetic process;GO:0050851//antigen receptor-mediated signaling pathway;GO:0051283//negative regulation of sequestering of calcium ion;GO:190…
131	NP_001180149.2	1.28066e+06	945601	1.00704e+06	3097889	3063578	4.12875e+06	1.07777e+06	3.43007e+06	1.67019	1.08886e-13	1.04332e-11	PFKP	TPA: phosphofructokinase, platelet isoform 2 [Bos taurus]	Metabolism;Environmental Information Processing;Organismal Systems;Environmental Information Processing;Organismal Systems;Metabolism;Genetic Information Processing;Human Diseases;Metabolism;Metabolism;Metabolism;Metabolism;Metabolism	Global and overview maps;Signal transduction;Endocrine system;Signal transduction;Endocrine system;Global and overview maps;Folding, sorting and degradation;Cancers;Global and overview maps;Carbohydrate metabolism;Carbohydrate metabolism;Carbohydrate metabolism;Carbohydrate metabolism	ko01100//Metabolic pathways;ko04152//AMPK signaling pathway;ko04919//Thyroid hormone signaling pathway;ko04066//HIF-1 signaling pathway;ko04922//Glucagon signaling pathway;ko01200//Carbon metabolism;ko03018//RNA degradation;ko05230//Central carbon metabolism in cancer;ko01230//Biosynthesis of amino acids;ko00010//Glycolysis / Gluconeogenesis;ko00051//Fructose and mannose metabolism;ko00052//Galac…	K00850;K00850;K00850;K00850;K00850;K00850;K00850;K00850;K00850;K00850;K00850;K00850;K00850	GO:0031988//membrane-bounded vesicle;GO:0043231//intracellular membrane-bounded organelle;GO:0044444//cytoplasmic part	GO:0005515//protein binding;GO:0008443//phosphofructokinase activity;GO:0032550//purine ribonucleoside binding;GO:0043169//cation binding	GO:0006007//glucose catabolic process;GO:0006090//pyruvate metabolic process;GO:0010506//regulation of autophagy;GO:0016310//phosphorylation;GO:0051704//multi-organism process
132	XP_024856184.1	1.28066e+06	945601	1.00704e+06	3097889	3063578	4.12875e+06	1.07777e+06	3.43007e+06	1.67019	1.08886e-13	1.04332e-11	PFKP	TPA: phosphofructokinase, platelet isoform 1 [Bos taurus]	Metabolism;Environmental Information Processing;Organismal Systems;Environmental Information Processing;Organismal Systems;Metabolism;Genetic Information Processing;Human Diseases;Metabolism;Metabolism;Metabolism;Metabolism;Metabolism	Global and overview maps;Signal transduction;Endocrine system;Signal transduction;Endocrine system;Global and overview maps;Folding, sorting and degradation;Cancers;Global and overview maps;Carbohydrate metabolism;Carbohydrate metabolism;Carbohydrate metabolism;Carbohydrate metabolism	ko01100//Metabolic pathways;ko04152//AMPK signaling pathway;ko04919//Thyroid hormone signaling pathway;ko04066//HIF-1 signaling pathway;ko04922//Glucagon signaling pathway;ko01200//Carbon metabolism;ko03018//RNA degradation;ko05230//Central carbon metabolism in cancer;ko01230//Biosynthesis of amino acids;ko00010//Glycolysis / Gluconeogenesis;ko00051//Fructose and mannose metabolism;ko00052//Galac…	K00850;K00850;K00850;K00850;K00850;K00850;K00850;K00850;K00850;K00850;K00850;K00850;K00850	GO:0031988//membrane-bounded vesicle;GO:0043231//intracellular membrane-bounded organelle;GO:0044444//cytoplasmic part	GO:0005515//protein binding;GO:0008443//phosphofructokinase activity;GO:0032550//purine ribonucleoside binding;GO:0043169//cation binding	GO:0006007//glucose catabolic process;GO:0006090//pyruvate metabolic process;GO:0010506//regulation of autophagy;GO:0016310//phosphorylation;GO:0051704//multi-organism process
133	XP_024856185.1	1.28066e+06	945601	1.00704e+06	3097889	3063578	4.12875e+06	1.07777e+06	3.43007e+06	1.67019	1.08886e-13	1.04332e-11	PFKP	PREDICTED: ATP-dependent 6-phosphofructokinase, platelet type isoform X2 [Ovis aries musimon]	Metabolism;Environmental Information Processing;Organismal Systems;Environmental Information Processing;Organismal Systems;Metabolism;Genetic Information Processing;Human Diseases;Metabolism;Metabolism;Metabolism;Metabolism;Metabolism	Global and overview maps;Signal transduction;Endocrine system;Signal transduction;Endocrine system;Global and overview maps;Folding, sorting and degradation;Cancers;Global and overview maps;Carbohydrate metabolism;Carbohydrate metabolism;Carbohydrate metabolism;Carbohydrate metabolism	ko01100//Metabolic pathways;ko04152//AMPK signaling pathway;ko04919//Thyroid hormone signaling pathway;ko04066//HIF-1 signaling pathway;ko04922//Glucagon signaling pathway;ko01200//Carbon metabolism;ko03018//RNA degradation;ko05230//Central carbon metabolism in cancer;ko01230//Biosynthesis of amino acids;ko00010//Glycolysis / Gluconeogenesis;ko00051//Fructose and mannose metabolism;ko00052//Galac…	K00850;K00850;K00850;K00850;K00850;K00850;K00850;K00850;K00850;K00850;K00850;K00850;K00850	GO:0031988//membrane-bounded vesicle;GO:0043231//intracellular membrane-bounded organelle;GO:0044444//cytoplasmic part	GO:0005515//protein binding;GO:0008443//phosphofructokinase activity;GO:0032550//purine ribonucleoside binding;GO:0043169//cation binding	GO:0006090//pyruvate metabolic process;GO:0016310//phosphorylation
134	XP_005202627.2	1.57107e+06	1.43413e+06	1.49359e+06	19975310	3.22491e+06	30389082	1.4996e+06	1.78631e+07	3.57434	1.38196e-13	1.28787e-11	STAT1	PREDICTED: signal transducer and activator of transcription 1-alpha/beta isoform X1 [Bos taurus]	Human Diseases;Human Diseases;Human Diseases;Organismal Systems;Organismal Systems;Human Diseases;Human Diseases;Organismal Systems;Organismal Systems;Cellular Processes;Human Diseases;Human Diseases;Human Diseases;Organismal Systems;Human Diseases;Human Diseases;Organismal Systems;Organismal Systems;Organismal Systems;Environmental Information Processing;Human Diseases;Human Diseases;Organismal …	Cancers;Infectious diseases;Infectious diseases;Immune system;Immune system;Infectious diseases;Infectious diseases;Endocrine system;Development;Cell growth and death;Infectious diseases;Infectious diseases;Infectious diseases;Immune system;Infectious diseases;Infectious diseases;Immune system;Immune system;Immune system;Signal transduction;Cancers;Endocrine and metabolic diseases;Endocrine syste…	ko05200//Pathways in cancer;ko05165//Human papillomavirus infection;ko05152//Tuberculosis;ko04621//NOD-like receptor signaling pathway;ko04062//Chemokine signaling pathway;ko05168//Herpes simplex infection;ko05167//Kaposi sarcoma-associated herpesvirus infection;ko04919//Thyroid hormone signaling pathway;ko04380//Osteoclast differentiation;ko04217//Necroptosis;ko05164//Influenza A;ko05161//Hepati…	K11220;K11220;K11220;K11220;K11220;K11220;K11220;K11220;K11220;K11220;K11220;K11220;K11220;K11220;K11220;K11220;K11220;K11220;K11220;K11220;K11220;K11220;K11220;K11220;K11220	GO:0043231//intracellular membrane-bounded organelle;GO:0043232//intracellular non-membrane-bounded organelle	GO:0000977//RNA polymerase II regulatory region sequence-specific DNA binding;GO:0000981//RNA polymerase II transcription factor activity, sequence-specific DNA binding;GO:0032813//tumor necrosis factor receptor superfamily binding;GO:0043566//structure-specific DNA binding;GO:0046983//protein dimerization activity;GO:0060089//molecular transducer activity	GO:0001936//regulation of endothelial cell proliferation;GO:0002237//response to molecule of bacterial origin;GO:0003013//circulatory system process;GO:0006357//regulation of transcription from RNA polymerase II promoter;GO:0006464//cellular protein modification process;GO:0008284//positive regulation of cell proliferation;GO:0019221//cytokine-mediated signaling pathway;GO:0031667//response to nu…
135	XP_005202630.1	1.57107e+06	1.43413e+06	1.49359e+06	19975310	3.22491e+06	30389082	1.4996e+06	1.78631e+07	3.57434	1.38196e-13	1.28787e-11	STAT1	PREDICTED: signal transducer and activator of transcription 1-alpha/beta isoform X1 [Bos taurus]	Human Diseases;Human Diseases;Human Diseases;Organismal Systems;Organismal Systems;Human Diseases;Human Diseases;Organismal Systems;Organismal Systems;Cellular Processes;Human Diseases;Human Diseases;Human Diseases;Organismal Systems;Human Diseases;Human Diseases;Organismal Systems;Organismal Systems;Organismal Systems;Environmental Information Processing;Human Diseases;Human Diseases;Organismal …	Cancers;Infectious diseases;Infectious diseases;Immune system;Immune system;Infectious diseases;Infectious diseases;Endocrine system;Development;Cell growth and death;Infectious diseases;Infectious diseases;Infectious diseases;Immune system;Infectious diseases;Infectious diseases;Immune system;Immune system;Immune system;Signal transduction;Cancers;Endocrine and metabolic diseases;Endocrine syste…	ko05200//Pathways in cancer;ko05165//Human papillomavirus infection;ko05152//Tuberculosis;ko04621//NOD-like receptor signaling pathway;ko04062//Chemokine signaling pathway;ko05168//Herpes simplex infection;ko05167//Kaposi sarcoma-associated herpesvirus infection;ko04919//Thyroid hormone signaling pathway;ko04380//Osteoclast differentiation;ko04217//Necroptosis;ko05164//Influenza A;ko05161//Hepati…	K11220;K11220;K11220;K11220;K11220;K11220;K11220;K11220;K11220;K11220;K11220;K11220;K11220;K11220;K11220;K11220;K11220;K11220;K11220;K11220;K11220;K11220;K11220;K11220;K11220	GO:0043231//intracellular membrane-bounded organelle;GO:0043232//intracellular non-membrane-bounded organelle	GO:0000977//RNA polymerase II regulatory region sequence-specific DNA binding;GO:0000981//RNA polymerase II transcription factor activity, sequence-specific DNA binding;GO:0032813//tumor necrosis factor receptor superfamily binding;GO:0043566//structure-specific DNA binding;GO:0046983//protein dimerization activity;GO:0060089//molecular transducer activity	GO:0001936//regulation of endothelial cell proliferation;GO:0002237//response to molecule of bacterial origin;GO:0003013//circulatory system process;GO:0006357//regulation of transcription from RNA polymerase II promoter;GO:0006464//cellular protein modification process;GO:0008284//positive regulation of cell proliferation;GO:0019221//cytokine-mediated signaling pathway;GO:0031667//response to nu…
136	XP_024856450.1	1.57107e+06	1.43413e+06	1.49359e+06	19975310	3.22491e+06	30389082	1.4996e+06	1.78631e+07	3.57434	1.38196e-13	1.28787e-11	STAT1	PREDICTED: signal transducer and activator of transcription 1-like isoform X2 [Bubalus bubalis]	Human Diseases;Human Diseases;Human Diseases;Organismal Systems;Organismal Systems;Human Diseases;Human Diseases;Organismal Systems;Organismal Systems;Cellular Processes;Human Diseases;Human Diseases;Human Diseases;Organismal Systems;Human Diseases;Human Diseases;Organismal Systems;Organismal Systems;Organismal Systems;Environmental Information Processing;Human Diseases;Human Diseases;Organismal …	Cancers;Infectious diseases;Infectious diseases;Immune system;Immune system;Infectious diseases;Infectious diseases;Endocrine system;Development;Cell growth and death;Infectious diseases;Infectious diseases;Infectious diseases;Immune system;Infectious diseases;Infectious diseases;Immune system;Immune system;Immune system;Signal transduction;Cancers;Endocrine and metabolic diseases;Endocrine syste…	ko05200//Pathways in cancer;ko05165//Human papillomavirus infection;ko05152//Tuberculosis;ko04621//NOD-like receptor signaling pathway;ko04062//Chemokine signaling pathway;ko05168//Herpes simplex infection;ko05167//Kaposi sarcoma-associated herpesvirus infection;ko04919//Thyroid hormone signaling pathway;ko04380//Osteoclast differentiation;ko04217//Necroptosis;ko05164//Influenza A;ko05161//Hepati…	K11220;K11220;K11220;K11220;K11220;K11220;K11220;K11220;K11220;K11220;K11220;K11220;K11220;K11220;K11220;K11220;K11220;K11220;K11220;K11220;K11220;K11220;K11220;K11220;K11220	GO:0043231//intracellular membrane-bounded organelle;GO:0043232//intracellular non-membrane-bounded organelle	GO:0000977//RNA polymerase II regulatory region sequence-specific DNA binding;GO:0000981//RNA polymerase II transcription factor activity, sequence-specific DNA binding;GO:0032813//tumor necrosis factor receptor superfamily binding;GO:0043566//structure-specific DNA binding;GO:0046983//protein dimerization activity;GO:0060089//molecular transducer activity	GO:0001936//regulation of endothelial cell proliferation;GO:0002237//response to molecule of bacterial origin;GO:0003013//circulatory system process;GO:0006357//regulation of transcription from RNA polymerase II promoter;GO:0006464//cellular protein modification process;GO:0008284//positive regulation of cell proliferation;GO:0019221//cytokine-mediated signaling pathway;GO:0031667//response to nu…
137	XP_024856465.1	1.57107e+06	1.43413e+06	1.49359e+06	19975310	3.22491e+06	30389082	1.4996e+06	1.78631e+07	3.57434	1.38196e-13	1.28787e-11	STAT1	PREDICTED: signal transducer and activator of transcription 1-alpha/beta isoform X1 [Bos taurus]	Human Diseases;Human Diseases;Human Diseases;Organismal Systems;Organismal Systems;Human Diseases;Human Diseases;Organismal Systems;Organismal Systems;Cellular Processes;Human Diseases;Human Diseases;Human Diseases;Organismal Systems;Human Diseases;Human Diseases;Organismal Systems;Organismal Systems;Organismal Systems;Environmental Information Processing;Human Diseases;Human Diseases;Organismal …	Cancers;Infectious diseases;Infectious diseases;Immune system;Immune system;Infectious diseases;Infectious diseases;Endocrine system;Development;Cell growth and death;Infectious diseases;Infectious diseases;Infectious diseases;Immune system;Infectious diseases;Infectious diseases;Immune system;Immune system;Immune system;Signal transduction;Cancers;Endocrine and metabolic diseases;Endocrine syste…	ko05200//Pathways in cancer;ko05165//Human papillomavirus infection;ko05152//Tuberculosis;ko04621//NOD-like receptor signaling pathway;ko04062//Chemokine signaling pathway;ko05168//Herpes simplex infection;ko05167//Kaposi sarcoma-associated herpesvirus infection;ko04919//Thyroid hormone signaling pathway;ko04380//Osteoclast differentiation;ko04217//Necroptosis;ko05164//Influenza A;ko05161//Hepati…	K11220;K11220;K11220;K11220;K11220;K11220;K11220;K11220;K11220;K11220;K11220;K11220;K11220;K11220;K11220;K11220;K11220;K11220;K11220;K11220;K11220;K11220;K11220;K11220;K11220	GO:0043231//intracellular membrane-bounded organelle;GO:0043232//intracellular non-membrane-bounded organelle	GO:0000977//RNA polymerase II regulatory region sequence-specific DNA binding;GO:0000981//RNA polymerase II transcription factor activity, sequence-specific DNA binding;GO:0032813//tumor necrosis factor receptor superfamily binding;GO:0043566//structure-specific DNA binding;GO:0046983//protein dimerization activity;GO:0060089//molecular transducer activity	GO:0001936//regulation of endothelial cell proliferation;GO:0002237//response to molecule of bacterial origin;GO:0003013//circulatory system process;GO:0006357//regulation of transcription from RNA polymerase II promoter;GO:0006464//cellular protein modification process;GO:0008284//positive regulation of cell proliferation;GO:0019221//cytokine-mediated signaling pathway;GO:0031667//response to nu…
138	NP_001020516.2	242997	137972	280362	1282517	607670	1.8071e+06	220444	1.23243e+06	2.48302	1.55959e-13	1.43377e-11	MCM7	DNA replication licensing factor MCM7 [Bos taurus]	Cellular Processes;Genetic Information Processing	Cell growth and death;Replication and repair	ko04110//Cell cycle;ko03030//DNA replication	K02210;K02210	GO:0043231//intracellular membrane-bounded organelle;GO:0043234//protein complex	GO:0003678//DNA helicase activity;GO:0032550//purine ribonucleoside binding;GO:0043566//structure-specific DNA binding	GO:0006259//DNA metabolic process;GO:0016310//phosphorylation;GO:0032508//DNA duplex unwinding;GO:0033554//cellular response to stress;GO:0044699//single-organism process
139	XP_005214758.1	1420124	1.41923e+06	1.29282e+06	578401	817688	641876	1.37739e+06	679322	-1.01977	1.72648e-13	1.56604e-11	HSPA12B	PREDICTED: heat shock 70 kDa protein 12B isoform X1 [Bos taurus]	-	-	-	-	-	-	-
140	XP_024856341.1	1420124	1.41923e+06	1.29282e+06	578401	817688	641876	1.37739e+06	679322	-1.01977	1.72648e-13	1.56604e-11	HSPA12B	PREDICTED: heat shock 70 kDa protein 12B isoform X1 [Bos taurus]	-	-	-	-	-	-	-
141	NP_001076904.1	459549	275963	287318	1927998	623568	3155141	340943	1.90224e+06	2.48009	2.23025e-13	1.97044e-11	BIN2	bridging integrator 2 [Bos taurus]	-	-	-	-	GO:0015629//actin cytoskeleton	GO:0008289//lipid binding	GO:0006461//protein complex assembly;GO:0006935//chemotaxis;GO:0007009//plasma membrane organization;GO:0010324//membrane invagination
142	NP_001193137.1	4960974	5920034	6072493	2.54267e+06	3.32386e+06	2.31972e+06	5651167	2.72875e+06	-1.05031	2.56603e-13	2.23804e-11	GALE	PREDICTED: UDP-glucose 4-epimerase isoform X1 [Bubalus bubalis]	Metabolism;Metabolism;Metabolism	Global and overview maps;Carbohydrate metabolism;Carbohydrate metabolism	ko01100//Metabolic pathways;ko00520//Amino sugar and nucleotide sugar metabolism;ko00052//Galactose metabolism	K01784;K01784;K01784	GO:0031988//membrane-bounded vesicle	GO:0016857//racemase and epimerase activity, acting on carbohydrates and derivatives;GO:0046983//protein dimerization activity;GO:0048037//cofactor binding	GO:0006012//galactose metabolic process
143	XP_005203235.3	4960974	5920034	6072493	2.54267e+06	3.32386e+06	2.31972e+06	5651167	2.72875e+06	-1.05031	2.56603e-13	2.23804e-11	GALE	PREDICTED: UDP-glucose 4-epimerase isoform X4 [Bubalus bubalis]	Metabolism;Metabolism;Metabolism	Global and overview maps;Carbohydrate metabolism;Carbohydrate metabolism	ko01100//Metabolic pathways;ko00520//Amino sugar and nucleotide sugar metabolism;ko00052//Galactose metabolism	K01784;K01784;K01784	GO:0031988//membrane-bounded vesicle	GO:0016857//racemase and epimerase activity, acting on carbohydrates and derivatives;GO:0046983//protein dimerization activity;GO:0048037//cofactor binding	GO:0006012//galactose metabolic process
144	XP_005203236.3	4960974	5920034	6072493	2.54267e+06	3.32386e+06	2.31972e+06	5651167	2.72875e+06	-1.05031	2.56603e-13	2.23804e-11	GALE	PREDICTED: UDP-glucose 4-epimerase isoform X4 [Bubalus bubalis]	Metabolism;Metabolism;Metabolism	Global and overview maps;Carbohydrate metabolism;Carbohydrate metabolism	ko01100//Metabolic pathways;ko00520//Amino sugar and nucleotide sugar metabolism;ko00052//Galactose metabolism	K01784;K01784;K01784	GO:0031988//membrane-bounded vesicle	GO:0016857//racemase and epimerase activity, acting on carbohydrates and derivatives;GO:0046983//protein dimerization activity;GO:0048037//cofactor binding	GO:0006012//galactose metabolic process
145	XP_024843627.1	822860	738500	902232	2855599	1.41854e+06	3.49487e+06	821197	2.58967e+06	1.65697	4.35787e-13	3.75274e-11	SH3KBP1	PREDICTED: SH3 domain-containing kinase-binding protein 1 isoform X1 [Ovis aries musimon]	Cellular Processes	Transport and catabolism	ko04144//Endocytosis	K12470	-	-	GO:0006996//organelle organization;GO:0022604//regulation of cell morphogenesis;GO:0048870//cell motility
146	XP_024843630.1	822860	738500	902232	2855599	1.41854e+06	3.49487e+06	821197	2.58967e+06	1.65697	4.35787e-13	3.75274e-11	SH3KBP1	PREDICTED: SH3 domain-containing kinase-binding protein 1 isoform X1 [Bos mutus]	Cellular Processes	Transport and catabolism	ko04144//Endocytosis	K12470	-	-	GO:0006996//organelle organization;GO:0022604//regulation of cell morphogenesis;GO:0048870//cell motility
147	NP_001029967.1	18841464	17611438	18534748	3.48836e+06	9957832	3.0746e+06	1.83292e+07	5.50693e+06	-1.73482	4.4842e-13	3.81325e-11	GALM	aldose 1-epimerase [Bos taurus]	Metabolism;Metabolism;Metabolism	Global and overview maps;Carbohydrate metabolism;Carbohydrate metabolism	ko01100//Metabolic pathways;ko00010//Glycolysis / Gluconeogenesis;ko00052//Galactose metabolism	K01785;K01785;K01785	GO:0031988//membrane-bounded vesicle;GO:0044424//intracellular part	GO:0005488//binding;GO:0016857//racemase and epimerase activity, acting on carbohydrates and derivatives	GO:0019318//hexose metabolic process
148	XP_005212740.1	18841464	17611438	18534748	3.48836e+06	9957832	3.0746e+06	1.83292e+07	5.50693e+06	-1.73482	4.4842e-13	3.81325e-11	GALM	PREDICTED: aldose 1-epimerase isoform X1 [Bos taurus]	Metabolism;Metabolism;Metabolism	Global and overview maps;Carbohydrate metabolism;Carbohydrate metabolism	ko01100//Metabolic pathways;ko00010//Glycolysis / Gluconeogenesis;ko00052//Galactose metabolism	K01785;K01785;K01785	GO:0031988//membrane-bounded vesicle;GO:0044424//intracellular part	GO:0005488//binding;GO:0016857//racemase and epimerase activity, acting on carbohydrates and derivatives	GO:0019318//hexose metabolic process
149	XP_005212741.1	18841464	17611438	18534748	3.48836e+06	9957832	3.0746e+06	1.83292e+07	5.50693e+06	-1.73482	4.4842e-13	3.81325e-11	GALM	PREDICTED: aldose 1-epimerase isoform X2 [Bos taurus]	Metabolism;Metabolism;Metabolism	Global and overview maps;Carbohydrate metabolism;Carbohydrate metabolism	ko01100//Metabolic pathways;ko00010//Glycolysis / Gluconeogenesis;ko00052//Galactose metabolism	K01785;K01785;K01785	GO:0031988//membrane-bounded vesicle;GO:0044424//intracellular part	GO:0005488//binding;GO:0016857//racemase and epimerase activity, acting on carbohydrates and derivatives	GO:0019318//hexose metabolic process
150	XP_005205072.2	1.14368e+06	842218	811295	4536557	2.85757e+06	6.18002e+06	932399	4524716	2.27881	5.09338e-13	4.27781e-11	LRRFIP1	PREDICTED: leucine-rich repeat flightless-interacting protein 1 isoform X29 [Bos taurus]	-	-	-	-	GO:0016020//membrane;GO:0044424//intracellular part	GO:0046983//protein dimerization activity	-
151	XP_005205074.2	1.14368e+06	842218	811295	4536557	2.85757e+06	6.18002e+06	932399	4524716	2.27881	5.09338e-13	4.27781e-11	LRRFIP1	PREDICTED: leucine-rich repeat flightless-interacting protein 1 isoform X32 [Bos taurus]	-	-	-	-	GO:0016020//membrane;GO:0044424//intracellular part	GO:0046983//protein dimerization activity	-
152	XP_005205077.2	1.14368e+06	842218	811295	4536557	2.85757e+06	6.18002e+06	932399	4524716	2.27881	5.09338e-13	4.27781e-11	LRRFIP1	PREDICTED: leucine-rich repeat flightless-interacting protein 1 isoform X35 [Bos taurus]	-	-	-	-	GO:0016020//membrane;GO:0044424//intracellular part	GO:0046983//protein dimerization activity	-
153	XP_024845496.1	1.14368e+06	842218	811295	4536557	2.85757e+06	6.18002e+06	932399	4524716	2.27881	5.09338e-13	4.27781e-11	LRRFIP1	PREDICTED: leucine-rich repeat flightless-interacting protein 1 isoform X32 [Bos indicus]	-	-	-	-	GO:0016020//membrane;GO:0044424//intracellular part	GO:0046983//protein dimerization activity	-
154	XP_024845501.1	1.14368e+06	842218	811295	4536557	2.85757e+06	6.18002e+06	932399	4524716	2.27881	5.09338e-13	4.27781e-11	LRRFIP1	PREDICTED: leucine-rich repeat flightless-interacting protein 1 isoform X32 [Bos indicus]	-	-	-	-	GO:0016020//membrane;GO:0044424//intracellular part	GO:0046983//protein dimerization activity	-
155	XP_024836571.1	782837	492658	582792	2.06635e+06	1263989	2727012	619429	2.01912e+06	1.70471	5.95908e-13	4.94386e-11	FLII	PREDICTED: protein flightless-1 homolog isoform X2 [Ovis aries musimon]	-	-	-	-	GO:0043231//intracellular membrane-bounded organelle;GO:0044430//cytoskeletal part	-	GO:0007010//cytoskeleton organization;GO:0030029//actin filament-based process;GO:0044707//single-multicellular organism process
156	NP_776524.1	5.59384e+06	4.9191e+06	6.84206e+06	17492786	8954723	26481580	5.785e+06	1.7643e+07	1.60871	7.13339e-13	5.8468e-11	LDHA	L-lactate dehydrogenase A chain [Bos taurus]	Metabolism;Environmental Information Processing;Organismal Systems;Human Diseases;Metabolism;Metabolism;Metabolism;Metabolism	Global and overview maps;Signal transduction;Endocrine system;Cancers;Carbohydrate metabolism;Amino acid metabolism;Carbohydrate metabolism;Carbohydrate metabolism	ko01100//Metabolic pathways;ko04066//HIF-1 signaling pathway;ko04922//Glucagon signaling pathway;ko05230//Central carbon metabolism in cancer;ko00010//Glycolysis / Gluconeogenesis;ko00270//Cysteine and methionine metabolism;ko00620//Pyruvate metabolism;ko00640//Propanoate metabolism	K00016;K00016;K00016;K00016;K00016;K00016;K00016;K00016	GO:0031988//membrane-bounded vesicle;GO:0043231//intracellular membrane-bounded organelle;GO:0044441//ciliary part;GO:0044444//cytoplasmic part	GO:0004457//lactate dehydrogenase activity	GO:0005975//carbohydrate metabolic process;GO:0006090//pyruvate metabolic process;GO:0007154//cell communication;GO:0048856//anatomical structure development
157	XP_005226796.1	5.59384e+06	4.9191e+06	6.84206e+06	17492786	8954723	26481580	5.785e+06	1.7643e+07	1.60871	7.13339e-13	5.8468e-11	LDHA	L-lactate dehydrogenase A chain [Bos taurus]	Metabolism;Environmental Information Processing;Organismal Systems;Human Diseases;Metabolism;Metabolism;Metabolism;Metabolism	Global and overview maps;Signal transduction;Endocrine system;Cancers;Carbohydrate metabolism;Amino acid metabolism;Carbohydrate metabolism;Carbohydrate metabolism	ko01100//Metabolic pathways;ko04066//HIF-1 signaling pathway;ko04922//Glucagon signaling pathway;ko05230//Central carbon metabolism in cancer;ko00010//Glycolysis / Gluconeogenesis;ko00270//Cysteine and methionine metabolism;ko00620//Pyruvate metabolism;ko00640//Propanoate metabolism	K00016;K00016;K00016;K00016;K00016;K00016;K00016;K00016	GO:0031988//membrane-bounded vesicle;GO:0043231//intracellular membrane-bounded organelle;GO:0044441//ciliary part;GO:0044444//cytoplasmic part	GO:0004457//lactate dehydrogenase activity	GO:0005975//carbohydrate metabolic process;GO:0006090//pyruvate metabolic process;GO:0007154//cell communication;GO:0048856//anatomical structure development
158	XP_010819169.1	5.59384e+06	4.9191e+06	6.84206e+06	17492786	8954723	26481580	5.785e+06	1.7643e+07	1.60871	7.13339e-13	5.8468e-11	LDHA	PREDICTED: L-lactate dehydrogenase A chain isoform X1 [Bos taurus]	Metabolism;Environmental Information Processing;Organismal Systems;Human Diseases;Metabolism;Metabolism;Metabolism;Metabolism	Global and overview maps;Signal transduction;Endocrine system;Cancers;Carbohydrate metabolism;Amino acid metabolism;Carbohydrate metabolism;Carbohydrate metabolism	ko01100//Metabolic pathways;ko04066//HIF-1 signaling pathway;ko04922//Glucagon signaling pathway;ko05230//Central carbon metabolism in cancer;ko00010//Glycolysis / Gluconeogenesis;ko00270//Cysteine and methionine metabolism;ko00620//Pyruvate metabolism;ko00640//Propanoate metabolism	K00016;K00016;K00016;K00016;K00016;K00016;K00016;K00016	GO:0031988//membrane-bounded vesicle;GO:0043231//intracellular membrane-bounded organelle;GO:0044441//ciliary part;GO:0044444//cytoplasmic part	GO:0004457//lactate dehydrogenase activity	GO:0005975//carbohydrate metabolic process;GO:0006090//pyruvate metabolic process;GO:0007154//cell communication;GO:0048856//anatomical structure development
159	NP_001107217.1	541414	557750	569401	1.32845e+06	690926	1.84336e+06	556188	1.28758e+06	1.21101	8.90265e-13	7.21009e-11	DNAJC13	dnaJ homolog subfamily C member 13 [Bos taurus]	-	-	-	-	GO:0005774//vacuolar membrane;GO:0031988//membrane-bounded vesicle	-	-
160	XP_005201997.2	541414	557750	569401	1.32845e+06	690926	1.84336e+06	556188	1.28758e+06	1.21101	8.90265e-13	7.21009e-11	DNAJC13	dnaJ homolog subfamily C member 13 [Bos taurus]	-	-	-	-	GO:0005774//vacuolar membrane;GO:0031988//membrane-bounded vesicle	-	-
161	XP_024837897.1	1.13403e+06	1.2474e+06	1.24513e+06	322834	489252	327124	1.20885e+06	379737	-1.67057	9.46507e-13	7.5754e-11	CLMN	PREDICTED: calmin isoform X1 [Capra hircus]	-	-	-	-	GO:0044424//intracellular part	-	GO:0008283//cell proliferation;GO:0030030//cell projection organization
162	XP_024837898.1	1.13403e+06	1.2474e+06	1.24513e+06	322834	489252	327124	1.20885e+06	379737	-1.67057	9.46507e-13	7.5754e-11	CLMN	PREDICTED: calmin isoform X1 [Capra hircus]	-	-	-	-	GO:0044424//intracellular part	-	GO:0008283//cell proliferation;GO:0030030//cell projection organization
163	XP_024837899.1	1.13403e+06	1.2474e+06	1.24513e+06	322834	489252	327124	1.20885e+06	379737	-1.67057	9.46507e-13	7.5754e-11	CLMN	PREDICTED: calmin isoform X1 [Capra hircus]	-	-	-	-	GO:0044424//intracellular part	-	GO:0008283//cell proliferation;GO:0030030//cell projection organization
164	XP_024837900.1	1.13403e+06	1.2474e+06	1.24513e+06	322834	489252	327124	1.20885e+06	379737	-1.67057	9.46507e-13	7.5754e-11	CLMN	PREDICTED: calmin isoform X1 [Capra hircus]	-	-	-	-	GO:0044424//intracellular part	-	GO:0008283//cell proliferation;GO:0030030//cell projection organization
165	XP_024837901.1	1.13403e+06	1.2474e+06	1.24513e+06	322834	489252	327124	1.20885e+06	379737	-1.67057	9.46507e-13	7.5754e-11	CLMN	PREDICTED: LOW QUALITY PROTEIN: calmin isoform X2 [Bos taurus]	-	-	-	-	GO:0044424//intracellular part	-	GO:0008283//cell proliferation;GO:0030030//cell projection organization
166	XP_024837902.1	1.13403e+06	1.2474e+06	1.24513e+06	322834	489252	327124	1.20885e+06	379737	-1.67057	9.46507e-13	7.5754e-11	CLMN	PREDICTED: LOW QUALITY PROTEIN: calmin isoform X2 [Bos taurus]	-	-	-	-	GO:0044424//intracellular part	-	GO:0008283//cell proliferation;GO:0030030//cell projection organization
167	NP_001069501.1	1.84168e+06	3755022	2.47182e+06	213903	780669	116607	2.68951e+06	370393	-2.86021	1.23956e-12	9.80364e-11	TPD52L1	tumor protein D53 [Bos taurus]	-	-	-	-	GO:0044444//cytoplasmic part	GO:0046983//protein dimerization activity	GO:0032874//positive regulation of stress-activated MAPK cascade;GO:0042981//regulation of apoptotic process;GO:0043405//regulation of MAP kinase activity
168	XP_005210771.1	1.84168e+06	3755022	2.47182e+06	213903	780669	116607	2.68951e+06	370393	-2.86021	1.23956e-12	9.80364e-11	TPD52L1	PREDICTED: tumor protein D53 isoform X2 [Bos taurus]	-	-	-	-	GO:0044444//cytoplasmic part	GO:0046983//protein dimerization activity	GO:0032874//positive regulation of stress-activated MAPK cascade;GO:0042981//regulation of apoptotic process;GO:0043405//regulation of MAP kinase activity
169	XP_005210772.1	1.84168e+06	3755022	2.47182e+06	213903	780669	116607	2.68951e+06	370393	-2.86021	1.23956e-12	9.80364e-11	TPD52L1	PREDICTED: tumor protein D53 isoform X3 [Bos taurus]	-	-	-	-	GO:0044444//cytoplasmic part	GO:0046983//protein dimerization activity	GO:0032874//positive regulation of stress-activated MAPK cascade;GO:0042981//regulation of apoptotic process;GO:0043405//regulation of MAP kinase activity
170	XP_024852508.1	1.84168e+06	3755022	2.47182e+06	213903	780669	116607	2.68951e+06	370393	-2.86021	1.23956e-12	9.80364e-11	TPD52L1	PREDICTED: tumor protein D53 isoform X1 [Bos taurus]	-	-	-	-	GO:0044444//cytoplasmic part	GO:0046983//protein dimerization activity	GO:0032874//positive regulation of stress-activated MAPK cascade;GO:0042981//regulation of apoptotic process;GO:0043405//regulation of MAP kinase activity
171	XP_024844398.1	420717	891404	270752	3.23839e+06	1.07521e+06	4740488	527624	3.01803e+06	2.51602	1.25374e-12	9.80364e-11	WAS	PREDICTED: wiskott-Aldrich syndrome protein [Capra hircus]	Cellular Processes;Cellular Processes;Cellular Processes;Organismal Systems;Organismal Systems;Cellular Processes;Human Diseases;Human Diseases;Human Diseases;Human Diseases;Human Diseases	Transport and catabolism;Cell motility;Cellular community - eukaryotes;Immune system;Immune system;Cellular community - eukaryotes;Cancers;Infectious diseases;Infectious diseases;Infectious diseases;Infectious diseases	ko04144//Endocytosis;ko04810//Regulation of actin cytoskeleton;ko04530//Tight junction;ko04062//Chemokine signaling pathway;ko04666//Fc gamma R-mediated phagocytosis;ko04520//Adherens junction;ko05231//Choline metabolism in cancer;ko05100//Bacterial invasion of epithelial cells;ko05131//Shigellosis;ko05132//Salmonella infection;ko05130//Pathogenic Escherichia coli infection	K05747;K05747;K05747;K05747;K05747;K05747;K05747;K05747;K05747;K05747;K05747	GO:0030054//cell junction;GO:0031090//organelle membrane;GO:0031988//membrane-bounded vesicle	GO:0019900//kinase binding;GO:0019904//protein domain specific binding	GO:0006928//movement of cell or subcellular component;GO:0034314//Arp2/3 complex-mediated actin nucleation;GO:0046649//lymphocyte activation;GO:1902582//single-organism intracellular transport
172	NP_001068602.1	7663716	8650289	9442160	721400	7829098	467206	8.58539e+06	3.0059e+06	-1.51409	1.52634e-12	1.17996e-10	GCAT	2-amino-3-ketobutyrate coenzyme A ligase, mitochondrial precursor [Bos taurus]	Metabolism	Amino acid metabolism	ko00260//Glycine, serine and threonine metabolism	K00639	GO:0043231//intracellular membrane-bounded organelle	GO:0016453//C-acetyltransferase activity;GO:0043168//anion binding	GO:0006544//glycine metabolic process
173	XP_005205668.4	2197782	1.24842e+06	1.91309e+06	2.05679e+06	3637649	3931416	1.78643e+06	3.20862e+06	0.844871	1.56604e-12	1.19705e-10	TNS3	PREDICTED: tensin-3 isoform X4 [Bos taurus]	-	-	-	-	GO:0005924//cell-substrate adherens junction	-	GO:0042127//regulation of cell proliferation;GO:0044767//single-organism developmental process;GO:0048870//cell motility
174	NP_786984.1	2269654	1.45842e+06	1.86105e+06	10573156	3.3952e+06	13855350	1.86304e+06	9.27457e+06	2.31562	1.64278e-12	1.24176e-10	IDH2	isocitrate dehydrogenase [NADP], mitochondrial precursor [Bos taurus]	Metabolism;Metabolism;Cellular Processes;Human Diseases;Metabolism;Metabolism;Metabolism;Metabolism	Global and overview maps;Global and overview maps;Transport and catabolism;Cancers;Global and overview maps;Metabolism of other amino acids;Carbohydrate metabolism;Global and overview maps	ko01100//Metabolic pathways;ko01200//Carbon metabolism;ko04146//Peroxisome;ko05230//Central carbon metabolism in cancer;ko01230//Biosynthesis of amino acids;ko00480//Glutathione metabolism;ko00020//Citrate cycle (TCA cycle);ko01210//2-Oxocarboxylic acid metabolism	K00031;K00031;K00031;K00031;K00031;K00031;K00031;K00031	GO:0019866//organelle inner membrane;GO:0031988//membrane-bounded vesicle;GO:0043231//intracellular membrane-bounded organelle	GO:0000166//nucleotide binding;GO:0004448//isocitrate dehydrogenase activity;GO:0046872//metal ion binding	GO:0006101//citrate metabolic process;GO:0043648//dicarboxylic acid metabolic process;GO:0044262//cellular carbohydrate metabolic process
175	NP_001098809.1	19590526	17740370	32707566	1.35766e+06	5.27491e+06	1.70572e+06	23346154	2.77943e+06	-3.07032	1.77449e-12	1.32658e-10	ACSS2	acetyl-coenzyme A synthetase, cytoplasmic [Bos taurus]	Metabolism;Metabolism;Metabolism;Metabolism;Metabolism;Metabolism	Global and overview maps;Global and overview maps;Carbohydrate metabolism;Carbohydrate metabolism;Carbohydrate metabolism;Carbohydrate metabolism	ko01100//Metabolic pathways;ko01200//Carbon metabolism;ko00010//Glycolysis / Gluconeogenesis;ko00620//Pyruvate metabolism;ko00640//Propanoate metabolism;ko00630//Glyoxylate and dicarboxylate metabolism	K01895;K01895;K01895;K01895;K01895;K01895	GO:0044429//mitochondrial part	GO:0016405//CoA-ligase activity;GO:0032550//purine ribonucleoside binding	GO:0006083//acetate metabolic process;GO:0006084//acetyl-CoA metabolic process;GO:0006629//lipid metabolic process
176	NP_991353.1	13049780	21873398	14328172	7121826	7519693	12316982	1.64171e+07	8986167	-0.869423	1.87446e-12	1.38608e-10	SND1	staphylococcal nuclease domain-containing protein 1 [Bos taurus]	Human Diseases;Human Diseases	Infectious diseases;Cancers	ko05169//Epstein-Barr virus infection;ko05203//Viral carcinogenesis	K15979;K15979	GO:0031332//RNAi effector complex;GO:0048770//pigment granule	GO:0003723//RNA binding;GO:0016788//hydrolase activity, acting on ester bonds	GO:0016458//gene silencing;GO:0034645//cellular macromolecule biosynthetic process;GO:0090304//nucleic acid metabolic process
177	NP_001077273.1	11453306	8185996	9215333	3.00993e+06	8.00712e+06	2.64015e+06	9.61821e+06	4.5524e+06	-1.07914	2.45682e-12	1.79718e-10	SCLY	selenocysteine lyase [Bos taurus]	Metabolism;Metabolism	Global and overview maps;Metabolism of other amino acids	ko01100//Metabolic pathways;ko00450//Selenocompound metabolism	K01763;K01763	GO:0044444//cytoplasmic part	GO:0016846//carbon-sulfur lyase activity;GO:0043168//anion binding	GO:0043434//response to peptide hormone;GO:0044238//primary metabolic process;GO:0048523//negative regulation of cellular process
178	XP_005205085.1	11453306	8185996	9215333	3.00993e+06	8.00712e+06	2.64015e+06	9.61821e+06	4.5524e+06	-1.07914	2.45682e-12	1.79718e-10	SCLY	PREDICTED: selenocysteine lyase isoform X1 [Bos taurus]	Metabolism;Metabolism	Global and overview maps;Metabolism of other amino acids	ko01100//Metabolic pathways;ko00450//Selenocompound metabolism	K01763;K01763	GO:0044444//cytoplasmic part	GO:0016846//carbon-sulfur lyase activity;GO:0043168//anion binding	GO:0043434//response to peptide hormone;GO:0044238//primary metabolic process;GO:0048523//negative regulation of cellular process
179	NP_001013607.1	39729704	24594826	26210356	72892160	55318412	78195096	3.01783e+07	6.88019e+07	1.18894	3.01971e-12	2.18543e-10	TPI1	PREDICTED: triosephosphate isomerase [Capra hircus]	Metabolism;Metabolism;Metabolism;Metabolism;Metabolism;Metabolism	Global and overview maps;Global and overview maps;Carbohydrate metabolism;Global and overview maps;Carbohydrate metabolism;Carbohydrate metabolism	ko01100//Metabolic pathways;ko01200//Carbon metabolism;ko00562//Inositol phosphate metabolism;ko01230//Biosynthesis of amino acids;ko00010//Glycolysis / Gluconeogenesis;ko00051//Fructose and mannose metabolism	K01803;K01803;K01803;K01803;K01803;K01803	GO:0031988//membrane-bounded vesicle;GO:0043231//intracellular membrane-bounded organelle;GO:0044421//extracellular region part	GO:0016861//intramolecular oxidoreductase activity, interconverting aldoses and ketoses	GO:0006006//glucose metabolic process;GO:0006081//cellular aldehyde metabolic process;GO:0006090//pyruvate metabolic process;GO:0006739//NADP metabolic process;GO:0044707//single-multicellular organism process
180	NP_001069553.1	13152734	15631050	16584333	5.90792e+06	6065746	9493930	1.51227e+07	7.15587e+06	-1.07952	3.19754e-12	2.28978e-10	ACSL1	long-chain-fatty-acid--CoA ligase 1 [Bos taurus]	Metabolism;Organismal Systems;Organismal Systems;Organismal Systems;Cellular Processes;Cellular Processes;Metabolism;Metabolism;Metabolism	Global and overview maps;Environmental adaptation;Endocrine system;Endocrine system;Transport and catabolism;Cell growth and death;Global and overview maps;Lipid metabolism;Lipid metabolism	ko01100//Metabolic pathways;ko04714//Thermogenesis;ko04920//Adipocytokine signaling pathway;ko03320//PPAR signaling pathway;ko04146//Peroxisome;ko04216//Ferroptosis;ko01212//Fatty acid metabolism;ko00071//Fatty acid degradation;ko00061//Fatty acid biosynthesis	K01897;K01897;K01897;K01897;K01897;K01897;K01897;K01897;K01897	GO:0043231//intracellular membrane-bounded organelle	GO:0015645//fatty acid ligase activity	GO:0006629//lipid metabolic process;GO:0009755//hormone-mediated signaling pathway;GO:0015909//long-chain fatty acid transport;GO:0045860//positive regulation of protein kinase activity
181	XP_005226050.1	13152734	15631050	16584333	5.90792e+06	6065746	9493930	1.51227e+07	7.15587e+06	-1.07952	3.19754e-12	2.28978e-10	ACSL1	long-chain-fatty-acid--CoA ligase 1 [Bos taurus]	Metabolism;Organismal Systems;Organismal Systems;Organismal Systems;Cellular Processes;Cellular Processes;Metabolism;Metabolism;Metabolism	Global and overview maps;Environmental adaptation;Endocrine system;Endocrine system;Transport and catabolism;Cell growth and death;Global and overview maps;Lipid metabolism;Lipid metabolism	ko01100//Metabolic pathways;ko04714//Thermogenesis;ko04920//Adipocytokine signaling pathway;ko03320//PPAR signaling pathway;ko04146//Peroxisome;ko04216//Ferroptosis;ko01212//Fatty acid metabolism;ko00071//Fatty acid degradation;ko00061//Fatty acid biosynthesis	K01897;K01897;K01897;K01897;K01897;K01897;K01897;K01897;K01897	GO:0043231//intracellular membrane-bounded organelle	GO:0015645//fatty acid ligase activity	GO:0006629//lipid metabolic process;GO:0009755//hormone-mediated signaling pathway;GO:0015909//long-chain fatty acid transport;GO:0045860//positive regulation of protein kinase activity
182	XP_005226051.1	13152734	15631050	16584333	5.90792e+06	6065746	9493930	1.51227e+07	7.15587e+06	-1.07952	3.19754e-12	2.28978e-10	ACSL1	long-chain-fatty-acid--CoA ligase 1 [Bos taurus]	Metabolism;Organismal Systems;Organismal Systems;Organismal Systems;Cellular Processes;Cellular Processes;Metabolism;Metabolism;Metabolism	Global and overview maps;Environmental adaptation;Endocrine system;Endocrine system;Transport and catabolism;Cell growth and death;Global and overview maps;Lipid metabolism;Lipid metabolism	ko01100//Metabolic pathways;ko04714//Thermogenesis;ko04920//Adipocytokine signaling pathway;ko03320//PPAR signaling pathway;ko04146//Peroxisome;ko04216//Ferroptosis;ko01212//Fatty acid metabolism;ko00071//Fatty acid degradation;ko00061//Fatty acid biosynthesis	K01897;K01897;K01897;K01897;K01897;K01897;K01897;K01897;K01897	GO:0043231//intracellular membrane-bounded organelle	GO:0015645//fatty acid ligase activity	GO:0006629//lipid metabolic process;GO:0009755//hormone-mediated signaling pathway;GO:0015909//long-chain fatty acid transport;GO:0045860//positive regulation of protein kinase activity
183	XP_024842068.1	13152734	15631050	16584333	5.90792e+06	6065746	9493930	1.51227e+07	7.15587e+06	-1.07952	3.19754e-12	2.28978e-10	ACSL1	long-chain-fatty-acid--CoA ligase 1 [Bos taurus]	Metabolism;Organismal Systems;Organismal Systems;Organismal Systems;Cellular Processes;Cellular Processes;Metabolism;Metabolism;Metabolism	Global and overview maps;Environmental adaptation;Endocrine system;Endocrine system;Transport and catabolism;Cell growth and death;Global and overview maps;Lipid metabolism;Lipid metabolism	ko01100//Metabolic pathways;ko04714//Thermogenesis;ko04920//Adipocytokine signaling pathway;ko03320//PPAR signaling pathway;ko04146//Peroxisome;ko04216//Ferroptosis;ko01212//Fatty acid metabolism;ko00071//Fatty acid degradation;ko00061//Fatty acid biosynthesis	K01897;K01897;K01897;K01897;K01897;K01897;K01897;K01897;K01897	GO:0043231//intracellular membrane-bounded organelle	GO:0015645//fatty acid ligase activity	GO:0006629//lipid metabolic process;GO:0009755//hormone-mediated signaling pathway;GO:0015909//long-chain fatty acid transport;GO:0045860//positive regulation of protein kinase activity
184	XP_005204713.1	17461118	16456495	15067876	43728456	29604476	53443556	1.63285e+07	4.22588e+07	1.37186	3.92527e-12	2.78162e-10	CAP1	PREDICTED: adenylyl cyclase-associated protein 1 isoform X2 [Bos taurus]	-	-	-	-	GO:0005924//cell-substrate adherens junction;GO:0016020//membrane;GO:0030863//cortical cytoskeleton;GO:0031988//membrane-bounded vesicle	GO:0008092//cytoskeletal protein binding	GO:0006897//endocytosis;GO:0007010//cytoskeleton organization;GO:0016477//cell migration
185	XP_005204714.1	17461118	16456495	15067876	43728456	29604476	53443556	1.63285e+07	4.22588e+07	1.37186	3.92527e-12	2.78162e-10	CAP1	PREDICTED: adenylyl cyclase-associated protein 1 isoform X2 [Bos taurus]	-	-	-	-	GO:0005924//cell-substrate adherens junction;GO:0016020//membrane;GO:0030863//cortical cytoskeleton;GO:0031988//membrane-bounded vesicle	GO:0008092//cytoskeletal protein binding	GO:0006897//endocytosis;GO:0007010//cytoskeleton organization;GO:0016477//cell migration
186	XP_005204715.1	17461118	16456495	15067876	43728456	29604476	53443556	1.63285e+07	4.22588e+07	1.37186	3.92527e-12	2.78162e-10	CAP1	PREDICTED: adenylyl cyclase-associated protein 1 isoform X2 [Bos taurus]	-	-	-	-	GO:0005924//cell-substrate adherens junction;GO:0016020//membrane;GO:0030863//cortical cytoskeleton;GO:0031988//membrane-bounded vesicle	GO:0008092//cytoskeletal protein binding	GO:0006897//endocytosis;GO:0007010//cytoskeleton organization;GO:0016477//cell migration
187	XP_005204716.1	17461118	16456495	15067876	43728456	29604476	53443556	1.63285e+07	4.22588e+07	1.37186	3.92527e-12	2.78162e-10	CAP1	PREDICTED: adenylyl cyclase-associated protein 1 isoform X2 [Bos taurus]	-	-	-	-	GO:0005924//cell-substrate adherens junction;GO:0016020//membrane;GO:0030863//cortical cytoskeleton;GO:0031988//membrane-bounded vesicle	GO:0008092//cytoskeletal protein binding	GO:0006897//endocytosis;GO:0007010//cytoskeleton organization;GO:0016477//cell migration
188	XP_024846124.1	3.72138e+06	6717360	6.53493e+06	3.05359e+06	3.5034e+06	3.06579e+06	5.65789e+06	3.20759e+06	-0.818773	4.22591e-12	2.93356e-10	Hdlbp	PREDICTED: vigilin isoform X1 [Bubalus bubalis]	-	-	-	-	-	GO:0003676//nucleic acid binding	-
189	XP_024846125.1	3.72138e+06	6717360	6.53493e+06	3.05359e+06	3.5034e+06	3.06579e+06	5.65789e+06	3.20759e+06	-0.818773	4.22591e-12	2.93356e-10	Hdlbp	PREDICTED: vigilin isoform X1 [Bubalus bubalis]	-	-	-	-	-	GO:0003676//nucleic acid binding	-
190	NP_776759.1	28738084	35093288	32793050	15665985	26592876	16583116	3.22081e+07	1.9614e+07	-0.715542	4.49109e-12	3.08615e-10	HSD17B10	3-hydroxyacyl-CoA dehydrogenase type-2 [Bos taurus]	Metabolism;Human Diseases;Metabolism	Global and overview maps;Neurodegenerative diseases;Amino acid metabolism	ko01100//Metabolic pathways;ko05010//Alzheimer disease;ko00280//Valine, leucine and isoleucine degradation	K08683;K08683;K08683	GO:0019866//organelle inner membrane;GO:0043231//intracellular membrane-bounded organelle	GO:0003723//RNA binding;GO:0033764//steroid dehydrogenase activity, acting on the CH-OH group of donors, NAD or NADP as acceptor	GO:0006399//tRNA metabolic process;GO:0044710//single-organism metabolic process
191	NP_001107197.1	719058	1.42427e+06	492150	7.08097e+06	63386924	6.28483e+06	878491	25584244	4.86408	4.62744e-12	3.14596e-10	S100A8	protein S100-A8 [Bos taurus]	Organismal Systems	Immune system	ko04657//IL-17 signaling pathway	K21127	GO:0016020//membrane;GO:0031988//membrane-bounded vesicle;GO:0043231//intracellular membrane-bounded organelle;GO:0043232//intracellular non-membrane-bounded organelle;GO:0044421//extracellular region part	GO:0015631//tubulin binding;GO:0035325//Toll-like receptor binding;GO:0046914//transition metal ion binding;GO:0050542//icosanoid binding	GO:0002791//regulation of peptide secretion;GO:0006954//inflammatory response;GO:0031349//positive regulation of defense response;GO:0043280//positive regulation of cysteine-type endopeptidase activity involved in apoptotic process;GO:0044248//cellular catabolic process;GO:0070486//leukocyte aggregation;GO:0071621//granulocyte chemotaxis;GO:0097193//intrinsic apoptotic signaling pathway
192	XP_024845486.1	719058	1.42427e+06	492150	7.08097e+06	63386924	6.28483e+06	878491	25584244	4.86408	4.62744e-12	3.14596e-10	S100A8	protein S100-A8 [Bos taurus]	Organismal Systems	Immune system	ko04657//IL-17 signaling pathway	K21127	GO:0016020//membrane;GO:0031988//membrane-bounded vesicle;GO:0043231//intracellular membrane-bounded organelle;GO:0043232//intracellular non-membrane-bounded organelle;GO:0044421//extracellular region part	GO:0015631//tubulin binding;GO:0035325//Toll-like receptor binding;GO:0046914//transition metal ion binding;GO:0050542//icosanoid binding	GO:0002791//regulation of peptide secretion;GO:0006954//inflammatory response;GO:0031349//positive regulation of defense response;GO:0043280//positive regulation of cysteine-type endopeptidase activity involved in apoptotic process;GO:0044248//cellular catabolic process;GO:0070486//leukocyte aggregation;GO:0071621//granulocyte chemotaxis;GO:0097193//intrinsic apoptotic signaling pathway
193	NP_803473.1	2365763	1.88179e+06	2.16413e+06	8534652	6.62649e+06	12737540	2.13723e+06	9.29956e+06	2.12142	4.67061e-12	3.14596e-10	TGM2	protein-glutamine gamma-glutamyltransferase 2 [Bos taurus]	Human Diseases	Neurodegenerative diseases	ko05016//Huntington disease	K05625	GO:0005924//cell-substrate adherens junction;GO:0031988//membrane-bounded vesicle;GO:0043231//intracellular membrane-bounded organelle;GO:0044444//cytoplasmic part	GO:0016740//transferase activity;GO:0043169//cation binding	GO:0006464//cellular protein modification process;GO:0006909//phagocytosis;GO:0007155//cell adhesion;GO:0032469//endoplasmic reticulum calcium ion homeostasis;GO:0042981//regulation of apoptotic process;GO:0051560//mitochondrial calcium ion homeostasis;GO:0060605//tube lumen cavitation;GO:0061138//morphogenesis of a branching epithelium
194	NP_001039571.1	8549223	14388581	13780729	3423294	5.41444e+06	3.4738e+06	12239511	4.10384e+06	-1.5765	5.7261e-12	3.81908e-10	HIBADH	3-hydroxyisobutyrate dehydrogenase, mitochondrial precursor [Bos taurus]	Metabolism;Metabolism	Global and overview maps;Amino acid metabolism	ko01100//Metabolic pathways;ko00280//Valine, leucine and isoleucine degradation	K00020;K00020	GO:0043231//intracellular membrane-bounded organelle	GO:0000166//nucleotide binding;GO:0016616//oxidoreductase activity, acting on the CH-OH group of donors, NAD or NADP as acceptor;GO:0048037//cofactor binding	GO:0006573//valine metabolic process;GO:0006739//NADP metabolic process;GO:0009063//cellular amino acid catabolic process
195	XP_005216458.2	709726	5.61579e+06	2748641	3.73621e+06	15787589	5373410	3.02472e+06	8.29907e+06	1.45615	7.23012e-12	4.77539e-10	F2	PREDICTED: prothrombin isoform X1 [Bos taurus]	Cellular Processes;Organismal Systems;Environmental Information Processing	Cell motility;Immune system;Signaling molecules and interaction	ko04810//Regulation of actin cytoskeleton;ko04610//Complement and coagulation cascades;ko04080//Neuroactive ligand-receptor interaction	K01313;K01313;K01313	GO:0031988//membrane-bounded vesicle;GO:0044421//extracellular region part	GO:0004175//endopeptidase activity;GO:0032403//protein complex binding;GO:0038023//signaling receptor activity;GO:0046872//metal ion binding	GO:0001558//regulation of cell growth;GO:0001775//cell activation;GO:0001932//regulation of protein phosphorylation;GO:0002526//acute inflammatory response;GO:0010467//gene expression;GO:0010524//positive regulation of calcium ion transport into cytosol;GO:0010557//positive regulation of macromolecule biosynthetic process;GO:0014066//regulation of phosphatidylinositol 3-kinase signaling;GO:002260…
196	NP_001179691.2	36091112	15751047	23642844	38572988	29876520	47974480	2.51617e+07	38807996	0.625126	7.61912e-12	4.98393e-10	MYH9	TPA: myosin, heavy chain 9, non-muscle [Bos taurus]	Cellular Processes;Cellular Processes;Organismal Systems;Human Diseases	Cell motility;Cellular community - eukaryotes;Circulatory system;Infectious diseases	ko04810//Regulation of actin cytoskeleton;ko04530//Tight junction;ko04270//Vascular smooth muscle contraction;ko05132//Salmonella infection	K10352;K10352;K10352;K10352	GO:0005887//integral component of plasma membrane;GO:0005911//cell-cell junction;GO:0005924//cell-substrate adherens junction;GO:0015630//microtubule cytoskeleton;GO:0031252//cell leading edge;GO:0031254//cell trailing edge;GO:0031988//membrane-bounded vesicle;GO:0032155//cell division site part;GO:0032432//actin filament bundle;GO:0032982//myosin filament;GO:0043231//intracellular membrane-bound…	GO:0003723//RNA binding;GO:0003774//motor activity;GO:0003779//actin binding;GO:0032550//purine ribonucleoside binding;GO:0042623//ATPase activity, coupled;GO:0046983//protein dimerization activity	GO:0000768//syncytium formation by plasma membrane fusion;GO:0001767//establishment of lymphocyte polarity;GO:0002573//myeloid leukocyte differentiation;GO:0007051//spindle organization;GO:0008104//protein localization;GO:0010324//membrane invagination;GO:0010954//positive regulation of protein processing;GO:0022604//regulation of cell morphogenesis;GO:0030030//cell projection organization;GO:003…
197	XP_003586557.1	1.23474e+06	630394	527302	1.91162e+06	1.34196e+06	1.96323e+06	797480	1.73894e+06	1.12468	8.661e-12	5.6115e-10	ACIN1	PREDICTED: apoptotic chromatin condensation inducer in the nucleus isoform X1 [Bos taurus]	Genetic Information Processing;Genetic Information Processing;Genetic Information Processing	Transcription;Translation;Translation	ko03040//Spliceosome;ko03013//RNA transport;ko03015//mRNA surveillance pathway	K12875;K12875;K12875	-	-	-
198	NP_001015613.1	7901064	7616360	6395180	25049780	26627534	36656136	7.3042e+06	2.94445e+07	2.0112	8.93156e-12	5.73221e-10	CKB	Creatine kinase B-type, partial [Bos mutus]	Metabolism;Metabolism	Global and overview maps;Amino acid metabolism	ko01100//Metabolic pathways;ko00330//Arginine and proline metabolism	K00933;K00933	GO:0031988//membrane-bounded vesicle;GO:0043231//intracellular membrane-bounded organelle	GO:0016301//kinase activity;GO:0032550//purine ribonucleoside binding	GO:0006796//phosphate-containing compound metabolic process;GO:0007417//central nervous system development;GO:0030320//cellular monovalent inorganic anion homeostasis
199	NP_001069238.1	766902	751943	854484	1.75997e+06	1.81289e+06	2153949	791110	1.90894e+06	1.27082	1.04547e-11	6.64702e-10	P4HA1	prolyl 4-hydroxylase subunit alpha-1 precursor [Bos taurus]	Metabolism;Metabolism	Global and overview maps;Amino acid metabolism	ko01100//Metabolic pathways;ko00330//Arginine and proline metabolism	K00472;K00472	GO:0044432//endoplasmic reticulum part	GO:0016701//oxidoreductase activity, acting on single donors with incorporation of molecular oxygen;GO:0019798//procollagen-proline dioxygenase activity;GO:0019842//vitamin binding;GO:0046914//transition metal ion binding	GO:0018126//protein hydroxylation;GO:0019471//4-hydroxyproline metabolic process;GO:0030198//extracellular matrix organization
200	XP_005226443.1	766902	751943	854484	1.75997e+06	1.81289e+06	2153949	791110	1.90894e+06	1.27082	1.04547e-11	6.64702e-10	P4HA1	PREDICTED: prolyl 4-hydroxylase subunit alpha-1 isoform X1 [Bos taurus]	Metabolism;Metabolism	Global and overview maps;Amino acid metabolism	ko01100//Metabolic pathways;ko00330//Arginine and proline metabolism	K00472;K00472	GO:0044432//endoplasmic reticulum part	GO:0016701//oxidoreductase activity, acting on single donors with incorporation of molecular oxygen;GO:0016705//oxidoreductase activity, acting on paired donors, with incorporation or reduction of molecular oxygen;GO:0019842//vitamin binding;GO:0046914//transition metal ion binding	GO:0018126//protein hydroxylation;GO:0019471//4-hydroxyproline metabolic process;GO:0030198//extracellular matrix organization
201	XP_005226444.1	766902	751943	854484	1.75997e+06	1.81289e+06	2153949	791110	1.90894e+06	1.27082	1.04547e-11	6.64702e-10	P4HA1	PREDICTED: prolyl 4-hydroxylase subunit alpha-1 isoform X1 [Bos taurus]	Metabolism;Metabolism	Global and overview maps;Amino acid metabolism	ko01100//Metabolic pathways;ko00330//Arginine and proline metabolism	K00472;K00472	GO:0044432//endoplasmic reticulum part	GO:0016701//oxidoreductase activity, acting on single donors with incorporation of molecular oxygen;GO:0016705//oxidoreductase activity, acting on paired donors, with incorporation or reduction of molecular oxygen;GO:0019842//vitamin binding;GO:0046914//transition metal ion binding	GO:0018126//protein hydroxylation;GO:0019471//4-hydroxyproline metabolic process;GO:0030198//extracellular matrix organization
202	XP_005226445.1	766902	751943	854484	1.75997e+06	1.81289e+06	2153949	791110	1.90894e+06	1.27082	1.04547e-11	6.64702e-10	P4HA1	PREDICTED: prolyl 4-hydroxylase subunit alpha-1 isoform X1 [Bos taurus]	Metabolism;Metabolism	Global and overview maps;Amino acid metabolism	ko01100//Metabolic pathways;ko00330//Arginine and proline metabolism	K00472;K00472	GO:0044432//endoplasmic reticulum part	GO:0016701//oxidoreductase activity, acting on single donors with incorporation of molecular oxygen;GO:0016705//oxidoreductase activity, acting on paired donors, with incorporation or reduction of molecular oxygen;GO:0019842//vitamin binding;GO:0046914//transition metal ion binding	GO:0018126//protein hydroxylation;GO:0019471//4-hydroxyproline metabolic process;GO:0030198//extracellular matrix organization
203	XP_005226446.1	766902	751943	854484	1.75997e+06	1.81289e+06	2153949	791110	1.90894e+06	1.27082	1.04547e-11	6.64702e-10	P4HA1	PREDICTED: prolyl 4-hydroxylase subunit alpha-1 isoform X1 [Bos taurus]	Metabolism;Metabolism	Global and overview maps;Amino acid metabolism	ko01100//Metabolic pathways;ko00330//Arginine and proline metabolism	K00472;K00472	GO:0044432//endoplasmic reticulum part	GO:0016701//oxidoreductase activity, acting on single donors with incorporation of molecular oxygen;GO:0016705//oxidoreductase activity, acting on paired donors, with incorporation or reduction of molecular oxygen;GO:0019842//vitamin binding;GO:0046914//transition metal ion binding	GO:0018126//protein hydroxylation;GO:0019471//4-hydroxyproline metabolic process;GO:0030198//extracellular matrix organization
204	XP_010818884.1	766902	751943	854484	1.75997e+06	1.81289e+06	2153949	791110	1.90894e+06	1.27082	1.04547e-11	6.64702e-10	P4HA1	PREDICTED: prolyl 4-hydroxylase subunit alpha-1 isoform X1 [Bos taurus]	Metabolism;Metabolism	Global and overview maps;Amino acid metabolism	ko01100//Metabolic pathways;ko00330//Arginine and proline metabolism	K00472;K00472	GO:0044432//endoplasmic reticulum part	GO:0016701//oxidoreductase activity, acting on single donors with incorporation of molecular oxygen;GO:0016705//oxidoreductase activity, acting on paired donors, with incorporation or reduction of molecular oxygen;GO:0019842//vitamin binding;GO:0046914//transition metal ion binding	GO:0018126//protein hydroxylation;GO:0019471//4-hydroxyproline metabolic process;GO:0030198//extracellular matrix organization
205	XP_024842425.1	766902	751943	854484	1.75997e+06	1.81289e+06	2153949	791110	1.90894e+06	1.27082	1.04547e-11	6.64702e-10	P4HA1	prolyl 4-hydroxylase subunit alpha-1 precursor [Bos taurus]	Metabolism;Metabolism	Global and overview maps;Amino acid metabolism	ko01100//Metabolic pathways;ko00330//Arginine and proline metabolism	K00472;K00472	GO:0044432//endoplasmic reticulum part	GO:0016701//oxidoreductase activity, acting on single donors with incorporation of molecular oxygen;GO:0019798//procollagen-proline dioxygenase activity;GO:0019842//vitamin binding;GO:0046914//transition metal ion binding	GO:0018126//protein hydroxylation;GO:0019471//4-hydroxyproline metabolic process;GO:0030198//extracellular matrix organization
206	XP_024842426.1	766902	751943	854484	1.75997e+06	1.81289e+06	2153949	791110	1.90894e+06	1.27082	1.04547e-11	6.64702e-10	P4HA1	prolyl 4-hydroxylase subunit alpha-1 precursor [Bos taurus]	Metabolism;Metabolism	Global and overview maps;Amino acid metabolism	ko01100//Metabolic pathways;ko00330//Arginine and proline metabolism	K00472;K00472	GO:0044432//endoplasmic reticulum part	GO:0016701//oxidoreductase activity, acting on single donors with incorporation of molecular oxygen;GO:0019798//procollagen-proline dioxygenase activity;GO:0019842//vitamin binding;GO:0046914//transition metal ion binding	GO:0018126//protein hydroxylation;GO:0019471//4-hydroxyproline metabolic process;GO:0030198//extracellular matrix organization
207	NP_001096715.1	6.21143e+06	8580552	6.50193e+06	25862954	20966062	25825536	7.09797e+06	24218184	1.77061	1.08971e-11	6.86416e-10	EFHD2	EF-hand domain-containing protein D2 [Bos taurus]	-	-	-	-	GO:0098589//membrane region	GO:0046872//metal ion binding	-
208	NP_001069538.1	7845936	10321151	12700836	2.46419e+06	7245293	3.14454e+06	1.02893e+07	4284676	-1.26389	1.18285e-11	7.38252e-10	OXCT1	succinyl-CoA:3-ketoacid coenzyme A transferase 1, mitochondrial [Bos taurus]	Metabolism;Metabolism;Metabolism	Amino acid metabolism;Carbohydrate metabolism;Lipid metabolism	ko00280//Valine, leucine and isoleucine degradation;ko00650//Butanoate metabolism;ko00072//Synthesis and degradation of ketone bodies	K01027;K01027;K01027	GO:0043231//intracellular membrane-bounded organelle	GO:0008410//CoA-transferase activity	GO:0042180//cellular ketone metabolic process;GO:0044248//cellular catabolic process
209	NP_001040006.1	898672	789627	827162	3.87079e+06	789742	4.05405e+06	838487	2.90486e+06	1.79261	1.34112e-11	8.2942e-10	BIN1	myc box-dependent-interacting protein 1 [Bos taurus]	Cellular Processes;Organismal Systems	Transport and catabolism;Immune system	ko04144//Endocytosis;ko04666//Fc gamma R-mediated phagocytosis	K12562;K12562	GO:0005856//cytoskeleton;GO:0016023//cytoplasmic, membrane-bounded vesicle;GO:0031674//I band;GO:0032994//protein-lipid complex;GO:0033267//axon part;GO:0044459//plasma membrane part	GO:0008092//cytoskeletal protein binding;GO:0019899//enzyme binding;GO:0046983//protein dimerization activity	GO:0010564//regulation of cell cycle process;GO:0030100//regulation of endocytosis;GO:0034622//cellular macromolecular complex assembly;GO:0042981//regulation of apoptotic process;GO:0043087//regulation of GTPase activity;GO:0044403//symbiosis, encompassing mutualism through parasitism;GO:0045687//positive regulation of glial cell differentiation
210	XP_005202274.1	898672	789627	827162	3.87079e+06	789742	4.05405e+06	838487	2.90486e+06	1.79261	1.34112e-11	8.2942e-10	BIN1	PREDICTED: myc box-dependent-interacting protein 1 isoform X2 [Bos taurus]	Cellular Processes;Organismal Systems	Transport and catabolism;Immune system	ko04144//Endocytosis;ko04666//Fc gamma R-mediated phagocytosis	K12562;K12562	GO:0005856//cytoskeleton;GO:0016023//cytoplasmic, membrane-bounded vesicle;GO:0031674//I band;GO:0032994//protein-lipid complex;GO:0033267//axon part;GO:0044459//plasma membrane part	GO:0008092//cytoskeletal protein binding;GO:0019899//enzyme binding;GO:0046983//protein dimerization activity	GO:0010564//regulation of cell cycle process;GO:0030100//regulation of endocytosis;GO:0034622//cellular macromolecular complex assembly;GO:0042981//regulation of apoptotic process;GO:0043087//regulation of GTPase activity;GO:0044403//symbiosis, encompassing mutualism through parasitism;GO:0045687//positive regulation of glial cell differentiation
211	XP_005202275.1	898672	789627	827162	3.87079e+06	789742	4.05405e+06	838487	2.90486e+06	1.79261	1.34112e-11	8.2942e-10	BIN1	PREDICTED: myc box-dependent-interacting protein 1 isoform X6 [Bos taurus]	Cellular Processes;Organismal Systems	Transport and catabolism;Immune system	ko04144//Endocytosis;ko04666//Fc gamma R-mediated phagocytosis	K12562;K12562	GO:0005856//cytoskeleton;GO:0016023//cytoplasmic, membrane-bounded vesicle;GO:0031674//I band;GO:0032994//protein-lipid complex;GO:0033267//axon part;GO:0044459//plasma membrane part	GO:0008092//cytoskeletal protein binding;GO:0019899//enzyme binding;GO:0046983//protein dimerization activity	GO:0010564//regulation of cell cycle process;GO:0030100//regulation of endocytosis;GO:0034622//cellular macromolecular complex assembly;GO:0042981//regulation of apoptotic process;GO:0043087//regulation of GTPase activity;GO:0044403//symbiosis, encompassing mutualism through parasitism;GO:0045687//positive regulation of glial cell differentiation
212	XP_005202277.1	898672	789627	827162	3.87079e+06	789742	4.05405e+06	838487	2.90486e+06	1.79261	1.34112e-11	8.2942e-10	BIN1	PREDICTED: myc box-dependent-interacting protein 1 isoform X9 [Bos taurus]	Cellular Processes;Organismal Systems	Transport and catabolism;Immune system	ko04144//Endocytosis;ko04666//Fc gamma R-mediated phagocytosis	K12562;K12562	GO:0005856//cytoskeleton;GO:0016023//cytoplasmic, membrane-bounded vesicle;GO:0031674//I band;GO:0032994//protein-lipid complex;GO:0033267//axon part;GO:0044459//plasma membrane part	GO:0008092//cytoskeletal protein binding;GO:0019899//enzyme binding;GO:0046983//protein dimerization activity	GO:0010564//regulation of cell cycle process;GO:0030100//regulation of endocytosis;GO:0034622//cellular macromolecular complex assembly;GO:0042981//regulation of apoptotic process;GO:0043087//regulation of GTPase activity;GO:0044403//symbiosis, encompassing mutualism through parasitism;GO:0045687//positive regulation of glial cell differentiation
213	XP_005202278.1	898672	789627	827162	3.87079e+06	789742	4.05405e+06	838487	2.90486e+06	1.79261	1.34112e-11	8.2942e-10	BIN1	PREDICTED: myc box-dependent-interacting protein 1 isoform X12 [Bos taurus]	Cellular Processes;Organismal Systems	Transport and catabolism;Immune system	ko04144//Endocytosis;ko04666//Fc gamma R-mediated phagocytosis	K12562;K12562	GO:0005856//cytoskeleton;GO:0016023//cytoplasmic, membrane-bounded vesicle;GO:0031674//I band;GO:0032994//protein-lipid complex;GO:0033267//axon part;GO:0044459//plasma membrane part	GO:0008092//cytoskeletal protein binding;GO:0019899//enzyme binding;GO:0046983//protein dimerization activity	GO:0010564//regulation of cell cycle process;GO:0030100//regulation of endocytosis;GO:0034622//cellular macromolecular complex assembly;GO:0042981//regulation of apoptotic process;GO:0043087//regulation of GTPase activity;GO:0044403//symbiosis, encompassing mutualism through parasitism;GO:0045687//positive regulation of glial cell differentiation
214	XP_005202279.1	898672	789627	827162	3.87079e+06	789742	4.05405e+06	838487	2.90486e+06	1.79261	1.34112e-11	8.2942e-10	BIN1	PREDICTED: myc box-dependent-interacting protein 1 isoform X13 [Bos taurus]	Cellular Processes;Organismal Systems	Transport and catabolism;Immune system	ko04144//Endocytosis;ko04666//Fc gamma R-mediated phagocytosis	K12562;K12562	GO:0005856//cytoskeleton;GO:0016023//cytoplasmic, membrane-bounded vesicle;GO:0031674//I band;GO:0032994//protein-lipid complex;GO:0033267//axon part;GO:0044459//plasma membrane part	GO:0008092//cytoskeletal protein binding;GO:0019899//enzyme binding;GO:0046983//protein dimerization activity	GO:0010564//regulation of cell cycle process;GO:0030100//regulation of endocytosis;GO:0034622//cellular macromolecular complex assembly;GO:0042981//regulation of apoptotic process;GO:0043087//regulation of GTPase activity;GO:0044403//symbiosis, encompassing mutualism through parasitism;GO:0045687//positive regulation of glial cell differentiation
215	XP_005202280.1	898672	789627	827162	3.87079e+06	789742	4.05405e+06	838487	2.90486e+06	1.79261	1.34112e-11	8.2942e-10	BIN1	PREDICTED: myc box-dependent-interacting protein 1 isoform X15 [Bos taurus]	Cellular Processes;Organismal Systems	Transport and catabolism;Immune system	ko04144//Endocytosis;ko04666//Fc gamma R-mediated phagocytosis	K12562;K12562	GO:0005856//cytoskeleton;GO:0016023//cytoplasmic, membrane-bounded vesicle;GO:0031674//I band;GO:0032994//protein-lipid complex;GO:0033267//axon part;GO:0044459//plasma membrane part	GO:0008092//cytoskeletal protein binding;GO:0019899//enzyme binding;GO:0046983//protein dimerization activity	GO:0010564//regulation of cell cycle process;GO:0030100//regulation of endocytosis;GO:0034622//cellular macromolecular complex assembly;GO:0042981//regulation of apoptotic process;GO:0043087//regulation of GTPase activity;GO:0044403//symbiosis, encompassing mutualism through parasitism;GO:0045687//positive regulation of glial cell differentiation
216	XP_005202281.1	898672	789627	827162	3.87079e+06	789742	4.05405e+06	838487	2.90486e+06	1.79261	1.34112e-11	8.2942e-10	BIN1	PREDICTED: myc box-dependent-interacting protein 1 isoform X16 [Bos taurus]	Cellular Processes;Organismal Systems	Transport and catabolism;Immune system	ko04144//Endocytosis;ko04666//Fc gamma R-mediated phagocytosis	K12562;K12562	GO:0005856//cytoskeleton;GO:0016023//cytoplasmic, membrane-bounded vesicle;GO:0031674//I band;GO:0032994//protein-lipid complex;GO:0033267//axon part;GO:0044459//plasma membrane part	GO:0008092//cytoskeletal protein binding;GO:0019899//enzyme binding;GO:0046983//protein dimerization activity	GO:0010564//regulation of cell cycle process;GO:0030100//regulation of endocytosis;GO:0034622//cellular macromolecular complex assembly;GO:0042981//regulation of apoptotic process;GO:0043087//regulation of GTPase activity;GO:0044403//symbiosis, encompassing mutualism through parasitism;GO:0045687//positive regulation of glial cell differentiation
217	XP_005202282.1	898672	789627	827162	3.87079e+06	789742	4.05405e+06	838487	2.90486e+06	1.79261	1.34112e-11	8.2942e-10	BIN1	PREDICTED: myc box-dependent-interacting protein 1 isoform X18 [Bos taurus]	Cellular Processes;Organismal Systems	Transport and catabolism;Immune system	ko04144//Endocytosis;ko04666//Fc gamma R-mediated phagocytosis	K12562;K12562	GO:0005856//cytoskeleton;GO:0016023//cytoplasmic, membrane-bounded vesicle;GO:0031674//I band;GO:0032994//protein-lipid complex;GO:0033267//axon part;GO:0044459//plasma membrane part	GO:0008092//cytoskeletal protein binding;GO:0019899//enzyme binding;GO:0046983//protein dimerization activity	GO:0010564//regulation of cell cycle process;GO:0030100//regulation of endocytosis;GO:0034622//cellular macromolecular complex assembly;GO:0042981//regulation of apoptotic process;GO:0043087//regulation of GTPase activity;GO:0044403//symbiosis, encompassing mutualism through parasitism;GO:0045687//positive regulation of glial cell differentiation
218	XP_005202283.1	898672	789627	827162	3.87079e+06	789742	4.05405e+06	838487	2.90486e+06	1.79261	1.34112e-11	8.2942e-10	BIN1	PREDICTED: myc box-dependent-interacting protein 1 isoform X19 [Bos taurus]	Cellular Processes;Organismal Systems	Transport and catabolism;Immune system	ko04144//Endocytosis;ko04666//Fc gamma R-mediated phagocytosis	K12562;K12562	GO:0005856//cytoskeleton;GO:0016023//cytoplasmic, membrane-bounded vesicle;GO:0031674//I band;GO:0032994//protein-lipid complex;GO:0033267//axon part;GO:0044459//plasma membrane part	GO:0008092//cytoskeletal protein binding;GO:0019899//enzyme binding;GO:0046983//protein dimerization activity	GO:0010564//regulation of cell cycle process;GO:0030100//regulation of endocytosis;GO:0034622//cellular macromolecular complex assembly;GO:0042981//regulation of apoptotic process;GO:0043087//regulation of GTPase activity;GO:0044403//symbiosis, encompassing mutualism through parasitism;GO:0045687//positive regulation of glial cell differentiation
219	XP_005202284.1	898672	789627	827162	3.87079e+06	789742	4.05405e+06	838487	2.90486e+06	1.79261	1.34112e-11	8.2942e-10	BIN1	PREDICTED: myc box-dependent-interacting protein 1 isoform X20 [Bos taurus]	Cellular Processes;Organismal Systems	Transport and catabolism;Immune system	ko04144//Endocytosis;ko04666//Fc gamma R-mediated phagocytosis	K12562;K12562	GO:0005856//cytoskeleton;GO:0016023//cytoplasmic, membrane-bounded vesicle;GO:0031674//I band;GO:0032994//protein-lipid complex;GO:0033267//axon part;GO:0044459//plasma membrane part	GO:0008092//cytoskeletal protein binding;GO:0019899//enzyme binding;GO:0046983//protein dimerization activity	GO:0010564//regulation of cell cycle process;GO:0030100//regulation of endocytosis;GO:0034622//cellular macromolecular complex assembly;GO:0042981//regulation of apoptotic process;GO:0043087//regulation of GTPase activity;GO:0044403//symbiosis, encompassing mutualism through parasitism;GO:0045687//positive regulation of glial cell differentiation
220	XP_005202285.1	898672	789627	827162	3.87079e+06	789742	4.05405e+06	838487	2.90486e+06	1.79261	1.34112e-11	8.2942e-10	BIN1	PREDICTED: myc box-dependent-interacting protein 1 isoform X22 [Bos taurus]	Cellular Processes;Organismal Systems	Transport and catabolism;Immune system	ko04144//Endocytosis;ko04666//Fc gamma R-mediated phagocytosis	K12562;K12562	GO:0005856//cytoskeleton;GO:0016023//cytoplasmic, membrane-bounded vesicle;GO:0031674//I band;GO:0032994//protein-lipid complex;GO:0033267//axon part;GO:0044459//plasma membrane part	GO:0008092//cytoskeletal protein binding;GO:0019899//enzyme binding;GO:0046983//protein dimerization activity	GO:0010564//regulation of cell cycle process;GO:0030100//regulation of endocytosis;GO:0034622//cellular macromolecular complex assembly;GO:0042981//regulation of apoptotic process;GO:0043087//regulation of GTPase activity;GO:0044403//symbiosis, encompassing mutualism through parasitism;GO:0045687//positive regulation of glial cell differentiation
221	XP_010800102.1	898672	789627	827162	3.87079e+06	789742	4.05405e+06	838487	2.90486e+06	1.79261	1.34112e-11	8.2942e-10	BIN1	PREDICTED: myc box-dependent-interacting protein 1 isoform X1 [Bos taurus]	Cellular Processes;Organismal Systems	Transport and catabolism;Immune system	ko04144//Endocytosis;ko04666//Fc gamma R-mediated phagocytosis	K12562;K12562	GO:0005856//cytoskeleton;GO:0016023//cytoplasmic, membrane-bounded vesicle;GO:0031674//I band;GO:0032994//protein-lipid complex;GO:0033267//axon part;GO:0044459//plasma membrane part	GO:0008092//cytoskeletal protein binding;GO:0019899//enzyme binding;GO:0046983//protein dimerization activity	GO:0010564//regulation of cell cycle process;GO:0030100//regulation of endocytosis;GO:0034622//cellular macromolecular complex assembly;GO:0042981//regulation of apoptotic process;GO:0043087//regulation of GTPase activity;GO:0044403//symbiosis, encompassing mutualism through parasitism;GO:0045687//positive regulation of glial cell differentiation
222	XP_010800103.1	898672	789627	827162	3.87079e+06	789742	4.05405e+06	838487	2.90486e+06	1.79261	1.34112e-11	8.2942e-10	BIN1	PREDICTED: myc box-dependent-interacting protein 1 isoform X3 [Bos taurus]	Cellular Processes;Organismal Systems	Transport and catabolism;Immune system	ko04144//Endocytosis;ko04666//Fc gamma R-mediated phagocytosis	K12562;K12562	GO:0005856//cytoskeleton;GO:0016023//cytoplasmic, membrane-bounded vesicle;GO:0031674//I band;GO:0032994//protein-lipid complex;GO:0033267//axon part;GO:0044459//plasma membrane part	GO:0008092//cytoskeletal protein binding;GO:0019899//enzyme binding;GO:0046983//protein dimerization activity	GO:0010564//regulation of cell cycle process;GO:0030100//regulation of endocytosis;GO:0034622//cellular macromolecular complex assembly;GO:0042981//regulation of apoptotic process;GO:0043087//regulation of GTPase activity;GO:0044403//symbiosis, encompassing mutualism through parasitism;GO:0045687//positive regulation of glial cell differentiation
223	XP_010800105.1	898672	789627	827162	3.87079e+06	789742	4.05405e+06	838487	2.90486e+06	1.79261	1.34112e-11	8.2942e-10	BIN1	PREDICTED: myc box-dependent-interacting protein 1 isoform X5 [Bos taurus]	Cellular Processes;Organismal Systems	Transport and catabolism;Immune system	ko04144//Endocytosis;ko04666//Fc gamma R-mediated phagocytosis	K12562;K12562	GO:0005856//cytoskeleton;GO:0016023//cytoplasmic, membrane-bounded vesicle;GO:0031674//I band;GO:0032994//protein-lipid complex;GO:0033267//axon part;GO:0044459//plasma membrane part	GO:0008092//cytoskeletal protein binding;GO:0019899//enzyme binding;GO:0046983//protein dimerization activity	GO:0010564//regulation of cell cycle process;GO:0030100//regulation of endocytosis;GO:0034622//cellular macromolecular complex assembly;GO:0042981//regulation of apoptotic process;GO:0043087//regulation of GTPase activity;GO:0044403//symbiosis, encompassing mutualism through parasitism;GO:0045687//positive regulation of glial cell differentiation
224	XP_010800107.1	898672	789627	827162	3.87079e+06	789742	4.05405e+06	838487	2.90486e+06	1.79261	1.34112e-11	8.2942e-10	BIN1	PREDICTED: myc box-dependent-interacting protein 1 isoform X10 [Bos taurus]	Cellular Processes;Organismal Systems	Transport and catabolism;Immune system	ko04144//Endocytosis;ko04666//Fc gamma R-mediated phagocytosis	K12562;K12562	GO:0005856//cytoskeleton;GO:0016023//cytoplasmic, membrane-bounded vesicle;GO:0031674//I band;GO:0032994//protein-lipid complex;GO:0033267//axon part;GO:0044459//plasma membrane part	GO:0008092//cytoskeletal protein binding;GO:0019899//enzyme binding;GO:0046983//protein dimerization activity	GO:0010564//regulation of cell cycle process;GO:0030100//regulation of endocytosis;GO:0034622//cellular macromolecular complex assembly;GO:0042981//regulation of apoptotic process;GO:0043087//regulation of GTPase activity;GO:0044403//symbiosis, encompassing mutualism through parasitism;GO:0045687//positive regulation of glial cell differentiation
225	XP_010800108.1	898672	789627	827162	3.87079e+06	789742	4.05405e+06	838487	2.90486e+06	1.79261	1.34112e-11	8.2942e-10	BIN1	PREDICTED: myc box-dependent-interacting protein 1 isoform X11 [Bos taurus]	Cellular Processes;Organismal Systems	Transport and catabolism;Immune system	ko04144//Endocytosis;ko04666//Fc gamma R-mediated phagocytosis	K12562;K12562	GO:0005856//cytoskeleton;GO:0016023//cytoplasmic, membrane-bounded vesicle;GO:0031674//I band;GO:0032994//protein-lipid complex;GO:0033267//axon part;GO:0044459//plasma membrane part	GO:0008092//cytoskeletal protein binding;GO:0019899//enzyme binding;GO:0046983//protein dimerization activity	GO:0010564//regulation of cell cycle process;GO:0030100//regulation of endocytosis;GO:0034622//cellular macromolecular complex assembly;GO:0042981//regulation of apoptotic process;GO:0043087//regulation of GTPase activity;GO:0044403//symbiosis, encompassing mutualism through parasitism;GO:0045687//positive regulation of glial cell differentiation
226	XP_010800111.1	898672	789627	827162	3.87079e+06	789742	4.05405e+06	838487	2.90486e+06	1.79261	1.34112e-11	8.2942e-10	BIN1	PREDICTED: myc box-dependent-interacting protein 1 isoform X17 [Bos taurus]	Cellular Processes;Organismal Systems	Transport and catabolism;Immune system	ko04144//Endocytosis;ko04666//Fc gamma R-mediated phagocytosis	K12562;K12562	GO:0005856//cytoskeleton;GO:0016023//cytoplasmic, membrane-bounded vesicle;GO:0031674//I band;GO:0032994//protein-lipid complex;GO:0033267//axon part;GO:0044459//plasma membrane part	GO:0008092//cytoskeletal protein binding;GO:0019899//enzyme binding;GO:0046983//protein dimerization activity	GO:0010564//regulation of cell cycle process;GO:0030100//regulation of endocytosis;GO:0034622//cellular macromolecular complex assembly;GO:0042981//regulation of apoptotic process;GO:0043087//regulation of GTPase activity;GO:0044403//symbiosis, encompassing mutualism through parasitism;GO:0045687//positive regulation of glial cell differentiation
227	XP_015329960.1	898672	789627	827162	3.87079e+06	789742	4.05405e+06	838487	2.90486e+06	1.79261	1.34112e-11	8.2942e-10	BIN1	PREDICTED: myc box-dependent-interacting protein 1 isoform X10 [Bos mutus]	Cellular Processes;Organismal Systems	Transport and catabolism;Immune system	ko04144//Endocytosis;ko04666//Fc gamma R-mediated phagocytosis	K12562;K12562	GO:0032994//protein-lipid complex;GO:0043005//neuron projection;GO:0044424//intracellular part	GO:0008092//cytoskeletal protein binding	GO:0006897//endocytosis;GO:0010564//regulation of cell cycle process;GO:0034622//cellular macromolecular complex assembly;GO:0042981//regulation of apoptotic process;GO:0045687//positive regulation of glial cell differentiation
228	XP_024833461.1	898672	789627	827162	3.87079e+06	789742	4.05405e+06	838487	2.90486e+06	1.79261	1.34112e-11	8.2942e-10	BIN1	PREDICTED: myc box-dependent-interacting protein 1 isoform X13 [Bos indicus]	Cellular Processes;Organismal Systems	Transport and catabolism;Immune system	ko04144//Endocytosis;ko04666//Fc gamma R-mediated phagocytosis	K12562;K12562	GO:0032994//protein-lipid complex;GO:0043005//neuron projection;GO:0044424//intracellular part	GO:0008092//cytoskeletal protein binding	GO:0006897//endocytosis;GO:0010564//regulation of cell cycle process;GO:0034622//cellular macromolecular complex assembly;GO:0042981//regulation of apoptotic process;GO:0045687//positive regulation of glial cell differentiation
229	XP_024833490.1	898672	789627	827162	3.87079e+06	789742	4.05405e+06	838487	2.90486e+06	1.79261	1.34112e-11	8.2942e-10	BIN1	PREDICTED: myc box-dependent-interacting protein 1 isoform X15 [Bos indicus]	Cellular Processes;Organismal Systems	Transport and catabolism;Immune system	ko04144//Endocytosis;ko04666//Fc gamma R-mediated phagocytosis	K12562;K12562	GO:0032994//protein-lipid complex;GO:0043005//neuron projection;GO:0044424//intracellular part	GO:0008092//cytoskeletal protein binding	GO:0006897//endocytosis;GO:0010564//regulation of cell cycle process;GO:0034622//cellular macromolecular complex assembly;GO:0042981//regulation of apoptotic process;GO:0045687//positive regulation of glial cell differentiation
230	XP_024833500.1	898672	789627	827162	3.87079e+06	789742	4.05405e+06	838487	2.90486e+06	1.79261	1.34112e-11	8.2942e-10	BIN1	PREDICTED: myc box-dependent-interacting protein 1 isoform X17 [Ovis aries musimon]	Cellular Processes;Organismal Systems	Transport and catabolism;Immune system	ko04144//Endocytosis;ko04666//Fc gamma R-mediated phagocytosis	K12562;K12562	GO:0005856//cytoskeleton;GO:0016023//cytoplasmic, membrane-bounded vesicle;GO:0031674//I band;GO:0032994//protein-lipid complex;GO:0033267//axon part;GO:0044459//plasma membrane part	GO:0008092//cytoskeletal protein binding;GO:0019899//enzyme binding;GO:0046983//protein dimerization activity	GO:0010564//regulation of cell cycle process;GO:0030100//regulation of endocytosis;GO:0034622//cellular macromolecular complex assembly;GO:0042981//regulation of apoptotic process;GO:0043087//regulation of GTPase activity;GO:0044403//symbiosis, encompassing mutualism through parasitism;GO:0045687//positive regulation of glial cell differentiation
231	XP_024833513.1	898672	789627	827162	3.87079e+06	789742	4.05405e+06	838487	2.90486e+06	1.79261	1.34112e-11	8.2942e-10	BIN1	PREDICTED: myc box-dependent-interacting protein 1 isoform X15 [Bos indicus]	Cellular Processes;Organismal Systems	Transport and catabolism;Immune system	ko04144//Endocytosis;ko04666//Fc gamma R-mediated phagocytosis	K12562;K12562	GO:0005856//cytoskeleton;GO:0016023//cytoplasmic, membrane-bounded vesicle;GO:0031674//I band;GO:0032994//protein-lipid complex;GO:0033267//axon part;GO:0044459//plasma membrane part	GO:0008092//cytoskeletal protein binding;GO:0019899//enzyme binding;GO:0046983//protein dimerization activity	GO:0010564//regulation of cell cycle process;GO:0030100//regulation of endocytosis;GO:0034622//cellular macromolecular complex assembly;GO:0042981//regulation of apoptotic process;GO:0043087//regulation of GTPase activity;GO:0044403//symbiosis, encompassing mutualism through parasitism;GO:0045687//positive regulation of glial cell differentiation
232	XP_024833522.1	898672	789627	827162	3.87079e+06	789742	4.05405e+06	838487	2.90486e+06	1.79261	1.34112e-11	8.2942e-10	BIN1	PREDICTED: myc box-dependent-interacting protein 1 isoform X22 [Bos taurus]	Cellular Processes;Organismal Systems	Transport and catabolism;Immune system	ko04144//Endocytosis;ko04666//Fc gamma R-mediated phagocytosis	K12562;K12562	GO:0032994//protein-lipid complex;GO:0043005//neuron projection;GO:0044424//intracellular part	GO:0008092//cytoskeletal protein binding	GO:0006897//endocytosis;GO:0010564//regulation of cell cycle process;GO:0034622//cellular macromolecular complex assembly;GO:0042981//regulation of apoptotic process;GO:0045687//positive regulation of glial cell differentiation
233	NP_001068839.1	12456316	10317434	12976794	1.78299e+06	6557707	1.69522e+06	11916848	3.34531e+06	-1.83279	1.40961e-11	8.63924e-10	BSG	basigin precursor [Bos taurus]	-	-	-	-	GO:0005924//cell-substrate adherens junction;GO:0016021//integral component of membrane;GO:0048770//pigment granule	GO:0048029//monosaccharide binding	GO:0006612//protein targeting to membrane
234	XP_010815961.1	7.89369e+06	6372351	8.21228e+06	15940736	10538482	18019264	7.49277e+06	1.48328e+07	0.985222	1.42623e-11	8.66305e-10	MAP4	PREDICTED: microtubule-associated protein 4 isoform X10 [Bos taurus]	-	-	-	-	GO:0005819//spindle;GO:0016020//membrane;GO:0031988//membrane-bounded vesicle	GO:0003723//RNA binding;GO:0015631//tubulin binding	GO:0007018//microtubule-based movement;GO:0007051//spindle organization;GO:0051293//establishment of spindle localization
235	XP_024838143.1	7.89369e+06	6372351	8.21228e+06	15940736	10538482	18019264	7.49277e+06	1.48328e+07	0.985222	1.42623e-11	8.66305e-10	MAP4	PREDICTED: microtubule-associated protein 4 isoform X10 [Bos taurus]	-	-	-	-	GO:0005819//spindle;GO:0016020//membrane;GO:0031988//membrane-bounded vesicle	GO:0003723//RNA binding;GO:0015631//tubulin binding	GO:0007018//microtubule-based movement;GO:0007051//spindle organization;GO:0051293//establishment of spindle localization
236	XP_002698221.2	1.29679e+06	4.16074e+06	3.25679e+06	441020	813783	198320	2.90477e+06	484374	-2.58423	1.5114e-11	9.05604e-10	FAM20C	PREDICTED: extracellular serine/threonine protein kinase FAM20C [Bubalus bubalis]	-	-	-	-	GO:0031988//membrane-bounded vesicle;GO:0043231//intracellular membrane-bounded organelle;GO:0044421//extracellular region part	GO:0004672//protein kinase activity;GO:0046872//metal ion binding	GO:0006464//cellular protein modification process;GO:0009966//regulation of signal transduction;GO:0030282//bone mineralization;GO:0030855//epithelial cell differentiation;GO:0031323//regulation of cellular metabolic process;GO:0034505//tooth mineralization;GO:0042475//odontogenesis of dentin-containing tooth;GO:0045597//positive regulation of cell differentiation;GO:0048469//cell maturation
237	NP_001015578.1	2584659	2.37017e+06	2.62737e+06	6258555	6.3509e+06	9668161	2.5274e+06	7.42587e+06	1.55491	1.51755e-11	9.05604e-10	EHD1	PREDICTED: EH domain-containing protein 1 isoform X2 [Ovis aries musimon]	Cellular Processes	Transport and catabolism	ko04144//Endocytosis	K12483	GO:0005769//early endosome;GO:0010008//endosome membrane;GO:0016023//cytoplasmic, membrane-bounded vesicle;GO:0043232//intracellular non-membrane-bounded organelle	GO:0017016//Ras GTPase binding;GO:0032550//purine ribonucleoside binding;GO:0043169//cation binding	GO:0007599//hemostasis;GO:0010831//positive regulation of myotube differentiation;GO:0010884//positive regulation of lipid storage;GO:0015031//protein transport;GO:0016192//vesicle-mediated transport;GO:0030030//cell projection organization;GO:0032388//positive regulation of intracellular transport;GO:0034381//plasma lipoprotein particle clearance;GO:0051259//protein oligomerization;GO:0055092//s…
238	NP_001039793.1	2.15733e+06	1.48003e+06	879543	18512716	57313428	26097852	1.50564e+06	3.39747e+07	4.49602	1.56707e-11	9.19035e-10	S100A9	protein S100-A9 [Bos taurus]	Organismal Systems	Immune system	ko04657//IL-17 signaling pathway	K21128	GO:0016020//membrane;GO:0031988//membrane-bounded vesicle;GO:0043231//intracellular membrane-bounded organelle;GO:0043232//intracellular non-membrane-bounded organelle;GO:0044421//extracellular region part	GO:0015631//tubulin binding;GO:0035325//Toll-like receptor binding;GO:0046914//transition metal ion binding;GO:0050542//icosanoid binding	GO:0002791//regulation of peptide secretion;GO:0006954//inflammatory response;GO:0010556//regulation of macromolecule biosynthetic process;GO:0030036//actin cytoskeleton organization;GO:0031349//positive regulation of defense response;GO:0043280//positive regulation of cysteine-type endopeptidase activity involved in apoptotic process;GO:0044248//cellular catabolic process;GO:0070486//leukocyte a…
239	XP_005203785.2	2.15733e+06	1.48003e+06	879543	18512716	57313428	26097852	1.50564e+06	3.39747e+07	4.49602	1.56707e-11	9.19035e-10	S100A9	RecName: Full=Protein S100-A9; AltName: Full=BEE22; AltName: Full=Calgranulin-B; AltName: Full=Neutrophil cytosolic 23 kDa protein; Short=p23; AltName: Full=S100 calcium-binding protein A9	Organismal Systems	Immune system	ko04657//IL-17 signaling pathway	K21128	GO:0016020//membrane;GO:0031988//membrane-bounded vesicle;GO:0043231//intracellular membrane-bounded organelle;GO:0043232//intracellular non-membrane-bounded organelle;GO:0044421//extracellular region part	GO:0015631//tubulin binding;GO:0035325//Toll-like receptor binding;GO:0046914//transition metal ion binding;GO:0050542//icosanoid binding	GO:0002791//regulation of peptide secretion;GO:0006954//inflammatory response;GO:0010556//regulation of macromolecule biosynthetic process;GO:0030036//actin cytoskeleton organization;GO:0031349//positive regulation of defense response;GO:0043280//positive regulation of cysteine-type endopeptidase activity involved in apoptotic process;GO:0044248//cellular catabolic process;GO:0070486//leukocyte a…
240	XP_005203786.2	2.15733e+06	1.48003e+06	879543	18512716	57313428	26097852	1.50564e+06	3.39747e+07	4.49602	1.56707e-11	9.19035e-10	S100A9	RecName: Full=Protein S100-A9; AltName: Full=BEE22; AltName: Full=Calgranulin-B; AltName: Full=Neutrophil cytosolic 23 kDa protein; Short=p23; AltName: Full=S100 calcium-binding protein A9	Organismal Systems	Immune system	ko04657//IL-17 signaling pathway	K21128	GO:0016020//membrane;GO:0031988//membrane-bounded vesicle;GO:0043231//intracellular membrane-bounded organelle;GO:0043232//intracellular non-membrane-bounded organelle;GO:0044421//extracellular region part	GO:0015631//tubulin binding;GO:0035325//Toll-like receptor binding;GO:0046914//transition metal ion binding;GO:0050542//icosanoid binding	GO:0002791//regulation of peptide secretion;GO:0006954//inflammatory response;GO:0010556//regulation of macromolecule biosynthetic process;GO:0030036//actin cytoskeleton organization;GO:0031349//positive regulation of defense response;GO:0043280//positive regulation of cysteine-type endopeptidase activity involved in apoptotic process;GO:0044248//cellular catabolic process;GO:0070486//leukocyte a…
241	XP_005203787.2	2.15733e+06	1.48003e+06	879543	18512716	57313428	26097852	1.50564e+06	3.39747e+07	4.49602	1.56707e-11	9.19035e-10	S100A9	RecName: Full=Protein S100-A9; AltName: Full=BEE22; AltName: Full=Calgranulin-B; AltName: Full=Neutrophil cytosolic 23 kDa protein; Short=p23; AltName: Full=S100 calcium-binding protein A9	Organismal Systems	Immune system	ko04657//IL-17 signaling pathway	K21128	GO:0016020//membrane;GO:0031988//membrane-bounded vesicle;GO:0043231//intracellular membrane-bounded organelle;GO:0043232//intracellular non-membrane-bounded organelle;GO:0044421//extracellular region part	GO:0015631//tubulin binding;GO:0035325//Toll-like receptor binding;GO:0046914//transition metal ion binding;GO:0050542//icosanoid binding	GO:0002791//regulation of peptide secretion;GO:0006954//inflammatory response;GO:0010556//regulation of macromolecule biosynthetic process;GO:0030036//actin cytoskeleton organization;GO:0031349//positive regulation of defense response;GO:0043280//positive regulation of cysteine-type endopeptidase activity involved in apoptotic process;GO:0044248//cellular catabolic process;GO:0070486//leukocyte a…
242	NP_001028787.1	3681512	2531885	1.9587e+06	33101126	11911208	47986952	2.72403e+06	30999762	3.50844	1.66029e-11	9.59822e-10	CTSS	cathepsin S precursor [Bos taurus]	Human Diseases;Cellular Processes;Cellular Processes;Cellular Processes;Organismal Systems	Infectious diseases;Transport and catabolism;Cell growth and death;Transport and catabolism;Immune system	ko05152//Tuberculosis;ko04145//Phagosome;ko04210//Apoptosis;ko04142//Lysosome;ko04612//Antigen processing and presentation	K01368;K01368;K01368;K01368;K01368	GO:0000323//lytic vacuole;GO:0044421//extracellular region part	GO:0001948//glycoprotein binding;GO:0004175//endopeptidase activity;GO:0032403//protein complex binding	GO:0006508//proteolysis;GO:0006955//immune response;GO:0022617//extracellular matrix disassembly;GO:0031349//positive regulation of defense response;GO:0032870//cellular response to hormone stimulus;GO:0032963//collagen metabolic process
243	XP_010801305.1	3681512	2531885	1.9587e+06	33101126	11911208	47986952	2.72403e+06	30999762	3.50844	1.66029e-11	9.59822e-10	CTSS	cathepsin S precursor [Bos taurus]	Human Diseases;Cellular Processes;Cellular Processes;Cellular Processes;Organismal Systems	Infectious diseases;Transport and catabolism;Cell growth and death;Transport and catabolism;Immune system	ko05152//Tuberculosis;ko04145//Phagosome;ko04210//Apoptosis;ko04142//Lysosome;ko04612//Antigen processing and presentation	K01368;K01368;K01368;K01368;K01368	GO:0000323//lytic vacuole;GO:0044421//extracellular region part	GO:0001948//glycoprotein binding;GO:0004175//endopeptidase activity;GO:0032403//protein complex binding	GO:0006508//proteolysis;GO:0006955//immune response;GO:0022617//extracellular matrix disassembly;GO:0031349//positive regulation of defense response;GO:0032870//cellular response to hormone stimulus;GO:0032963//collagen metabolic process
244	XP_010801306.1	3681512	2531885	1.9587e+06	33101126	11911208	47986952	2.72403e+06	30999762	3.50844	1.66029e-11	9.59822e-10	CTSS	cathepsin S precursor [Bos taurus]	Human Diseases;Cellular Processes;Cellular Processes;Cellular Processes;Organismal Systems	Infectious diseases;Transport and catabolism;Cell growth and death;Transport and catabolism;Immune system	ko05152//Tuberculosis;ko04145//Phagosome;ko04210//Apoptosis;ko04142//Lysosome;ko04612//Antigen processing and presentation	K01368;K01368;K01368;K01368;K01368	GO:0000323//lytic vacuole;GO:0044421//extracellular region part	GO:0001948//glycoprotein binding;GO:0004175//endopeptidase activity;GO:0032403//protein complex binding	GO:0006508//proteolysis;GO:0006955//immune response;GO:0022617//extracellular matrix disassembly;GO:0031349//positive regulation of defense response;GO:0032870//cellular response to hormone stimulus;GO:0032963//collagen metabolic process
245	NP_001192726.1	136468	131099	181279	1.01418e+06	452381	1.49035e+06	149615	985635	2.71979	1.80628e-11	1.03261e-09	LPCAT2	lysophosphatidylcholine acyltransferase 2 [Bos taurus]	Metabolism;Metabolism;Metabolism	Global and overview maps;Lipid metabolism;Lipid metabolism	ko01100//Metabolic pathways;ko00564//Glycerophospholipid metabolism;ko00565//Ether lipid metabolism	K13510;K13510;K13510	GO:0005794//Golgi apparatus;GO:0043232//intracellular non-membrane-bounded organelle	GO:0016413//O-acetyltransferase activity	GO:0016043//cellular component organization;GO:0046165//alcohol biosynthetic process;GO:0046470//phosphatidylcholine metabolic process
246	NP_001095329.1	2.09733e+06	5.66302e+06	4.31671e+06	2.08827e+06	1.83513e+06	2470971	4.02569e+06	2.13146e+06	-0.917395	2.30847e-11	1.30871e-09	PDXDC1	pyridoxal-dependent decarboxylase domain-containing protein 1 [Bos taurus]	-	-	-	-	GO:0043231//intracellular membrane-bounded organelle	GO:0016830//carbon-carbon lyase activity;GO:0043168//anion binding	GO:0043436//oxoacid metabolic process
247	XP_010817588.1	2.09733e+06	5.66302e+06	4.31671e+06	2.08827e+06	1.83513e+06	2470971	4.02569e+06	2.13146e+06	-0.917395	2.30847e-11	1.30871e-09	PDXDC1	PREDICTED: pyridoxal-dependent decarboxylase domain-containing protein 1 isoform X1 [Bos taurus]	-	-	-	-	GO:0043231//intracellular membrane-bounded organelle	GO:0016830//carbon-carbon lyase activity;GO:0043168//anion binding	GO:0043436//oxoacid metabolic process
248	NP_777155.1	1113164	1.24146e+06	1.31411e+06	20200430	2.70072e+06	28216762	1.22291e+06	1.70393e+07	3.80047	2.70684e-11	1.52187e-09	PYCARD	apoptosis-associated speck-like protein containing a CARD [Bos taurus]	Organismal Systems;Cellular Processes;Human Diseases;Organismal Systems;Human Diseases;Human Diseases;Human Diseases;Organismal Systems	Immune system;Cell growth and death;Infectious diseases;Immune system;Infectious diseases;Infectious diseases;Infectious diseases;Immune system	ko04621//NOD-like receptor signaling pathway;ko04217//Necroptosis;ko05164//Influenza A;ko04625//C-type lectin receptor signaling pathway;ko05133//Pertussis;ko05132//Salmonella infection;ko05134//Legionellosis;ko04623//Cytosolic DNA-sensing pathway	K12799;K12799;K12799;K12799;K12799;K12799;K12799;K12799	GO:0043231//intracellular membrane-bounded organelle;GO:0043232//intracellular non-membrane-bounded organelle;GO:0043234//protein complex;GO:0044444//cytoplasmic part	GO:0019904//protein domain specific binding;GO:0046983//protein dimerization activity	GO:0001773//myeloid dendritic cell activation;GO:0001959//regulation of cytokine-mediated signaling pathway;GO:0002582//positive regulation of antigen processing and presentation of peptide or polysaccharide antigen via MHC class II;GO:0002819//regulation of adaptive immune response;GO:0006469//negative regulation of protein kinase activity;GO:0006907//pinocytosis;GO:0008630//intrinsic apoptotic …
249	NP_001192645.1	273760	219130	272346	745286	269900	921951	255079	645712	1.33995	2.94906e-11	1.64446e-09	ZNFX1	NFX1-type zinc finger-containing protein 1 [Bos taurus]	-	-	-	-	-	-	-
250	NP_776636.1	3461884	1.75739e+06	1.66618e+06	9936576	9135318	9846889	2.29515e+06	9.63959e+06	2.07038	4.19469e-11	2.32004e-09	UGDH	UDP-glucose 6-dehydrogenase [Bos taurus]	Metabolism;Metabolism;Metabolism;Metabolism	Global and overview maps;Carbohydrate metabolism;Carbohydrate metabolism;Carbohydrate metabolism	ko01100//Metabolic pathways;ko00520//Amino sugar and nucleotide sugar metabolism;ko00040//Pentose and glucuronate interconversions;ko00053//Ascorbate and aldarate metabolism	K00012;K00012;K00012;K00012	GO:0031981//nuclear lumen;GO:0031988//membrane-bounded vesicle;GO:0044444//cytoplasmic part	GO:0000166//nucleotide binding;GO:0016616//oxidoreductase activity, acting on the CH-OH group of donors, NAD or NADP as acceptor	GO:0006023//aminoglycan biosynthetic process;GO:0007369//gastrulation;GO:0009226//nucleotide-sugar biosynthetic process;GO:0019585//glucuronate metabolic process
251	XP_005207890.1	3461884	1.75739e+06	1.66618e+06	9936576	9135318	9846889	2.29515e+06	9.63959e+06	2.07038	4.19469e-11	2.32004e-09	UGDH	UDP-glucose 6-dehydrogenase [Bos taurus]	Metabolism;Metabolism;Metabolism;Metabolism	Global and overview maps;Carbohydrate metabolism;Carbohydrate metabolism;Carbohydrate metabolism	ko01100//Metabolic pathways;ko00520//Amino sugar and nucleotide sugar metabolism;ko00040//Pentose and glucuronate interconversions;ko00053//Ascorbate and aldarate metabolism	K00012;K00012;K00012;K00012	GO:0031981//nuclear lumen;GO:0031988//membrane-bounded vesicle;GO:0044444//cytoplasmic part	GO:0000166//nucleotide binding;GO:0016616//oxidoreductase activity, acting on the CH-OH group of donors, NAD or NADP as acceptor	GO:0006023//aminoglycan biosynthetic process;GO:0007369//gastrulation;GO:0009226//nucleotide-sugar biosynthetic process;GO:0019585//glucuronate metabolic process
252	NP_001106767.1	1.43933e+06	1478685	1.33091e+06	3309215	1.59232e+06	4.69436e+06	1.41631e+06	3.19863e+06	1.17532	4.71452e-11	2.58652e-09	Rrm1	ribonucleoside-diphosphate reductase large subunit [Bos taurus]	Metabolism;Metabolism;Metabolism;Metabolism;Metabolism	Global and overview maps;Nucleotide metabolism;Nucleotide metabolism;Xenobiotics biodegradation and metabolism;Metabolism of other amino acids	ko01100//Metabolic pathways;ko00230//Purine metabolism;ko00240//Pyrimidine metabolism;ko00983//Drug metabolism - other enzymes;ko00480//Glutathione metabolism	K10807;K10807;K10807;K10807;K10807	GO:0031988//membrane-bounded vesicle;GO:0044424//intracellular part	GO:0000166//nucleotide binding;GO:0003824//catalytic activity;GO:0032550//purine ribonucleoside binding	GO:0006259//DNA metabolic process;GO:0009165//nucleotide biosynthetic process;GO:0051262//protein tetramerization
253	NP_788783.1	12787746	24144084	15242439	858492	3.68833e+06	203594	17391423	1.58347e+06	-3.45721	6.15947e-11	3.35223e-09	MFGE8	lactadherin precursor [Bos taurus]	-	-	-	-	GO:0019898//extrinsic component of membrane;GO:0031988//membrane-bounded vesicle;GO:0044421//extracellular region part;GO:0044459//plasma membrane part	GO:0005102//receptor binding;GO:0005543//phospholipid binding	GO:0009566//fertilization;GO:0010324//membrane invagination;GO:0022610//biological adhesion;GO:0043277//apoptotic cell clearance;GO:0045807//positive regulation of endocytosis;GO:0048646//anatomical structure formation involved in morphogenesis
254	XP_024837376.1	12787746	24144084	15242439	858492	3.68833e+06	203594	17391423	1.58347e+06	-3.45721	6.15947e-11	3.35223e-09	MFGE8	PREDICTED: lactadherin isoform X1 [Bos taurus]	-	-	-	-	GO:0019898//extrinsic component of membrane;GO:0030667//secretory granule membrane;GO:0044421//extracellular region part;GO:0044459//plasma membrane part	GO:0005102//receptor binding;GO:0005543//phospholipid binding	GO:0009566//fertilization;GO:0010324//membrane invagination;GO:0022610//biological adhesion;GO:0043277//apoptotic cell clearance;GO:0045807//positive regulation of endocytosis;GO:0048646//anatomical structure formation involved in morphogenesis
255	XP_024837377.1	12787746	24144084	15242439	858492	3.68833e+06	203594	17391423	1.58347e+06	-3.45721	6.15947e-11	3.35223e-09	MFGE8	PREDICTED: lactadherin isoform X1 [Bos taurus]	-	-	-	-	GO:0019898//extrinsic component of membrane;GO:0030667//secretory granule membrane;GO:0044421//extracellular region part;GO:0044459//plasma membrane part	GO:0005102//receptor binding;GO:0005543//phospholipid binding	GO:0009566//fertilization;GO:0010324//membrane invagination;GO:0022610//biological adhesion;GO:0043277//apoptotic cell clearance;GO:0045807//positive regulation of endocytosis;GO:0048646//anatomical structure formation involved in morphogenesis
256	XP_005223830.1	952585	1.69476e+06	1.57137e+06	624966	783293	539863	1.40624e+06	649374	-1.11472	9.39547e-11	5.0658e-09	CARMIL1	PREDICTED: leucine-rich repeat-containing protein 16A isoform X1 [Bos taurus]	-	-	-	-	GO:0031252//cell leading edge;GO:0031988//membrane-bounded vesicle;GO:0043234//protein complex;GO:0044424//intracellular part	GO:0005515//protein binding	GO:0006082//organic acid metabolic process;GO:0010770//positive regulation of cell morphogenesis involved in differentiation;GO:0030031//cell projection assembly;GO:0030334//regulation of cell migration;GO:0031346//positive regulation of cell projection organization;GO:0032233//positive regulation of actin filament bundle assembly;GO:0051016//barbed-end actin filament capping;GO:0051695//actin fi…
257	XP_005223832.1	952585	1.69476e+06	1.57137e+06	624966	783293	539863	1.40624e+06	649374	-1.11472	9.39547e-11	5.0658e-09	CARMIL1	PREDICTED: leucine-rich repeat-containing protein 16A isoform X4 [Bos taurus]	-	-	-	-	GO:0031252//cell leading edge;GO:0031988//membrane-bounded vesicle;GO:0043234//protein complex;GO:0044424//intracellular part	GO:0005515//protein binding	GO:0006082//organic acid metabolic process;GO:0010770//positive regulation of cell morphogenesis involved in differentiation;GO:0030031//cell projection assembly;GO:0030334//regulation of cell migration;GO:0031346//positive regulation of cell projection organization;GO:0032233//positive regulation of actin filament bundle assembly;GO:0051016//barbed-end actin filament capping;GO:0051695//actin fi…
258	XP_010816788.1	952585	1.69476e+06	1.57137e+06	624966	783293	539863	1.40624e+06	649374	-1.11472	9.39547e-11	5.0658e-09	CARMIL1	PREDICTED: leucine-rich repeat-containing protein 16A isoform X2 [Bos taurus]	-	-	-	-	GO:0031252//cell leading edge;GO:0031988//membrane-bounded vesicle;GO:0043234//protein complex;GO:0044424//intracellular part	GO:0005515//protein binding	GO:0006082//organic acid metabolic process;GO:0010770//positive regulation of cell morphogenesis involved in differentiation;GO:0030031//cell projection assembly;GO:0030334//regulation of cell migration;GO:0031346//positive regulation of cell projection organization;GO:0032233//positive regulation of actin filament bundle assembly;GO:0051016//barbed-end actin filament capping;GO:0051695//actin fi…
259	XP_015315447.1	952585	1.69476e+06	1.57137e+06	624966	783293	539863	1.40624e+06	649374	-1.11472	9.39547e-11	5.0658e-09	CARMIL1	PREDICTED: leucine-rich repeat-containing protein 16A isoform X3 [Bos taurus]	-	-	-	-	GO:0031252//cell leading edge;GO:0031988//membrane-bounded vesicle;GO:0043234//protein complex;GO:0044424//intracellular part	GO:0005515//protein binding	GO:0006082//organic acid metabolic process;GO:0010770//positive regulation of cell morphogenesis involved in differentiation;GO:0030031//cell projection assembly;GO:0030334//regulation of cell migration;GO:0031346//positive regulation of cell projection organization;GO:0032233//positive regulation of actin filament bundle assembly;GO:0051016//barbed-end actin filament capping;GO:0051695//actin fi…
260	XP_024839434.1	952585	1.69476e+06	1.57137e+06	624966	783293	539863	1.40624e+06	649374	-1.11472	9.39547e-11	5.0658e-09	CARMIL1	PREDICTED: leucine-rich repeat-containing protein 16A isoform X3 [Bos taurus]	-	-	-	-	GO:0031252//cell leading edge;GO:0031988//membrane-bounded vesicle;GO:0043234//protein complex;GO:0044424//intracellular part	GO:0005515//protein binding	GO:0006082//organic acid metabolic process;GO:0010770//positive regulation of cell morphogenesis involved in differentiation;GO:0030031//cell projection assembly;GO:0030334//regulation of cell migration;GO:0031346//positive regulation of cell projection organization;GO:0032233//positive regulation of actin filament bundle assembly;GO:0051016//barbed-end actin filament capping;GO:0051695//actin fi…
261	XP_024839436.1	952585	1.69476e+06	1.57137e+06	624966	783293	539863	1.40624e+06	649374	-1.11472	9.39547e-11	5.0658e-09	CARMIL1	PREDICTED: leucine-rich repeat-containing protein 16A isoform X4 [Bos taurus]	-	-	-	-	GO:0031252//cell leading edge;GO:0031988//membrane-bounded vesicle;GO:0043234//protein complex;GO:0044424//intracellular part	GO:0005515//protein binding	GO:0006082//organic acid metabolic process;GO:0010770//positive regulation of cell morphogenesis involved in differentiation;GO:0030031//cell projection assembly;GO:0030334//regulation of cell migration;GO:0031346//positive regulation of cell projection organization;GO:0032233//positive regulation of actin filament bundle assembly;GO:0051016//barbed-end actin filament capping;GO:0051695//actin fi…
262	NP_001068770.1	997729	705526	3.66198e+06	7.8149e+06	1.32953e+06	5613521	1.78841e+06	4.91932e+06	1.45978	9.63362e-11	5.12012e-09	HSPH1	heat shock protein 105 kDa [Bos taurus]	Genetic Information Processing	Folding, sorting and degradation	ko04141//Protein processing in endoplasmic reticulum	K09485	GO:0015630//microtubule cytoskeleton;GO:0031988//membrane-bounded vesicle;GO:0043231//intracellular membrane-bounded organelle;GO:0044444//cytoplasmic part	GO:0015631//tubulin binding;GO:0032550//purine ribonucleoside binding	GO:0051084//'de novo' posttranslational protein folding
263	NP_001029411.1	10899536	13948687	9715763	17044294	17074896	19347266	1.15213e+07	17822152	0.629364	9.8379e-11	5.18816e-09	CCT2	T-complex protein 1 subunit beta [Bos taurus]	-	-	-	-	GO:0015630//microtubule cytoskeleton;GO:0031988//membrane-bounded vesicle;GO:0043234//protein complex	GO:0005515//protein binding;GO:0032550//purine ribonucleoside binding	GO:0006810//transport;GO:0035036//sperm-egg recognition;GO:0043623//cellular protein complex assembly;GO:0044267//cellular protein metabolic process
264	NP_001069877.1	1.65728e+06	2.26741e+06	1.46434e+06	3.67834e+06	5.23203e+06	4.18908e+06	1.79634e+06	4.36648e+06	1.28141	1.52795e-10	7.93482e-09	NFKB1	nuclear factor NF-kappa-B p105 subunit [Bos taurus]	Human Diseases;Human Diseases;Environmental Information Processing;Human Diseases;Environmental Information Processing;Human Diseases;Human Diseases;Human Diseases;Environmental Information Processing;Human Diseases;Organismal Systems;Organismal Systems;Organismal Systems;Human Diseases;Human Diseases;Human Diseases;Environmental Information Processing;Organismal Systems;Human Diseases;Human Dise…	Cancers;Infectious diseases;Signal transduction;Infectious diseases;Signal transduction;Infectious diseases;Infectious diseases;Cancers;Signal transduction;Infectious diseases;Immune system;Nervous system;Immune system;Infectious diseases;Cancers;Infectious diseases;Signal transduction;Development;Infectious diseases;Cancers;Immune system;Cell growth and death;Infectious diseases;Infectious disea…	ko05200//Pathways in cancer;ko05165//Human papillomavirus infection;ko04151//PI3K-Akt signaling pathway;ko05169//Epstein-Barr virus infection;ko04010//MAPK signaling pathway;ko05166//HTLV-I infection;ko05152//Tuberculosis;ko05203//Viral carcinogenesis;ko04014//Ras signaling pathway;ko05163//Human cytomegalovirus infection;ko04621//NOD-like receptor signaling pathway;ko04722//Neurotrophin signalin…	K02580;K02580;K02580;K02580;K02580;K02580;K02580;K02580;K02580;K02580;K02580;K02580;K02580;K02580;K02580;K02580;K02580;K02580;K02580;K02580;K02580;K02580;K02580;K02580;K02580;K02580;K02580;K02580;K02580;K02580;K02580;K02580;K02580;K02580;K02580;K02580;K02580;K02580;K02580;K02580;K02580;K02580;K02580;K02580;K02580;K02580;K02580;K02580;K02580;K02580;K02580;K02580;K02580;K02580;K02580;K02580;K02580;…	-	-	-
265	NP_776643.1	53428240	53207720	55267696	267643392	55612900	372658272	5.39679e+07	2.31972e+08	2.10377	1.57335e-10	8.10871e-09	WARS	tryptophan--tRNA ligase, cytoplasmic [Bos taurus]	Genetic Information Processing	Translation	ko00970//Aminoacyl-tRNA biosynthesis	K01867	GO:0031988//membrane-bounded vesicle;GO:0043231//intracellular membrane-bounded organelle	GO:0004812//aminoacyl-tRNA ligase activity;GO:0032550//purine ribonucleoside binding	GO:0006418//tRNA aminoacylation for protein translation;GO:0022603//regulation of anatomical structure morphogenesis
266	NP_803468.1	2733069	2.23302e+06	2.58821e+06	4317915	3.73687e+06	5.48453e+06	2.5181e+06	4.51311e+06	0.841785	1.59595e-10	8.13807e-09	GOT1	aspartate aminotransferase, cytoplasmic [Bos taurus]	Metabolism;Metabolism;Metabolism;Metabolism;Metabolism;Metabolism;Metabolism;Metabolism;Metabolism;Metabolism;Metabolism	Global and overview maps;Global and overview maps;Global and overview maps;Amino acid metabolism;Amino acid metabolism;Amino acid metabolism;Amino acid metabolism;Amino acid metabolism;Global and overview maps;Amino acid metabolism;Amino acid metabolism	ko01100//Metabolic pathways;ko01200//Carbon metabolism;ko01230//Biosynthesis of amino acids;ko00330//Arginine and proline metabolism;ko00270//Cysteine and methionine metabolism;ko00250//Alanine, aspartate and glutamate metabolism;ko00350//Tyrosine metabolism;ko00360//Phenylalanine metabolism;ko01210//2-Oxocarboxylic acid metabolism;ko00220//Arginine biosynthesis;ko00400//Phenylalanine, tyrosine a…	K14454;K14454;K14454;K14454;K14454;K14454;K14454;K14454;K14454;K14454;K14454	GO:0031988//membrane-bounded vesicle;GO:0043231//intracellular membrane-bounded organelle;GO:0044444//cytoplasmic part	GO:0016831//carboxy-lyase activity;GO:0043168//anion binding;GO:0070546//L-phenylalanine aminotransferase activity	GO:0006071//glycerol metabolic process;GO:0006103//2-oxoglutarate metabolic process;GO:0006531//aspartate metabolic process;GO:0009064//glutamine family amino acid metabolic process;GO:0031960//response to corticosteroid;GO:0032868//response to insulin;GO:0055081//anion homeostasis
267	NP_001039861.1	3459232	2.95244e+06	3131117	1.46639e+06	1350704	1.17806e+06	3.18093e+06	1.33172e+06	-1.25616	1.60297e-10	8.13807e-09	ECI1	enoyl-CoA delta isomerase 1, mitochondrial [Bos taurus]	Metabolism	Lipid metabolism	ko00071//Fatty acid degradation	K13238	GO:0019866//organelle inner membrane;GO:0031988//membrane-bounded vesicle;GO:0043231//intracellular membrane-bounded organelle	GO:0016863//intramolecular oxidoreductase activity, transposing C=C bonds	-
268	NP_001030507.1	1156919	1.03021e+06	794375	3.87185e+06	1.93936e+06	4604218	993836	3.47181e+06	1.80461	1.62392e-10	8.18334e-09	2021-09-06	PREDICTED: septin-6 isoform X4 [Sus scrofa]	Human Diseases	Infectious diseases	ko05100//Bacterial invasion of epithelial cells	K16939	GO:0015630//microtubule cytoskeleton;GO:0016023//cytoplasmic, membrane-bounded vesicle;GO:0032155//cell division site part;GO:0033267//axon part;GO:0098687//chromosomal region	GO:0032550//purine ribonucleoside binding	GO:0044763//single-organism cellular process
269	XP_005227491.1	1156919	1.03021e+06	794375	3.87185e+06	1.93936e+06	4604218	993836	3.47181e+06	1.80461	1.62392e-10	8.18334e-09	2021-09-06	PREDICTED: septin-6 isoform X1 [Bos taurus]	Human Diseases	Infectious diseases	ko05100//Bacterial invasion of epithelial cells	K16939	GO:0015630//microtubule cytoskeleton;GO:0016023//cytoplasmic, membrane-bounded vesicle;GO:0032155//cell division site part;GO:0033267//axon part;GO:0098687//chromosomal region	GO:0032550//purine ribonucleoside binding	GO:0044763//single-organism cellular process
270	XP_005227492.1	1156919	1.03021e+06	794375	3.87185e+06	1.93936e+06	4604218	993836	3.47181e+06	1.80461	1.62392e-10	8.18334e-09	2021-09-06	PREDICTED: septin-6 isoform X2 [Bos taurus]	Human Diseases	Infectious diseases	ko05100//Bacterial invasion of epithelial cells	K16939	GO:0015630//microtubule cytoskeleton;GO:0016023//cytoplasmic, membrane-bounded vesicle;GO:0032155//cell division site part;GO:0033267//axon part;GO:0098687//chromosomal region	GO:0032550//purine ribonucleoside binding	GO:0044763//single-organism cellular process
271	XP_005227493.1	1156919	1.03021e+06	794375	3.87185e+06	1.93936e+06	4604218	993836	3.47181e+06	1.80461	1.62392e-10	8.18334e-09	2021-09-06	PREDICTED: septin-6 isoform X3 [Bos taurus]	Human Diseases	Infectious diseases	ko05100//Bacterial invasion of epithelial cells	K16939	GO:0015630//microtubule cytoskeleton;GO:0016023//cytoplasmic, membrane-bounded vesicle;GO:0032155//cell division site part;GO:0033267//axon part;GO:0098687//chromosomal region	GO:0032550//purine ribonucleoside binding	GO:0044763//single-organism cellular process
272	XP_005227494.1	1156919	1.03021e+06	794375	3.87185e+06	1.93936e+06	4604218	993836	3.47181e+06	1.80461	1.62392e-10	8.18334e-09	2021-09-06	PREDICTED: septin-6 isoform X4 [Bos taurus]	Human Diseases	Infectious diseases	ko05100//Bacterial invasion of epithelial cells	K16939	GO:0015630//microtubule cytoskeleton;GO:0016023//cytoplasmic, membrane-bounded vesicle;GO:0032155//cell division site part;GO:0033267//axon part;GO:0098687//chromosomal region	GO:0032550//purine ribonucleoside binding	GO:0044763//single-organism cellular process
273	XP_010819630.1	1156919	1.03021e+06	794375	3.87185e+06	1.93936e+06	4604218	993836	3.47181e+06	1.80461	1.62392e-10	8.18334e-09	2021-09-06	PREDICTED: septin-6 isoform X1 [Sus scrofa]	Human Diseases	Infectious diseases	ko05100//Bacterial invasion of epithelial cells	K16939	GO:0016023//cytoplasmic, membrane-bounded vesicle;GO:0033267//axon part	GO:0032550//purine ribonucleoside binding	GO:0044763//single-organism cellular process
274	XP_024843963.1	1156919	1.03021e+06	794375	3.87185e+06	1.93936e+06	4604218	993836	3.47181e+06	1.80461	1.62392e-10	8.18334e-09	2021-09-06	PREDICTED: septin-6 isoform X4 [Bos taurus]	Human Diseases	Infectious diseases	ko05100//Bacterial invasion of epithelial cells	K16939	GO:0015630//microtubule cytoskeleton;GO:0016023//cytoplasmic, membrane-bounded vesicle;GO:0032155//cell division site part;GO:0033267//axon part;GO:0098687//chromosomal region	GO:0032550//purine ribonucleoside binding	GO:0044763//single-organism cellular process
275	XP_024843964.1	1156919	1.03021e+06	794375	3.87185e+06	1.93936e+06	4604218	993836	3.47181e+06	1.80461	1.62392e-10	8.18334e-09	2021-09-06	PREDICTED: septin-6 isoform X1 [Sus scrofa]	Human Diseases	Infectious diseases	ko05100//Bacterial invasion of epithelial cells	K16939	GO:0016023//cytoplasmic, membrane-bounded vesicle;GO:0033267//axon part	GO:0032550//purine ribonucleoside binding	GO:0044763//single-organism cellular process
276	XP_024843965.1	1156919	1.03021e+06	794375	3.87185e+06	1.93936e+06	4604218	993836	3.47181e+06	1.80461	1.62392e-10	8.18334e-09	2021-09-06	PREDICTED: septin-6 isoform X2 [Sus scrofa]	Human Diseases	Infectious diseases	ko05100//Bacterial invasion of epithelial cells	K16939	GO:0015630//microtubule cytoskeleton;GO:0016023//cytoplasmic, membrane-bounded vesicle;GO:0032155//cell division site part;GO:0033267//axon part;GO:0098687//chromosomal region	GO:0032550//purine ribonucleoside binding	GO:0044763//single-organism cellular process
277	XP_024843966.1	1156919	1.03021e+06	794375	3.87185e+06	1.93936e+06	4604218	993836	3.47181e+06	1.80461	1.62392e-10	8.18334e-09	2021-09-06	PREDICTED: septin-6 isoform X3 [Sus scrofa]	Human Diseases	Infectious diseases	ko05100//Bacterial invasion of epithelial cells	K16939	GO:0015630//microtubule cytoskeleton;GO:0016023//cytoplasmic, membrane-bounded vesicle;GO:0032155//cell division site part;GO:0033267//axon part;GO:0098687//chromosomal region	GO:0032550//purine ribonucleoside binding	GO:0044763//single-organism cellular process
278	NP_001032538.1	23317164	17456674	14097816	60953892	25731424	60331596	1.82906e+07	4.90056e+07	1.42185	1.78851e-10	8.91624e-09	CSTB	cystatin-B [Bos taurus]	-	-	-	-	GO:0031988//membrane-bounded vesicle;GO:0043232//intracellular non-membrane-bounded organelle;GO:0044421//extracellular region part	GO:0003723//RNA binding;GO:0004866//endopeptidase inhibitor activity	GO:0007626//locomotory behavior;GO:0010466//negative regulation of peptidase activity
279	NP_001069248.2	858620	1.83381e+06	1.9702e+06	662631	1.2171e+06	485194	1.55421e+06	788307	-0.979353	1.79557e-10	8.91624e-09	EHHADH	peroxisomal bifunctional enzyme [Bos taurus]	Metabolism;Metabolism;Organismal Systems;Cellular Processes;Metabolism;Metabolism;Metabolism;Metabolism;Metabolism;Metabolism;Metabolism;Metabolism	Global and overview maps;Global and overview maps;Endocrine system;Transport and catabolism;Amino acid metabolism;Global and overview maps;Amino acid metabolism;Lipid metabolism;Carbohydrate metabolism;Amino acid metabolism;Metabolism of other amino acids;Carbohydrate metabolism	ko01100//Metabolic pathways;ko01200//Carbon metabolism;ko03320//PPAR signaling pathway;ko04146//Peroxisome;ko00310//Lysine degradation;ko01212//Fatty acid metabolism;ko00280//Valine, leucine and isoleucine degradation;ko00071//Fatty acid degradation;ko00640//Propanoate metabolism;ko00380//Tryptophan metabolism;ko00410//beta-Alanine metabolism;ko00650//Butanoate metabolism	K07514;K07514;K07514;K07514;K07514;K07514;K07514;K07514;K07514;K07514;K07514;K07514	GO:0042579//microbody	GO:0005515//protein binding;GO:0016616//oxidoreductase activity, acting on the CH-OH group of donors, NAD or NADP as acceptor;GO:0048037//cofactor binding	GO:0006473//protein acetylation;GO:0032787//monocarboxylic acid metabolic process
280	XP_005208208.1	4.49166e+06	4928358	4.37798e+06	31508304	9338019	35479560	4599335	25441961	2.46771	1.95685e-10	9.64672e-09	ANXA3	PREDICTED: annexin A3 isoform X1 [Bos taurus]	-	-	-	-	GO:0030141//secretory granule;GO:0030666//endocytic vesicle membrane	GO:0004859//phospholipase inhibitor activity;GO:0005515//protein binding;GO:0005543//phospholipid binding;GO:0046872//metal ion binding	GO:0002283//neutrophil activation involved in immune response;GO:0006897//endocytosis;GO:0009617//response to bacterium;GO:0009892//negative regulation of metabolic process;GO:0010594//regulation of endothelial cell migration;GO:0044093//positive regulation of molecular function;GO:0045765//regulation of angiogenesis
281	XP_024848975.1	4.49166e+06	4928358	4.37798e+06	31508304	9338019	35479560	4599335	25441961	2.46771	1.95685e-10	9.64672e-09	ANXA3	PREDICTED: annexin A3 isoform X1 [Bos taurus]	-	-	-	-	GO:0030141//secretory granule;GO:0030666//endocytic vesicle membrane	GO:0004859//phospholipase inhibitor activity;GO:0005515//protein binding;GO:0005543//phospholipid binding;GO:0046872//metal ion binding	GO:0002283//neutrophil activation involved in immune response;GO:0006897//endocytosis;GO:0009617//response to bacterium;GO:0009892//negative regulation of metabolic process;GO:0010594//regulation of endothelial cell migration;GO:0044093//positive regulation of molecular function;GO:0045765//regulation of angiogenesis
282	NP_001193448.1	3.82309e+06	2.21224e+06	2157338	1.12836e+06	2.86502e+06	922862	2730890	1.63875e+06	-0.736776	1.99567e-10	9.76731e-09	Lamb1	laminin subunit beta-1 precursor [Bos taurus]	Human Diseases;Human Diseases;Environmental Information Processing;Cellular Processes;Human Diseases;Environmental Information Processing;Human Diseases;Human Diseases	Cancers;Infectious diseases;Signal transduction;Cellular community - eukaryotes;Infectious diseases;Signaling molecules and interaction;Cancers;Infectious diseases	ko05200//Pathways in cancer;ko05165//Human papillomavirus infection;ko04151//PI3K-Akt signaling pathway;ko04510//Focal adhesion;ko05145//Toxoplasmosis;ko04512//ECM-receptor interaction;ko05222//Small cell lung cancer;ko05146//Amoebiasis	K05636;K05636;K05636;K05636;K05636;K05636;K05636;K05636	GO:0031988//membrane-bounded vesicle;GO:0043256//laminin complex;GO:0044444//cytoplasmic part	GO:0005198//structural molecule activity;GO:0005515//protein binding;GO:0046625//sphingolipid binding	GO:0000904//cell morphogenesis involved in differentiation;GO:0009887//organ morphogenesis;GO:0016337//single organismal cell-cell adhesion;GO:0030030//cell projection organization;GO:0030334//regulation of cell migration
283	NP_001069290.1	12564694	19999816	21783724	10110954	11173038	10031450	18116078	1.04385e+07	-0.795359	2.34479e-10	1.1394e-08	ETFA	electron transfer flavoprotein subunit alpha, mitochondrial [Bos taurus]	-	-	-	-	GO:0031988//membrane-bounded vesicle;GO:0044429//mitochondrial part	GO:0000166//nucleotide binding;GO:0003824//catalytic activity	GO:0044710//single-organism metabolic process
284	XP_024837775.1	2.76042e+06	1918057	1.98599e+06	1.34307e+06	1872794	848004	2.22149e+06	1.35462e+06	-0.713636	2.69307e-10	1.29936e-08	TJP1	PREDICTED: tight junction protein ZO-1 isoform X1 [Bison bison bison]	Cellular Processes;Cellular Processes;Cellular Processes;Human Diseases;Human Diseases;Human Diseases	Cellular community - eukaryotes;Cellular community - eukaryotes;Cellular community - eukaryotes;Infectious diseases;Infectious diseases;Infectious diseases	ko04530//Tight junction;ko04520//Adherens junction;ko04540//Gap junction;ko05132//Salmonella infection;ko05120//Epithelial cell signaling in Helicobacter pylori infection;ko05110//Vibrio cholerae infection	K05701;K05701;K05701;K05701;K05701;K05701	-	-	-
285	XP_024837778.1	2.76042e+06	1918057	1.98599e+06	1.34307e+06	1872794	848004	2.22149e+06	1.35462e+06	-0.713636	2.69307e-10	1.29936e-08	TJP1	PREDICTED: tight junction protein ZO-1 isoform X4 [Bison bison bison]	Cellular Processes;Cellular Processes;Cellular Processes;Human Diseases;Human Diseases;Human Diseases	Cellular community - eukaryotes;Cellular community - eukaryotes;Cellular community - eukaryotes;Infectious diseases;Infectious diseases;Infectious diseases	ko04530//Tight junction;ko04520//Adherens junction;ko04540//Gap junction;ko05132//Salmonella infection;ko05120//Epithelial cell signaling in Helicobacter pylori infection;ko05110//Vibrio cholerae infection	K05701;K05701;K05701;K05701;K05701;K05701	-	-	-
286	XP_024837780.1	2.76042e+06	1918057	1.98599e+06	1.34307e+06	1872794	848004	2.22149e+06	1.35462e+06	-0.713636	2.69307e-10	1.29936e-08	TJP1	PREDICTED: tight junction protein ZO-1 isoform X5 [Bison bison bison]	Cellular Processes;Cellular Processes;Cellular Processes;Human Diseases;Human Diseases;Human Diseases	Cellular community - eukaryotes;Cellular community - eukaryotes;Cellular community - eukaryotes;Infectious diseases;Infectious diseases;Infectious diseases	ko04530//Tight junction;ko04520//Adherens junction;ko04540//Gap junction;ko05132//Salmonella infection;ko05120//Epithelial cell signaling in Helicobacter pylori infection;ko05110//Vibrio cholerae infection	K05701;K05701;K05701;K05701;K05701;K05701	-	-	-
287	XP_024857692.1	1.5133e+06	1.8411e+06	1.85533e+06	857916	1.12697e+06	877884	1.73658e+06	954256	-0.863797	2.74129e-10	1.31331e-08	Scrib	PREDICTED: protein scribble homolog isoform X1 [Bos taurus]	Human Diseases;Human Diseases;Cellular Processes;Environmental Information Processing;Environmental Information Processing	Infectious diseases;Cancers;Cellular community - eukaryotes;Signal transduction;Signal transduction	ko05165//Human papillomavirus infection;ko05203//Viral carcinogenesis;ko04530//Tight junction;ko04390//Hippo signaling pathway;ko04391//Hippo signaling pathway -fly	K16175;K16175;K16175;K16175;K16175	GO:0005911//cell-cell junction;GO:0031988//membrane-bounded vesicle;GO:0043209//myelin sheath;GO:0043234//protein complex;GO:0097060//synaptic membrane	-	GO:0000278//mitotic cell cycle;GO:0001919//regulation of receptor recycling;GO:0006897//endocytosis;GO:0006903//vesicle targeting;GO:0006935//chemotaxis;GO:0009611//response to wounding;GO:0010623//developmental programmed cell death;GO:0035088//establishment or maintenance of apical/basal cell polarity;GO:0042981//regulation of apoptotic process;GO:0048598//embryonic morphogenesis;GO:0048857//ne…
288	XP_024857695.1	1.5133e+06	1.8411e+06	1.85533e+06	857916	1.12697e+06	877884	1.73658e+06	954256	-0.863797	2.74129e-10	1.31331e-08	Scrib	PREDICTED: protein scribble homolog isoform X1 [Bos taurus]	Human Diseases;Human Diseases;Cellular Processes;Environmental Information Processing;Environmental Information Processing	Infectious diseases;Cancers;Cellular community - eukaryotes;Signal transduction;Signal transduction	ko05165//Human papillomavirus infection;ko05203//Viral carcinogenesis;ko04530//Tight junction;ko04390//Hippo signaling pathway;ko04391//Hippo signaling pathway -fly	K16175;K16175;K16175;K16175;K16175	GO:0005911//cell-cell junction;GO:0031988//membrane-bounded vesicle;GO:0043209//myelin sheath;GO:0043234//protein complex;GO:0097060//synaptic membrane	-	GO:0000278//mitotic cell cycle;GO:0001919//regulation of receptor recycling;GO:0006897//endocytosis;GO:0006903//vesicle targeting;GO:0006935//chemotaxis;GO:0009611//response to wounding;GO:0010623//developmental programmed cell death;GO:0035088//establishment or maintenance of apical/basal cell polarity;GO:0042981//regulation of apoptotic process;GO:0048598//embryonic morphogenesis;GO:0048857//ne…
289	XP_024857696.1	1.5133e+06	1.8411e+06	1.85533e+06	857916	1.12697e+06	877884	1.73658e+06	954256	-0.863797	2.74129e-10	1.31331e-08	Scrib	PREDICTED: protein scribble homolog isoform X1 [Bos taurus]	Human Diseases;Human Diseases;Cellular Processes;Environmental Information Processing;Environmental Information Processing	Infectious diseases;Cancers;Cellular community - eukaryotes;Signal transduction;Signal transduction	ko05165//Human papillomavirus infection;ko05203//Viral carcinogenesis;ko04530//Tight junction;ko04390//Hippo signaling pathway;ko04391//Hippo signaling pathway -fly	K16175;K16175;K16175;K16175;K16175	GO:0005911//cell-cell junction;GO:0031988//membrane-bounded vesicle;GO:0043209//myelin sheath;GO:0043234//protein complex;GO:0097060//synaptic membrane	-	GO:0000278//mitotic cell cycle;GO:0001919//regulation of receptor recycling;GO:0006897//endocytosis;GO:0006903//vesicle targeting;GO:0006935//chemotaxis;GO:0009611//response to wounding;GO:0010623//developmental programmed cell death;GO:0035088//establishment or maintenance of apical/basal cell polarity;GO:0042981//regulation of apoptotic process;GO:0048598//embryonic morphogenesis;GO:0048857//ne…
290	XP_024857699.1	1.5133e+06	1.8411e+06	1.85533e+06	857916	1.12697e+06	877884	1.73658e+06	954256	-0.863797	2.74129e-10	1.31331e-08	Scrib	PREDICTED: protein scribble homolog isoform X1 [Bos taurus]	Human Diseases;Human Diseases;Cellular Processes;Environmental Information Processing;Environmental Information Processing	Infectious diseases;Cancers;Cellular community - eukaryotes;Signal transduction;Signal transduction	ko05165//Human papillomavirus infection;ko05203//Viral carcinogenesis;ko04530//Tight junction;ko04390//Hippo signaling pathway;ko04391//Hippo signaling pathway -fly	K16175;K16175;K16175;K16175;K16175	GO:0005911//cell-cell junction;GO:0031988//membrane-bounded vesicle;GO:0043209//myelin sheath;GO:0043234//protein complex;GO:0097060//synaptic membrane	-	GO:0000278//mitotic cell cycle;GO:0001919//regulation of receptor recycling;GO:0006897//endocytosis;GO:0006903//vesicle targeting;GO:0006935//chemotaxis;GO:0009611//response to wounding;GO:0010623//developmental programmed cell death;GO:0035088//establishment or maintenance of apical/basal cell polarity;GO:0042981//regulation of apoptotic process;GO:0048598//embryonic morphogenesis;GO:0048857//ne…
291	XP_024857700.1	1.5133e+06	1.8411e+06	1.85533e+06	857916	1.12697e+06	877884	1.73658e+06	954256	-0.863797	2.74129e-10	1.31331e-08	Scrib	PREDICTED: protein scribble homolog isoform X1 [Bos taurus]	Human Diseases;Human Diseases;Cellular Processes;Environmental Information Processing;Environmental Information Processing	Infectious diseases;Cancers;Cellular community - eukaryotes;Signal transduction;Signal transduction	ko05165//Human papillomavirus infection;ko05203//Viral carcinogenesis;ko04530//Tight junction;ko04390//Hippo signaling pathway;ko04391//Hippo signaling pathway -fly	K16175;K16175;K16175;K16175;K16175	GO:0005911//cell-cell junction;GO:0031988//membrane-bounded vesicle;GO:0043209//myelin sheath;GO:0043234//protein complex;GO:0097060//synaptic membrane	-	GO:0000278//mitotic cell cycle;GO:0001919//regulation of receptor recycling;GO:0006897//endocytosis;GO:0006903//vesicle targeting;GO:0006935//chemotaxis;GO:0009611//response to wounding;GO:0010623//developmental programmed cell death;GO:0035088//establishment or maintenance of apical/basal cell polarity;GO:0042981//regulation of apoptotic process;GO:0048598//embryonic morphogenesis;GO:0048857//ne…
292	NP_776810.1	1.28858e+06	888017	975541	2.57964e+06	3345765	1.50426e+06	1.05071e+06	2.47655e+06	1.23697	2.76671e-10	1.31622e-08	LTBP2	latent-transforming growth factor beta-binding protein 2 [Bos taurus]	-	-	-	-	GO:0031988//membrane-bounded vesicle;GO:0043205//fibril	GO:0005515//protein binding;GO:0005539//glycosaminoglycan binding;GO:0046872//metal ion binding	-
293	NP_001029397.1	1.83323e+06	2.96819e+06	3.03865e+06	949503	2.01357e+06	1.2067e+06	2.61335e+06	1.38992e+06	-0.910897	2.82233e-10	1.33336e-08	OS9	protein OS-9 precursor [Bos taurus]	Genetic Information Processing	Folding, sorting and degradation	ko04141//Protein processing in endoplasmic reticulum	K10088	GO:0044432//endoplasmic reticulum part	GO:0005515//protein binding	GO:0016567//protein ubiquitination;GO:0033554//cellular response to stress;GO:0035437//maintenance of protein localization in endoplasmic reticulum;GO:0043161//proteasome-mediated ubiquitin-dependent protein catabolic process
294	XP_024847209.1	1.83323e+06	2.96819e+06	3.03865e+06	949503	2.01357e+06	1.2067e+06	2.61335e+06	1.38992e+06	-0.910897	2.82233e-10	1.33336e-08	OS9	TPA: protein OS-9 precursor [Bos taurus]	Genetic Information Processing	Folding, sorting and degradation	ko04141//Protein processing in endoplasmic reticulum	K10088	GO:0044432//endoplasmic reticulum part	GO:0005515//protein binding	GO:0016567//protein ubiquitination;GO:0033554//cellular response to stress;GO:0035437//maintenance of protein localization in endoplasmic reticulum;GO:0043161//proteasome-mediated ubiquitin-dependent protein catabolic process
295	NP_001265550.1	23111910	40417980	37709528	1.74381e+06	5370695	651537	3.37465e+07	2.58868e+06	-3.70445	2.85686e-10	1.34036e-08	CD36	platelet glycoprotein 4 [Bos taurus]	Environmental Information Processing;Cellular Processes;Human Diseases;Organismal Systems;Environmental Information Processing;Organismal Systems;Organismal Systems;Organismal Systems;Human Diseases;Organismal Systems	Signal transduction;Transport and catabolism;Endocrine and metabolic diseases;Endocrine system;Signaling molecules and interaction;Immune system;Endocrine system;Digestive system;Infectious diseases;Digestive system	ko04152//AMPK signaling pathway;ko04145//Phagosome;ko04931//Insulin resistance;ko04920//Adipocytokine signaling pathway;ko04512//ECM-receptor interaction;ko04640//Hematopoietic cell lineage;ko03320//PPAR signaling pathway;ko04979//Cholesterol metabolism;ko05144//Malaria;ko04975//Fat digestion and absorption	K06259;K06259;K06259;K06259;K06259;K06259;K06259;K06259;K06259;K06259	GO:0031224//intrinsic component of membrane	-	GO:0022610//biological adhesion;GO:0051234//establishment of localization
296	NP_776435.2	23111910	40417980	37709528	1.74381e+06	5370695	651537	3.37465e+07	2.58868e+06	-3.70445	2.85686e-10	1.34036e-08	CD36	platelet glycoprotein 4 [Bos taurus]	Environmental Information Processing;Cellular Processes;Human Diseases;Organismal Systems;Environmental Information Processing;Organismal Systems;Organismal Systems;Organismal Systems;Human Diseases;Organismal Systems	Signal transduction;Transport and catabolism;Endocrine and metabolic diseases;Endocrine system;Signaling molecules and interaction;Immune system;Endocrine system;Digestive system;Infectious diseases;Digestive system	ko04152//AMPK signaling pathway;ko04145//Phagosome;ko04931//Insulin resistance;ko04920//Adipocytokine signaling pathway;ko04512//ECM-receptor interaction;ko04640//Hematopoietic cell lineage;ko03320//PPAR signaling pathway;ko04979//Cholesterol metabolism;ko05144//Malaria;ko04975//Fat digestion and absorption	K06259;K06259;K06259;K06259;K06259;K06259;K06259;K06259;K06259;K06259	GO:0031224//intrinsic component of membrane	-	GO:0022610//biological adhesion;GO:0051234//establishment of localization
297	XP_005205381.1	23111910	40417980	37709528	1.74381e+06	5370695	651537	3.37465e+07	2.58868e+06	-3.70445	2.85686e-10	1.34036e-08	CD36	platelet glycoprotein 4 [Bos taurus]	Environmental Information Processing;Cellular Processes;Human Diseases;Organismal Systems;Environmental Information Processing;Organismal Systems;Organismal Systems;Organismal Systems;Human Diseases;Organismal Systems	Signal transduction;Transport and catabolism;Endocrine and metabolic diseases;Endocrine system;Signaling molecules and interaction;Immune system;Endocrine system;Digestive system;Infectious diseases;Digestive system	ko04152//AMPK signaling pathway;ko04145//Phagosome;ko04931//Insulin resistance;ko04920//Adipocytokine signaling pathway;ko04512//ECM-receptor interaction;ko04640//Hematopoietic cell lineage;ko03320//PPAR signaling pathway;ko04979//Cholesterol metabolism;ko05144//Malaria;ko04975//Fat digestion and absorption	K06259;K06259;K06259;K06259;K06259;K06259;K06259;K06259;K06259;K06259	GO:0031224//intrinsic component of membrane	-	GO:0022610//biological adhesion;GO:0051234//establishment of localization
298	XP_005205383.1	23111910	40417980	37709528	1.74381e+06	5370695	651537	3.37465e+07	2.58868e+06	-3.70445	2.85686e-10	1.34036e-08	CD36	platelet glycoprotein 4 [Bos taurus]	Environmental Information Processing;Cellular Processes;Human Diseases;Organismal Systems;Environmental Information Processing;Organismal Systems;Organismal Systems;Organismal Systems;Human Diseases;Organismal Systems	Signal transduction;Transport and catabolism;Endocrine and metabolic diseases;Endocrine system;Signaling molecules and interaction;Immune system;Endocrine system;Digestive system;Infectious diseases;Digestive system	ko04152//AMPK signaling pathway;ko04145//Phagosome;ko04931//Insulin resistance;ko04920//Adipocytokine signaling pathway;ko04512//ECM-receptor interaction;ko04640//Hematopoietic cell lineage;ko03320//PPAR signaling pathway;ko04979//Cholesterol metabolism;ko05144//Malaria;ko04975//Fat digestion and absorption	K06259;K06259;K06259;K06259;K06259;K06259;K06259;K06259;K06259;K06259	GO:0031224//intrinsic component of membrane	-	GO:0022610//biological adhesion;GO:0051234//establishment of localization
299	XP_015324298.1	23111910	40417980	37709528	1.74381e+06	5370695	651537	3.37465e+07	2.58868e+06	-3.70445	2.85686e-10	1.34036e-08	CD36	platelet glycoprotein 4 [Bos taurus]	Environmental Information Processing;Cellular Processes;Human Diseases;Organismal Systems;Environmental Information Processing;Organismal Systems;Organismal Systems;Organismal Systems;Human Diseases;Organismal Systems	Signal transduction;Transport and catabolism;Endocrine and metabolic diseases;Endocrine system;Signaling molecules and interaction;Immune system;Endocrine system;Digestive system;Infectious diseases;Digestive system	ko04152//AMPK signaling pathway;ko04145//Phagosome;ko04931//Insulin resistance;ko04920//Adipocytokine signaling pathway;ko04512//ECM-receptor interaction;ko04640//Hematopoietic cell lineage;ko03320//PPAR signaling pathway;ko04979//Cholesterol metabolism;ko05144//Malaria;ko04975//Fat digestion and absorption	K06259;K06259;K06259;K06259;K06259;K06259;K06259;K06259;K06259;K06259	GO:0031224//intrinsic component of membrane	-	GO:0022610//biological adhesion;GO:0051234//establishment of localization
300	XP_015324300.1	23111910	40417980	37709528	1.74381e+06	5370695	651537	3.37465e+07	2.58868e+06	-3.70445	2.85686e-10	1.34036e-08	CD36	platelet glycoprotein 4 [Bos taurus]	Environmental Information Processing;Cellular Processes;Human Diseases;Organismal Systems;Environmental Information Processing;Organismal Systems;Organismal Systems;Organismal Systems;Human Diseases;Organismal Systems	Signal transduction;Transport and catabolism;Endocrine and metabolic diseases;Endocrine system;Signaling molecules and interaction;Immune system;Endocrine system;Digestive system;Infectious diseases;Digestive system	ko04152//AMPK signaling pathway;ko04145//Phagosome;ko04931//Insulin resistance;ko04920//Adipocytokine signaling pathway;ko04512//ECM-receptor interaction;ko04640//Hematopoietic cell lineage;ko03320//PPAR signaling pathway;ko04979//Cholesterol metabolism;ko05144//Malaria;ko04975//Fat digestion and absorption	K06259;K06259;K06259;K06259;K06259;K06259;K06259;K06259;K06259;K06259	GO:0031224//intrinsic component of membrane	-	GO:0022610//biological adhesion;GO:0051234//establishment of localization
301	XP_015324301.1	23111910	40417980	37709528	1.74381e+06	5370695	651537	3.37465e+07	2.58868e+06	-3.70445	2.85686e-10	1.34036e-08	CD36	platelet glycoprotein 4 [Bos taurus]	Environmental Information Processing;Cellular Processes;Human Diseases;Organismal Systems;Environmental Information Processing;Organismal Systems;Organismal Systems;Organismal Systems;Human Diseases;Organismal Systems	Signal transduction;Transport and catabolism;Endocrine and metabolic diseases;Endocrine system;Signaling molecules and interaction;Immune system;Endocrine system;Digestive system;Infectious diseases;Digestive system	ko04152//AMPK signaling pathway;ko04145//Phagosome;ko04931//Insulin resistance;ko04920//Adipocytokine signaling pathway;ko04512//ECM-receptor interaction;ko04640//Hematopoietic cell lineage;ko03320//PPAR signaling pathway;ko04979//Cholesterol metabolism;ko05144//Malaria;ko04975//Fat digestion and absorption	K06259;K06259;K06259;K06259;K06259;K06259;K06259;K06259;K06259;K06259	GO:0031224//intrinsic component of membrane	-	GO:0022610//biological adhesion;GO:0051234//establishment of localization
302	XP_015324304.1	23111910	40417980	37709528	1.74381e+06	5370695	651537	3.37465e+07	2.58868e+06	-3.70445	2.85686e-10	1.34036e-08	CD36	platelet glycoprotein 4 [Bos taurus]	Environmental Information Processing;Cellular Processes;Human Diseases;Organismal Systems;Environmental Information Processing;Organismal Systems;Organismal Systems;Organismal Systems;Human Diseases;Organismal Systems	Signal transduction;Transport and catabolism;Endocrine and metabolic diseases;Endocrine system;Signaling molecules and interaction;Immune system;Endocrine system;Digestive system;Infectious diseases;Digestive system	ko04152//AMPK signaling pathway;ko04145//Phagosome;ko04931//Insulin resistance;ko04920//Adipocytokine signaling pathway;ko04512//ECM-receptor interaction;ko04640//Hematopoietic cell lineage;ko03320//PPAR signaling pathway;ko04979//Cholesterol metabolism;ko05144//Malaria;ko04975//Fat digestion and absorption	K06259;K06259;K06259;K06259;K06259;K06259;K06259;K06259;K06259;K06259	GO:0031224//intrinsic component of membrane	-	GO:0022610//biological adhesion;GO:0051234//establishment of localization
303	XP_024846181.1	23111910	40417980	37709528	1.74381e+06	5370695	651537	3.37465e+07	2.58868e+06	-3.70445	2.85686e-10	1.34036e-08	CD36	platelet glycoprotein 4 [Bos taurus]	Environmental Information Processing;Cellular Processes;Human Diseases;Organismal Systems;Environmental Information Processing;Organismal Systems;Organismal Systems;Organismal Systems;Human Diseases;Organismal Systems	Signal transduction;Transport and catabolism;Endocrine and metabolic diseases;Endocrine system;Signaling molecules and interaction;Immune system;Endocrine system;Digestive system;Infectious diseases;Digestive system	ko04152//AMPK signaling pathway;ko04145//Phagosome;ko04931//Insulin resistance;ko04920//Adipocytokine signaling pathway;ko04512//ECM-receptor interaction;ko04640//Hematopoietic cell lineage;ko03320//PPAR signaling pathway;ko04979//Cholesterol metabolism;ko05144//Malaria;ko04975//Fat digestion and absorption	K06259;K06259;K06259;K06259;K06259;K06259;K06259;K06259;K06259;K06259	GO:0031224//intrinsic component of membrane	-	GO:0022610//biological adhesion;GO:0051234//establishment of localization
304	XP_024846182.1	23111910	40417980	37709528	1.74381e+06	5370695	651537	3.37465e+07	2.58868e+06	-3.70445	2.85686e-10	1.34036e-08	CD36	platelet glycoprotein 4 [Bos taurus]	Environmental Information Processing;Cellular Processes;Human Diseases;Organismal Systems;Environmental Information Processing;Organismal Systems;Organismal Systems;Organismal Systems;Human Diseases;Organismal Systems	Signal transduction;Transport and catabolism;Endocrine and metabolic diseases;Endocrine system;Signaling molecules and interaction;Immune system;Endocrine system;Digestive system;Infectious diseases;Digestive system	ko04152//AMPK signaling pathway;ko04145//Phagosome;ko04931//Insulin resistance;ko04920//Adipocytokine signaling pathway;ko04512//ECM-receptor interaction;ko04640//Hematopoietic cell lineage;ko03320//PPAR signaling pathway;ko04979//Cholesterol metabolism;ko05144//Malaria;ko04975//Fat digestion and absorption	K06259;K06259;K06259;K06259;K06259;K06259;K06259;K06259;K06259;K06259	GO:0031224//intrinsic component of membrane	-	GO:0022610//biological adhesion;GO:0051234//establishment of localization
305	XP_024846183.1	23111910	40417980	37709528	1.74381e+06	5370695	651537	3.37465e+07	2.58868e+06	-3.70445	2.85686e-10	1.34036e-08	CD36	platelet glycoprotein 4 [Bos taurus]	Environmental Information Processing;Cellular Processes;Human Diseases;Organismal Systems;Environmental Information Processing;Organismal Systems;Organismal Systems;Organismal Systems;Human Diseases;Organismal Systems	Signal transduction;Transport and catabolism;Endocrine and metabolic diseases;Endocrine system;Signaling molecules and interaction;Immune system;Endocrine system;Digestive system;Infectious diseases;Digestive system	ko04152//AMPK signaling pathway;ko04145//Phagosome;ko04931//Insulin resistance;ko04920//Adipocytokine signaling pathway;ko04512//ECM-receptor interaction;ko04640//Hematopoietic cell lineage;ko03320//PPAR signaling pathway;ko04979//Cholesterol metabolism;ko05144//Malaria;ko04975//Fat digestion and absorption	K06259;K06259;K06259;K06259;K06259;K06259;K06259;K06259;K06259;K06259	GO:0031224//intrinsic component of membrane	-	GO:0022610//biological adhesion;GO:0051234//establishment of localization
306	XP_024846184.1	23111910	40417980	37709528	1.74381e+06	5370695	651537	3.37465e+07	2.58868e+06	-3.70445	2.85686e-10	1.34036e-08	CD36	platelet glycoprotein 4 [Bos taurus]	Environmental Information Processing;Cellular Processes;Human Diseases;Organismal Systems;Environmental Information Processing;Organismal Systems;Organismal Systems;Organismal Systems;Human Diseases;Organismal Systems	Signal transduction;Transport and catabolism;Endocrine and metabolic diseases;Endocrine system;Signaling molecules and interaction;Immune system;Endocrine system;Digestive system;Infectious diseases;Digestive system	ko04152//AMPK signaling pathway;ko04145//Phagosome;ko04931//Insulin resistance;ko04920//Adipocytokine signaling pathway;ko04512//ECM-receptor interaction;ko04640//Hematopoietic cell lineage;ko03320//PPAR signaling pathway;ko04979//Cholesterol metabolism;ko05144//Malaria;ko04975//Fat digestion and absorption	K06259;K06259;K06259;K06259;K06259;K06259;K06259;K06259;K06259;K06259	GO:0031224//intrinsic component of membrane	-	GO:0022610//biological adhesion;GO:0051234//establishment of localization
307	XP_024846185.1	23111910	40417980	37709528	1.74381e+06	5370695	651537	3.37465e+07	2.58868e+06	-3.70445	2.85686e-10	1.34036e-08	CD36	platelet glycoprotein 4 [Bos taurus]	Environmental Information Processing;Cellular Processes;Human Diseases;Organismal Systems;Environmental Information Processing;Organismal Systems;Organismal Systems;Organismal Systems;Human Diseases;Organismal Systems	Signal transduction;Transport and catabolism;Endocrine and metabolic diseases;Endocrine system;Signaling molecules and interaction;Immune system;Endocrine system;Digestive system;Infectious diseases;Digestive system	ko04152//AMPK signaling pathway;ko04145//Phagosome;ko04931//Insulin resistance;ko04920//Adipocytokine signaling pathway;ko04512//ECM-receptor interaction;ko04640//Hematopoietic cell lineage;ko03320//PPAR signaling pathway;ko04979//Cholesterol metabolism;ko05144//Malaria;ko04975//Fat digestion and absorption	K06259;K06259;K06259;K06259;K06259;K06259;K06259;K06259;K06259;K06259	GO:0031224//intrinsic component of membrane	-	GO:0022610//biological adhesion;GO:0051234//establishment of localization
308	XP_024846186.1	23111910	40417980	37709528	1.74381e+06	5370695	651537	3.37465e+07	2.58868e+06	-3.70445	2.85686e-10	1.34036e-08	CD36	platelet glycoprotein 4 [Bos taurus]	Environmental Information Processing;Cellular Processes;Human Diseases;Organismal Systems;Environmental Information Processing;Organismal Systems;Organismal Systems;Organismal Systems;Human Diseases;Organismal Systems	Signal transduction;Transport and catabolism;Endocrine and metabolic diseases;Endocrine system;Signaling molecules and interaction;Immune system;Endocrine system;Digestive system;Infectious diseases;Digestive system	ko04152//AMPK signaling pathway;ko04145//Phagosome;ko04931//Insulin resistance;ko04920//Adipocytokine signaling pathway;ko04512//ECM-receptor interaction;ko04640//Hematopoietic cell lineage;ko03320//PPAR signaling pathway;ko04979//Cholesterol metabolism;ko05144//Malaria;ko04975//Fat digestion and absorption	K06259;K06259;K06259;K06259;K06259;K06259;K06259;K06259;K06259;K06259	GO:0031224//intrinsic component of membrane	-	GO:0022610//biological adhesion;GO:0051234//establishment of localization
309	XP_024846187.1	23111910	40417980	37709528	1.74381e+06	5370695	651537	3.37465e+07	2.58868e+06	-3.70445	2.85686e-10	1.34036e-08	CD36	platelet glycoprotein 4 [Bos taurus]	Environmental Information Processing;Cellular Processes;Human Diseases;Organismal Systems;Environmental Information Processing;Organismal Systems;Organismal Systems;Organismal Systems;Human Diseases;Organismal Systems	Signal transduction;Transport and catabolism;Endocrine and metabolic diseases;Endocrine system;Signaling molecules and interaction;Immune system;Endocrine system;Digestive system;Infectious diseases;Digestive system	ko04152//AMPK signaling pathway;ko04145//Phagosome;ko04931//Insulin resistance;ko04920//Adipocytokine signaling pathway;ko04512//ECM-receptor interaction;ko04640//Hematopoietic cell lineage;ko03320//PPAR signaling pathway;ko04979//Cholesterol metabolism;ko05144//Malaria;ko04975//Fat digestion and absorption	K06259;K06259;K06259;K06259;K06259;K06259;K06259;K06259;K06259;K06259	GO:0031224//intrinsic component of membrane	-	GO:0022610//biological adhesion;GO:0051234//establishment of localization
310	XP_024846188.1	23111910	40417980	37709528	1.74381e+06	5370695	651537	3.37465e+07	2.58868e+06	-3.70445	2.85686e-10	1.34036e-08	CD36	platelet glycoprotein 4 [Bos taurus]	Environmental Information Processing;Cellular Processes;Human Diseases;Organismal Systems;Environmental Information Processing;Organismal Systems;Organismal Systems;Organismal Systems;Human Diseases;Organismal Systems	Signal transduction;Transport and catabolism;Endocrine and metabolic diseases;Endocrine system;Signaling molecules and interaction;Immune system;Endocrine system;Digestive system;Infectious diseases;Digestive system	ko04152//AMPK signaling pathway;ko04145//Phagosome;ko04931//Insulin resistance;ko04920//Adipocytokine signaling pathway;ko04512//ECM-receptor interaction;ko04640//Hematopoietic cell lineage;ko03320//PPAR signaling pathway;ko04979//Cholesterol metabolism;ko05144//Malaria;ko04975//Fat digestion and absorption	K06259;K06259;K06259;K06259;K06259;K06259;K06259;K06259;K06259;K06259	GO:0031224//intrinsic component of membrane	-	GO:0022610//biological adhesion;GO:0051234//establishment of localization
311	XP_024846189.1	23111910	40417980	37709528	1.74381e+06	5370695	651537	3.37465e+07	2.58868e+06	-3.70445	2.85686e-10	1.34036e-08	CD36	platelet glycoprotein 4 [Bos taurus]	Environmental Information Processing;Cellular Processes;Human Diseases;Organismal Systems;Environmental Information Processing;Organismal Systems;Organismal Systems;Organismal Systems;Human Diseases;Organismal Systems	Signal transduction;Transport and catabolism;Endocrine and metabolic diseases;Endocrine system;Signaling molecules and interaction;Immune system;Endocrine system;Digestive system;Infectious diseases;Digestive system	ko04152//AMPK signaling pathway;ko04145//Phagosome;ko04931//Insulin resistance;ko04920//Adipocytokine signaling pathway;ko04512//ECM-receptor interaction;ko04640//Hematopoietic cell lineage;ko03320//PPAR signaling pathway;ko04979//Cholesterol metabolism;ko05144//Malaria;ko04975//Fat digestion and absorption	K06259;K06259;K06259;K06259;K06259;K06259;K06259;K06259;K06259;K06259	GO:0031224//intrinsic component of membrane	-	GO:0022610//biological adhesion;GO:0051234//establishment of localization
312	XP_024846190.1	23111910	40417980	37709528	1.74381e+06	5370695	651537	3.37465e+07	2.58868e+06	-3.70445	2.85686e-10	1.34036e-08	CD36	platelet glycoprotein 4 [Bos taurus]	Environmental Information Processing;Cellular Processes;Human Diseases;Organismal Systems;Environmental Information Processing;Organismal Systems;Organismal Systems;Organismal Systems;Human Diseases;Organismal Systems	Signal transduction;Transport and catabolism;Endocrine and metabolic diseases;Endocrine system;Signaling molecules and interaction;Immune system;Endocrine system;Digestive system;Infectious diseases;Digestive system	ko04152//AMPK signaling pathway;ko04145//Phagosome;ko04931//Insulin resistance;ko04920//Adipocytokine signaling pathway;ko04512//ECM-receptor interaction;ko04640//Hematopoietic cell lineage;ko03320//PPAR signaling pathway;ko04979//Cholesterol metabolism;ko05144//Malaria;ko04975//Fat digestion and absorption	K06259;K06259;K06259;K06259;K06259;K06259;K06259;K06259;K06259;K06259	GO:0031224//intrinsic component of membrane	-	GO:0022610//biological adhesion;GO:0051234//establishment of localization
313	XP_024846191.1	23111910	40417980	37709528	1.74381e+06	5370695	651537	3.37465e+07	2.58868e+06	-3.70445	2.85686e-10	1.34036e-08	CD36	platelet glycoprotein 4 [Bos taurus]	Environmental Information Processing;Cellular Processes;Human Diseases;Organismal Systems;Environmental Information Processing;Organismal Systems;Organismal Systems;Organismal Systems;Human Diseases;Organismal Systems	Signal transduction;Transport and catabolism;Endocrine and metabolic diseases;Endocrine system;Signaling molecules and interaction;Immune system;Endocrine system;Digestive system;Infectious diseases;Digestive system	ko04152//AMPK signaling pathway;ko04145//Phagosome;ko04931//Insulin resistance;ko04920//Adipocytokine signaling pathway;ko04512//ECM-receptor interaction;ko04640//Hematopoietic cell lineage;ko03320//PPAR signaling pathway;ko04979//Cholesterol metabolism;ko05144//Malaria;ko04975//Fat digestion and absorption	K06259;K06259;K06259;K06259;K06259;K06259;K06259;K06259;K06259;K06259	GO:0031224//intrinsic component of membrane	-	GO:0022610//biological adhesion;GO:0051234//establishment of localization
314	XP_024846192.1	23111910	40417980	37709528	1.74381e+06	5370695	651537	3.37465e+07	2.58868e+06	-3.70445	2.85686e-10	1.34036e-08	CD36	platelet glycoprotein 4 [Bos taurus]	Environmental Information Processing;Cellular Processes;Human Diseases;Organismal Systems;Environmental Information Processing;Organismal Systems;Organismal Systems;Organismal Systems;Human Diseases;Organismal Systems	Signal transduction;Transport and catabolism;Endocrine and metabolic diseases;Endocrine system;Signaling molecules and interaction;Immune system;Endocrine system;Digestive system;Infectious diseases;Digestive system	ko04152//AMPK signaling pathway;ko04145//Phagosome;ko04931//Insulin resistance;ko04920//Adipocytokine signaling pathway;ko04512//ECM-receptor interaction;ko04640//Hematopoietic cell lineage;ko03320//PPAR signaling pathway;ko04979//Cholesterol metabolism;ko05144//Malaria;ko04975//Fat digestion and absorption	K06259;K06259;K06259;K06259;K06259;K06259;K06259;K06259;K06259;K06259	GO:0031224//intrinsic component of membrane	-	GO:0022610//biological adhesion;GO:0051234//establishment of localization
315	XP_024846193.1	23111910	40417980	37709528	1.74381e+06	5370695	651537	3.37465e+07	2.58868e+06	-3.70445	2.85686e-10	1.34036e-08	CD36	platelet glycoprotein 4 [Bos taurus]	Environmental Information Processing;Cellular Processes;Human Diseases;Organismal Systems;Environmental Information Processing;Organismal Systems;Organismal Systems;Organismal Systems;Human Diseases;Organismal Systems	Signal transduction;Transport and catabolism;Endocrine and metabolic diseases;Endocrine system;Signaling molecules and interaction;Immune system;Endocrine system;Digestive system;Infectious diseases;Digestive system	ko04152//AMPK signaling pathway;ko04145//Phagosome;ko04931//Insulin resistance;ko04920//Adipocytokine signaling pathway;ko04512//ECM-receptor interaction;ko04640//Hematopoietic cell lineage;ko03320//PPAR signaling pathway;ko04979//Cholesterol metabolism;ko05144//Malaria;ko04975//Fat digestion and absorption	K06259;K06259;K06259;K06259;K06259;K06259;K06259;K06259;K06259;K06259	GO:0031224//intrinsic component of membrane	-	GO:0022610//biological adhesion;GO:0051234//establishment of localization
316	XP_024846195.1	23111910	40417980	37709528	1.74381e+06	5370695	651537	3.37465e+07	2.58868e+06	-3.70445	2.85686e-10	1.34036e-08	CD36	platelet glycoprotein 4 [Bos taurus]	Environmental Information Processing;Cellular Processes;Human Diseases;Organismal Systems;Environmental Information Processing;Organismal Systems;Organismal Systems;Organismal Systems;Human Diseases;Organismal Systems	Signal transduction;Transport and catabolism;Endocrine and metabolic diseases;Endocrine system;Signaling molecules and interaction;Immune system;Endocrine system;Digestive system;Infectious diseases;Digestive system	ko04152//AMPK signaling pathway;ko04145//Phagosome;ko04931//Insulin resistance;ko04920//Adipocytokine signaling pathway;ko04512//ECM-receptor interaction;ko04640//Hematopoietic cell lineage;ko03320//PPAR signaling pathway;ko04979//Cholesterol metabolism;ko05144//Malaria;ko04975//Fat digestion and absorption	K06259;K06259;K06259;K06259;K06259;K06259;K06259;K06259;K06259;K06259	GO:0031224//intrinsic component of membrane	-	GO:0022610//biological adhesion;GO:0051234//establishment of localization
317	XP_024846196.1	23111910	40417980	37709528	1.74381e+06	5370695	651537	3.37465e+07	2.58868e+06	-3.70445	2.85686e-10	1.34036e-08	CD36	platelet glycoprotein 4 [Bos taurus]	Environmental Information Processing;Cellular Processes;Human Diseases;Organismal Systems;Environmental Information Processing;Organismal Systems;Organismal Systems;Organismal Systems;Human Diseases;Organismal Systems	Signal transduction;Transport and catabolism;Endocrine and metabolic diseases;Endocrine system;Signaling molecules and interaction;Immune system;Endocrine system;Digestive system;Infectious diseases;Digestive system	ko04152//AMPK signaling pathway;ko04145//Phagosome;ko04931//Insulin resistance;ko04920//Adipocytokine signaling pathway;ko04512//ECM-receptor interaction;ko04640//Hematopoietic cell lineage;ko03320//PPAR signaling pathway;ko04979//Cholesterol metabolism;ko05144//Malaria;ko04975//Fat digestion and absorption	K06259;K06259;K06259;K06259;K06259;K06259;K06259;K06259;K06259;K06259	GO:0031224//intrinsic component of membrane	-	GO:0022610//biological adhesion;GO:0051234//establishment of localization
318	XP_024846197.1	23111910	40417980	37709528	1.74381e+06	5370695	651537	3.37465e+07	2.58868e+06	-3.70445	2.85686e-10	1.34036e-08	CD36	platelet glycoprotein 4 [Bos taurus]	Environmental Information Processing;Cellular Processes;Human Diseases;Organismal Systems;Environmental Information Processing;Organismal Systems;Organismal Systems;Organismal Systems;Human Diseases;Organismal Systems	Signal transduction;Transport and catabolism;Endocrine and metabolic diseases;Endocrine system;Signaling molecules and interaction;Immune system;Endocrine system;Digestive system;Infectious diseases;Digestive system	ko04152//AMPK signaling pathway;ko04145//Phagosome;ko04931//Insulin resistance;ko04920//Adipocytokine signaling pathway;ko04512//ECM-receptor interaction;ko04640//Hematopoietic cell lineage;ko03320//PPAR signaling pathway;ko04979//Cholesterol metabolism;ko05144//Malaria;ko04975//Fat digestion and absorption	K06259;K06259;K06259;K06259;K06259;K06259;K06259;K06259;K06259;K06259	GO:0031224//intrinsic component of membrane	-	GO:0022610//biological adhesion;GO:0051234//establishment of localization
319	XP_024846198.1	23111910	40417980	37709528	1.74381e+06	5370695	651537	3.37465e+07	2.58868e+06	-3.70445	2.85686e-10	1.34036e-08	CD36	platelet glycoprotein 4 [Bos taurus]	Environmental Information Processing;Cellular Processes;Human Diseases;Organismal Systems;Environmental Information Processing;Organismal Systems;Organismal Systems;Organismal Systems;Human Diseases;Organismal Systems	Signal transduction;Transport and catabolism;Endocrine and metabolic diseases;Endocrine system;Signaling molecules and interaction;Immune system;Endocrine system;Digestive system;Infectious diseases;Digestive system	ko04152//AMPK signaling pathway;ko04145//Phagosome;ko04931//Insulin resistance;ko04920//Adipocytokine signaling pathway;ko04512//ECM-receptor interaction;ko04640//Hematopoietic cell lineage;ko03320//PPAR signaling pathway;ko04979//Cholesterol metabolism;ko05144//Malaria;ko04975//Fat digestion and absorption	K06259;K06259;K06259;K06259;K06259;K06259;K06259;K06259;K06259;K06259	GO:0031224//intrinsic component of membrane	-	GO:0022610//biological adhesion;GO:0051234//establishment of localization
320	XP_024846199.1	23111910	40417980	37709528	1.74381e+06	5370695	651537	3.37465e+07	2.58868e+06	-3.70445	2.85686e-10	1.34036e-08	CD36	platelet glycoprotein 4 [Bos taurus]	Environmental Information Processing;Cellular Processes;Human Diseases;Organismal Systems;Environmental Information Processing;Organismal Systems;Organismal Systems;Organismal Systems;Human Diseases;Organismal Systems	Signal transduction;Transport and catabolism;Endocrine and metabolic diseases;Endocrine system;Signaling molecules and interaction;Immune system;Endocrine system;Digestive system;Infectious diseases;Digestive system	ko04152//AMPK signaling pathway;ko04145//Phagosome;ko04931//Insulin resistance;ko04920//Adipocytokine signaling pathway;ko04512//ECM-receptor interaction;ko04640//Hematopoietic cell lineage;ko03320//PPAR signaling pathway;ko04979//Cholesterol metabolism;ko05144//Malaria;ko04975//Fat digestion and absorption	K06259;K06259;K06259;K06259;K06259;K06259;K06259;K06259;K06259;K06259	GO:0031224//intrinsic component of membrane	-	GO:0022610//biological adhesion;GO:0051234//establishment of localization
321	XP_024846200.1	23111910	40417980	37709528	1.74381e+06	5370695	651537	3.37465e+07	2.58868e+06	-3.70445	2.85686e-10	1.34036e-08	CD36	platelet glycoprotein 4 [Bos taurus]	Environmental Information Processing;Cellular Processes;Human Diseases;Organismal Systems;Environmental Information Processing;Organismal Systems;Organismal Systems;Organismal Systems;Human Diseases;Organismal Systems	Signal transduction;Transport and catabolism;Endocrine and metabolic diseases;Endocrine system;Signaling molecules and interaction;Immune system;Endocrine system;Digestive system;Infectious diseases;Digestive system	ko04152//AMPK signaling pathway;ko04145//Phagosome;ko04931//Insulin resistance;ko04920//Adipocytokine signaling pathway;ko04512//ECM-receptor interaction;ko04640//Hematopoietic cell lineage;ko03320//PPAR signaling pathway;ko04979//Cholesterol metabolism;ko05144//Malaria;ko04975//Fat digestion and absorption	K06259;K06259;K06259;K06259;K06259;K06259;K06259;K06259;K06259;K06259	GO:0031224//intrinsic component of membrane	-	GO:0022610//biological adhesion;GO:0051234//establishment of localization
322	XP_024846201.1	23111910	40417980	37709528	1.74381e+06	5370695	651537	3.37465e+07	2.58868e+06	-3.70445	2.85686e-10	1.34036e-08	CD36	platelet glycoprotein 4 [Bos taurus]	Environmental Information Processing;Cellular Processes;Human Diseases;Organismal Systems;Environmental Information Processing;Organismal Systems;Organismal Systems;Organismal Systems;Human Diseases;Organismal Systems	Signal transduction;Transport and catabolism;Endocrine and metabolic diseases;Endocrine system;Signaling molecules and interaction;Immune system;Endocrine system;Digestive system;Infectious diseases;Digestive system	ko04152//AMPK signaling pathway;ko04145//Phagosome;ko04931//Insulin resistance;ko04920//Adipocytokine signaling pathway;ko04512//ECM-receptor interaction;ko04640//Hematopoietic cell lineage;ko03320//PPAR signaling pathway;ko04979//Cholesterol metabolism;ko05144//Malaria;ko04975//Fat digestion and absorption	K06259;K06259;K06259;K06259;K06259;K06259;K06259;K06259;K06259;K06259	GO:0031224//intrinsic component of membrane	-	GO:0022610//biological adhesion;GO:0051234//establishment of localization
323	XP_024846202.1	23111910	40417980	37709528	1.74381e+06	5370695	651537	3.37465e+07	2.58868e+06	-3.70445	2.85686e-10	1.34036e-08	CD36	platelet glycoprotein 4 [Bos taurus]	Environmental Information Processing;Cellular Processes;Human Diseases;Organismal Systems;Environmental Information Processing;Organismal Systems;Organismal Systems;Organismal Systems;Human Diseases;Organismal Systems	Signal transduction;Transport and catabolism;Endocrine and metabolic diseases;Endocrine system;Signaling molecules and interaction;Immune system;Endocrine system;Digestive system;Infectious diseases;Digestive system	ko04152//AMPK signaling pathway;ko04145//Phagosome;ko04931//Insulin resistance;ko04920//Adipocytokine signaling pathway;ko04512//ECM-receptor interaction;ko04640//Hematopoietic cell lineage;ko03320//PPAR signaling pathway;ko04979//Cholesterol metabolism;ko05144//Malaria;ko04975//Fat digestion and absorption	K06259;K06259;K06259;K06259;K06259;K06259;K06259;K06259;K06259;K06259	GO:0031224//intrinsic component of membrane	-	GO:0022610//biological adhesion;GO:0051234//establishment of localization
324	XP_024846203.1	23111910	40417980	37709528	1.74381e+06	5370695	651537	3.37465e+07	2.58868e+06	-3.70445	2.85686e-10	1.34036e-08	CD36	platelet glycoprotein 4 [Bos taurus]	Environmental Information Processing;Cellular Processes;Human Diseases;Organismal Systems;Environmental Information Processing;Organismal Systems;Organismal Systems;Organismal Systems;Human Diseases;Organismal Systems	Signal transduction;Transport and catabolism;Endocrine and metabolic diseases;Endocrine system;Signaling molecules and interaction;Immune system;Endocrine system;Digestive system;Infectious diseases;Digestive system	ko04152//AMPK signaling pathway;ko04145//Phagosome;ko04931//Insulin resistance;ko04920//Adipocytokine signaling pathway;ko04512//ECM-receptor interaction;ko04640//Hematopoietic cell lineage;ko03320//PPAR signaling pathway;ko04979//Cholesterol metabolism;ko05144//Malaria;ko04975//Fat digestion and absorption	K06259;K06259;K06259;K06259;K06259;K06259;K06259;K06259;K06259;K06259	GO:0031224//intrinsic component of membrane	-	GO:0022610//biological adhesion;GO:0051234//establishment of localization
325	XP_024846204.1	23111910	40417980	37709528	1.74381e+06	5370695	651537	3.37465e+07	2.58868e+06	-3.70445	2.85686e-10	1.34036e-08	CD36	platelet glycoprotein 4 [Bos taurus]	Environmental Information Processing;Cellular Processes;Human Diseases;Organismal Systems;Environmental Information Processing;Organismal Systems;Organismal Systems;Organismal Systems;Human Diseases;Organismal Systems	Signal transduction;Transport and catabolism;Endocrine and metabolic diseases;Endocrine system;Signaling molecules and interaction;Immune system;Endocrine system;Digestive system;Infectious diseases;Digestive system	ko04152//AMPK signaling pathway;ko04145//Phagosome;ko04931//Insulin resistance;ko04920//Adipocytokine signaling pathway;ko04512//ECM-receptor interaction;ko04640//Hematopoietic cell lineage;ko03320//PPAR signaling pathway;ko04979//Cholesterol metabolism;ko05144//Malaria;ko04975//Fat digestion and absorption	K06259;K06259;K06259;K06259;K06259;K06259;K06259;K06259;K06259;K06259	GO:0031224//intrinsic component of membrane	-	GO:0022610//biological adhesion;GO:0051234//establishment of localization
326	NP_001103451.1	3.172e+06	2709385	3.10838e+06	968872	1.57249e+06	812328	2.99659e+06	1.1179e+06	-1.42253	2.99989e-10	1.39782e-08	ITGA6	integrin alpha-6 precursor [Bos taurus]	Human Diseases;Human Diseases;Environmental Information Processing;Cellular Processes;Cellular Processes;Human Diseases;Environmental Information Processing;Environmental Information Processing;Organismal Systems;Human Diseases;Human Diseases;Human Diseases;Human Diseases	Cancers;Infectious diseases;Signal transduction;Cell motility;Cellular community - eukaryotes;Infectious diseases;Signaling molecules and interaction;Signaling molecules and interaction;Immune system;Cancers;Cardiovascular diseases;Cardiovascular diseases;Cardiovascular diseases	ko05200//Pathways in cancer;ko05165//Human papillomavirus infection;ko04151//PI3K-Akt signaling pathway;ko04810//Regulation of actin cytoskeleton;ko04510//Focal adhesion;ko05145//Toxoplasmosis;ko04514//Cell adhesion molecules (CAMs);ko04512//ECM-receptor interaction;ko04640//Hematopoietic cell lineage;ko05222//Small cell lung cancer;ko05412//Arrhythmogenic right ventricular cardiomyopathy (ARVC);…	K06485;K06485;K06485;K06485;K06485;K06485;K06485;K06485;K06485;K06485;K06485;K06485;K06485	GO:0005887//integral component of plasma membrane;GO:0005924//cell-substrate adherens junction;GO:0044420//extracellular matrix component	-	GO:0002376//immune system process;GO:0006357//regulation of transcription from RNA polymerase II promoter;GO:0022407//regulation of cell-cell adhesion;GO:0030031//cell projection assembly;GO:0031589//cell-substrate adhesion;GO:0035295//tube development;GO:0042325//regulation of phosphorylation;GO:0042475//odontogenesis of dentin-containing tooth;GO:0042981//regulation of apoptotic process;GO:0045…
327	XP_005202398.1	3.172e+06	2709385	3.10838e+06	968872	1.57249e+06	812328	2.99659e+06	1.1179e+06	-1.42253	2.99989e-10	1.39782e-08	ITGA6	PREDICTED: integrin alpha-6 isoform X1 [Bos taurus]	Human Diseases;Human Diseases;Environmental Information Processing;Cellular Processes;Cellular Processes;Human Diseases;Environmental Information Processing;Environmental Information Processing;Organismal Systems;Human Diseases;Human Diseases;Human Diseases;Human Diseases	Cancers;Infectious diseases;Signal transduction;Cell motility;Cellular community - eukaryotes;Infectious diseases;Signaling molecules and interaction;Signaling molecules and interaction;Immune system;Cancers;Cardiovascular diseases;Cardiovascular diseases;Cardiovascular diseases	ko05200//Pathways in cancer;ko05165//Human papillomavirus infection;ko04151//PI3K-Akt signaling pathway;ko04810//Regulation of actin cytoskeleton;ko04510//Focal adhesion;ko05145//Toxoplasmosis;ko04514//Cell adhesion molecules (CAMs);ko04512//ECM-receptor interaction;ko04640//Hematopoietic cell lineage;ko05222//Small cell lung cancer;ko05412//Arrhythmogenic right ventricular cardiomyopathy (ARVC);…	K06485;K06485;K06485;K06485;K06485;K06485;K06485;K06485;K06485;K06485;K06485;K06485;K06485	GO:0005887//integral component of plasma membrane;GO:0005924//cell-substrate adherens junction;GO:0044420//extracellular matrix component	GO:0005102//receptor binding	GO:0002376//immune system process;GO:0006357//regulation of transcription from RNA polymerase II promoter;GO:0022407//regulation of cell-cell adhesion;GO:0030031//cell projection assembly;GO:0031589//cell-substrate adhesion;GO:0035295//tube development;GO:0042325//regulation of phosphorylation;GO:0042475//odontogenesis of dentin-containing tooth;GO:0042981//regulation of apoptotic process;GO:0045…
328	NP_001095705.1	380007	320527	307147	1.26704e+06	306760	1.66327e+06	335894	1.07903e+06	1.68365	3.28263e-10	1.51916e-08	NLRX1	NLR family member X1 [Bos taurus]	Organismal Systems;Human Diseases;Organismal Systems	Immune system;Infectious diseases;Immune system	ko04621//NOD-like receptor signaling pathway;ko05164//Influenza A;ko04622//RIG-I-like receptor signaling pathway	K12653;K12653;K12653	GO:0043231//intracellular membrane-bounded organelle	GO:0032550//purine ribonucleoside binding	GO:0032480//negative regulation of type I interferon production;GO:0039532//negative regulation of viral-induced cytoplasmic pattern recognition receptor signaling pathway;GO:0043122//regulation of I-kappaB kinase/NF-kappaB signaling
329	XP_005216104.1	380007	320527	307147	1.26704e+06	306760	1.66327e+06	335894	1.07903e+06	1.68365	3.28263e-10	1.51916e-08	NLRX1	PREDICTED: NLR family member X1 isoform X1 [Bos taurus]	Organismal Systems;Human Diseases;Organismal Systems	Immune system;Infectious diseases;Immune system	ko04621//NOD-like receptor signaling pathway;ko05164//Influenza A;ko04622//RIG-I-like receptor signaling pathway	K12653;K12653;K12653	GO:0043231//intracellular membrane-bounded organelle	GO:0032550//purine ribonucleoside binding	GO:0032480//negative regulation of type I interferon production;GO:0039532//negative regulation of viral-induced cytoplasmic pattern recognition receptor signaling pathway;GO:0043122//regulation of I-kappaB kinase/NF-kappaB signaling
330	NP_937864.2	72633.1	90228.7	85999.7	2.02561e+06	118238	3.54972e+06	82953.8	1.89785e+06	4.51592	3.79937e-10	1.74643e-08	ITGAL	integrin alpha-L precursor [Bos taurus]	Human Diseases;Cellular Processes;Human Diseases;Environmental Information Processing;Organismal Systems;Organismal Systems;Environmental Information Processing;Human Diseases;Human Diseases;Human Diseases;Human Diseases	Infectious diseases;Cell motility;Infectious diseases;Signal transduction;Immune system;Immune system;Signaling molecules and interaction;Cardiovascular diseases;Infectious diseases;Infectious diseases;Immune diseases	ko05169//Epstein-Barr virus infection;ko04810//Regulation of actin cytoskeleton;ko05166//HTLV-I infection;ko04015//Rap1 signaling pathway;ko04650//Natural killer cell mediated cytotoxicity;ko04670//Leukocyte transendothelial migration;ko04514//Cell adhesion molecules (CAMs);ko05416//Viral myocarditis;ko05150//Staphylococcus aureus infection;ko05144//Malaria;ko05323//Rheumatoid arthritis	K05718;K05718;K05718;K05718;K05718;K05718;K05718;K05718;K05718;K05718;K05718	GO:0008305//integrin complex;GO:0030054//cell junction;GO:0031988//membrane-bounded vesicle	GO:0004888//transmembrane signaling receptor activity;GO:0005515//protein binding;GO:0043169//cation binding	GO:0002286//T cell activation involved in immune response;GO:0007166//cell surface receptor signaling pathway;GO:0031589//cell-substrate adhesion;GO:0042129//regulation of T cell proliferation;GO:0050848//regulation of calcium-mediated signaling;GO:0072657//protein localization to membrane;GO:0098742//cell-cell adhesion via plasma-membrane adhesion molecules
331	XP_002686059.1	739927	687035	721813	1.38564e+06	773836	2.04089e+06	716258	1.40012e+06	0.967001	4.64685e-10	2.12165e-08	ADAR	PREDICTED: double-stranded RNA-specific adenosine deaminase isoform X8 [Bos taurus]	Human Diseases;Human Diseases;Organismal Systems	Infectious diseases;Infectious diseases;Immune system	ko05164//Influenza A;ko05162//Measles;ko04623//Cytosolic DNA-sensing pathway	K12968;K12968;K12968	GO:0005681//spliceosomal complex;GO:0043232//intracellular non-membrane-bounded organelle	GO:0003723//RNA binding;GO:0004000//adenosine deaminase activity	GO:0001960//negative regulation of cytokine-mediated signaling pathway;GO:0002200//somatic diversification of immune receptors;GO:0002252//immune effector process;GO:0006469//negative regulation of protein kinase activity;GO:0006886//intracellular protein transport;GO:0016553//base conversion or substitution editing;GO:0030099//myeloid cell differentiation;GO:0034470//ncRNA processing;GO:0042981/…
332	XP_005203859.2	739927	687035	721813	1.38564e+06	773836	2.04089e+06	716258	1.40012e+06	0.967001	4.64685e-10	2.12165e-08	ADAR	PREDICTED: double-stranded RNA-specific adenosine deaminase isoform X3 [Bos taurus]	Human Diseases;Human Diseases;Organismal Systems	Infectious diseases;Infectious diseases;Immune system	ko05164//Influenza A;ko05162//Measles;ko04623//Cytosolic DNA-sensing pathway	K12968;K12968;K12968	GO:0005681//spliceosomal complex;GO:0043232//intracellular non-membrane-bounded organelle	GO:0003723//RNA binding;GO:0004000//adenosine deaminase activity	GO:0001960//negative regulation of cytokine-mediated signaling pathway;GO:0002200//somatic diversification of immune receptors;GO:0002252//immune effector process;GO:0006469//negative regulation of protein kinase activity;GO:0006886//intracellular protein transport;GO:0016553//base conversion or substitution editing;GO:0030099//myeloid cell differentiation;GO:0034470//ncRNA processing;GO:0042981/…
333	XP_002694561.3	1.31549e+06	1.78766e+06	1.82322e+06	383806	1.02239e+06	276080	1.64212e+06	560759	-1.55011	4.72219e-10	2.14167e-08	RASAL1	PREDICTED: rasGAP-activating-like protein 1 isoform X1 [Bos taurus]	Environmental Information Processing	Signal transduction	ko04014//Ras signaling pathway	K17632	GO:0016020//membrane;GO:0044444//cytoplasmic part	-	GO:0043087//regulation of GTPase activity
334	NP_777095.1	1.33912e+06	14287572	5257409	7.62384e+06	29961276	9485361	6.96137e+06	1.56902e+07	1.17242	4.89517e-10	2.20542e-08	SERPINF2	alpha-2-antiplasmin precursor [Bos taurus]	Organismal Systems	Immune system	ko04610//Complement and coagulation cascades	K03983	-	-	-
335	XP_010814113.1	1.33912e+06	14287572	5257409	7.62384e+06	29961276	9485361	6.96137e+06	1.56902e+07	1.17242	4.89517e-10	2.20542e-08	SERPINF2	PREDICTED: alpha-2-antiplasmin isoform X1 [Bos taurus]	Organismal Systems	Immune system	ko04610//Complement and coagulation cascades	K03983	-	-	-
336	XP_024835406.1	1.33912e+06	14287572	5257409	7.62384e+06	29961276	9485361	6.96137e+06	1.56902e+07	1.17242	4.89517e-10	2.20542e-08	SERPINF2	alpha-2-antiplasmin precursor [Bos taurus]	Organismal Systems	Immune system	ko04610//Complement and coagulation cascades	K03983	-	-	-
337	XP_024835407.1	1.33912e+06	14287572	5257409	7.62384e+06	29961276	9485361	6.96137e+06	1.56902e+07	1.17242	4.89517e-10	2.20542e-08	SERPINF2	PREDICTED: alpha-2-antiplasmin isoform X1 [Bos taurus]	Organismal Systems	Immune system	ko04610//Complement and coagulation cascades	K03983	-	-	-
338	NP_001179238.1	420029	330833	470094	844460	395814	1.17576e+06	406985	805346	0.984632	5.22678e-10	2.33933e-08	DIP2B	disco-interacting protein 2 homolog B [Bos taurus]	-	-	-	-	GO:0031988//membrane-bounded vesicle;GO:0043231//intracellular membrane-bounded organelle	GO:0005515//protein binding	-
339	XP_005206346.1	420029	330833	470094	844460	395814	1.17576e+06	406985	805346	0.984632	5.22678e-10	2.33933e-08	DIP2B	PREDICTED: disco-interacting protein 2 homolog B isoform X1 [Bos taurus]	-	-	-	-	GO:0031988//membrane-bounded vesicle;GO:0043231//intracellular membrane-bounded organelle	GO:0005515//protein binding	-
340	NP_001002763.1	8800184	11932997	9226005	5.47823e+06	6461588	3.46642e+06	9.9864e+06	5135415	-0.959483	5.32063e-10	2.36577e-08	CDH1	cadherin-1 precursor [Bos taurus]	Human Diseases;Environmental Information Processing;Cellular Processes;Environmental Information Processing;Human Diseases;Environmental Information Processing;Human Diseases;Environmental Information Processing;Human Diseases;Human Diseases;Human Diseases;Human Diseases;Human Diseases	Cancers;Signal transduction;Cellular community - eukaryotes;Signal transduction;Cancers;Signal transduction;Infectious diseases;Signaling molecules and interaction;Cancers;Cancers;Infectious diseases;Cancers;Cancers	ko05200//Pathways in cancer;ko04015//Rap1 signaling pathway;ko04520//Adherens junction;ko04390//Hippo signaling pathway;ko05226//Gastric cancer;ko04371//Apelin signaling pathway;ko05100//Bacterial invasion of epithelial cells;ko04514//Cell adhesion molecules (CAMs);ko05213//Endometrial cancer;ko05218//Melanoma;ko05130//Pathogenic Escherichia coli infection;ko05216//Thyroid cancer;ko05219//Bladder…	K05689;K05689;K05689;K05689;K05689;K05689;K05689;K05689;K05689;K05689;K05689;K05689;K05689	GO:0005856//cytoskeleton;GO:0005911//cell-cell junction;GO:0005924//cell-substrate adherens junction;GO:0016234//inclusion body;GO:0031224//intrinsic component of membrane;GO:0031984//organelle subcompartment;GO:0031988//membrane-bounded vesicle;GO:0033267//axon part;GO:0043218//compact myelin;GO:0043231//intracellular membrane-bounded organelle;GO:0043234//protein complex;GO:0044444//cytoplasmic…	GO:0008092//cytoskeletal protein binding;GO:0019902//phosphatase binding;GO:0046872//metal ion binding	GO:0000904//cell morphogenesis involved in differentiation;GO:0001764//neuron migration;GO:0002066//columnar/cuboidal epithelial cell development;GO:0006355//regulation of transcription, DNA-templated;GO:0007009//plasma membrane organization;GO:0007043//cell-cell junction assembly;GO:0007162//negative regulation of cell adhesion;GO:0008285//negative regulation of cell proliferation;GO:0010226//re…
341	NP_776719.1	498985632	714715008	356957408	135869280	147030976	9537161	5.23553e+08	97479139	-2.42517	5.9366e-10	2.62251e-08	CSN3	kappa-casein precursor [Bos taurus]	-	-	-	-	-	-	-
342	XP_024848756.1	498985632	714715008	356957408	135869280	147030976	9537161	5.23553e+08	97479139	-2.42517	5.9366e-10	2.62251e-08	CSN3	PREDICTED: kappa-casein isoform X2 [Bison bison bison]	-	-	-	-	-	-	-
343	NP_001192581.1	841893	1.22319e+06	1.23019e+06	441848	793001	683843	1.09842e+06	639564	-0.780275	6.15062e-10	2.69953e-08	ARFGEF2	brefeldin A-inhibited guanine nucleotide-exchange protein 2 [Bos taurus]	Cellular Processes	Transport and catabolism	ko04144//Endocytosis	K18442	GO:0005768//endosome;GO:0044430//cytoskeletal part	GO:0005085//guanyl-nucleotide exchange factor activity;GO:0051018//protein kinase A binding	GO:0006892//post-Golgi vesicle-mediated transport;GO:0006996//organelle organization;GO:0032680//regulation of tumor necrosis factor production;GO:0043087//regulation of GTPase activity;GO:0043112//receptor metabolic process
344	XP_010814707.2	4.02828e+06	4.05862e+06	2.63595e+06	9083032	5.90977e+06	14849443	3.57428e+06	9.94742e+06	1.47667	6.35508e-10	2.77138e-08	GRN	Granulin [Bos taurus]	-	-	-	-	GO:0031988//membrane-bounded vesicle;GO:0043231//intracellular membrane-bounded organelle;GO:0044421//extracellular region part	GO:0003723//RNA binding	GO:0007275//multicellular organism development;GO:0008284//positive regulation of cell proliferation
345	XP_002696972.1	1.93129e+06	1.24458e+06	1.34999e+06	5496678	3375861	6.99876e+06	1.50862e+06	5.29043e+06	1.81015	6.5146e-10	2.82285e-08	Pdcd6ip	PREDICTED: programmed cell death 6-interacting protein isoform X2 [Bos taurus]	Cellular Processes	Transport and catabolism	ko04144//Endocytosis	K12200	GO:0005924//cell-substrate adherens junction;GO:0031988//membrane-bounded vesicle;GO:0044444//cytoplasmic part	GO:0046983//protein dimerization activity	-
346	XP_005222647.1	1.93129e+06	1.24458e+06	1.34999e+06	5496678	3375861	6.99876e+06	1.50862e+06	5.29043e+06	1.81015	6.5146e-10	2.82285e-08	Pdcd6ip	PREDICTED: programmed cell death 6-interacting protein isoform X1 [Bos taurus]	Cellular Processes	Transport and catabolism	ko04144//Endocytosis	K12200	GO:0005924//cell-substrate adherens junction;GO:0031988//membrane-bounded vesicle;GO:0044444//cytoplasmic part	GO:0046983//protein dimerization activity	-
347	NP_776738.1	73934336	39398544	56008176	6.31045e+06	38516864	3.95695e+06	5.6447e+07	1.62614e+07	-1.79544	6.72238e-10	2.89445e-08	FABP3	fatty acid-binding protein, heart [Bos taurus]	Organismal Systems	Endocrine system	ko03320//PPAR signaling pathway	K08752	GO:0031988//membrane-bounded vesicle;GO:0044421//extracellular region part;GO:0044429//mitochondrial part	GO:0005515//protein binding;GO:0036041//long-chain fatty acid binding	GO:0051234//establishment of localization
348	NP_001073774.1	1.61861e+06	1.34059e+06	1.36122e+06	7024772	2.68722e+06	9006627	1.44014e+06	6.23954e+06	2.11523	6.97032e-10	2.98233e-08	RHOG	PREDICTED: rho-related GTP-binding protein RhoG [Leptonychotes weddellii]	Human Diseases;Human Diseases;Human Diseases	Infectious diseases;Infectious diseases;Infectious diseases	ko05100//Bacterial invasion of epithelial cells;ko05131//Shigellosis;ko05132//Salmonella infection	K07863;K07863;K07863	GO:0005924//cell-substrate adherens junction;GO:0031090//organelle membrane;GO:0031988//membrane-bounded vesicle;GO:0044444//cytoplasmic part	GO:0017111//nucleoside-triphosphatase activity;GO:0032550//purine ribonucleoside binding	GO:0001775//cell activation;GO:0006355//regulation of transcription, DNA-templated;GO:0007010//cytoskeleton organization;GO:0007599//hemostasis;GO:0042127//regulation of cell proliferation;GO:0043547//positive regulation of GTPase activity;GO:0051130//positive regulation of cellular component organization;GO:0060491//regulation of cell projection assembly;GO:0097485//neuron projection guidance
349	XP_003586054.1	691366	543270	494778	1.12737e+06	1.23445e+06	1.85202e+06	576471	1.40461e+06	1.28485	7.33977e-10	3.12078e-08	ZC3HAV1	PREDICTED: zinc finger CCCH-type antiviral protein 1 [Bos taurus]	-	-	-	-	GO:0016020//membrane;GO:0043231//intracellular membrane-bounded organelle	GO:0003723//RNA binding;GO:0043169//cation binding	GO:0002684//positive regulation of immune system process;GO:0031331//positive regulation of cellular catabolic process;GO:0032481//positive regulation of type I interferon production;GO:0043122//regulation of I-kappaB kinase/NF-kappaB signaling;GO:0045069//regulation of viral genome replication;GO:0051707//response to other organism
350	XP_010816425.1	821041	615902	674391	1.63912e+06	1.19722e+06	2.41746e+06	703778	1.75127e+06	1.31521	7.94864e-10	3.35867e-08	MAPK14	PREDICTED: mitogen-activated protein kinase 14 isoform X1 [Papio anubis]	Human Diseases;Environmental Information Processing;Organismal Systems;Human Diseases;Human Diseases;Environmental Information Processing;Human Diseases;Organismal Systems;Organismal Systems;Human Diseases;Organismal Systems;Human Diseases;Organismal Systems;Cellular Processes;Organismal Systems;Organismal Systems;Human Diseases;Human Diseases;Human Diseases;Organismal Systems;Organismal Systems;…	Infectious diseases;Signal transduction;Environmental adaptation;Cancers;Infectious diseases;Signal transduction;Infectious diseases;Immune system;Nervous system;Infectious diseases;Development;Infectious diseases;Immune system;Cell growth and death;Immune system;Immune system;Infectious diseases;Drug resistance;Infectious diseases;Endocrine system;Nervous system;Circulatory system;Cardiovascular…	ko05169//Epstein-Barr virus infection;ko04010//MAPK signaling pathway;ko04714//Thermogenesis;ko05205//Proteoglycans in cancer;ko05152//Tuberculosis;ko04015//Rap1 signaling pathway;ko05163//Human cytomegalovirus infection;ko04621//NOD-like receptor signaling pathway;ko04722//Neurotrophin signaling pathway;ko05167//Kaposi sarcoma-associated herpesvirus infection;ko04380//Osteoclast differentiation;…	K04441;K04441;K04441;K04441;K04441;K04441;K04441;K04441;K04441;K04441;K04441;K04441;K04441;K04441;K04441;K04441;K04441;K04441;K04441;K04441;K04441;K04441;K04441;K04441;K04441;K04441;K04441;K04441;K04441;K04441;K04441;K04441;K04441;K04441;K04441;K04441;K04441;K04441;K04441;K04441;K04441;K04441;K04441;K04441;K04441;K04441;K04441;K04441;K04441;K04441;K04441;K04441	GO:0005819//spindle;GO:0031981//nuclear lumen;GO:0031988//membrane-bounded vesicle;GO:0044444//cytoplasmic part	GO:0004702//receptor signaling protein serine/threonine kinase activity;GO:0004712//protein serine/threonine/tyrosine kinase activity;GO:0008134//transcription factor binding;GO:0032550//purine ribonucleoside binding	GO:0001775//cell activation;GO:0001817//regulation of cytokine production;GO:0002573//myeloid leukocyte differentiation;GO:0002756//MyD88-independent toll-like receptor signaling pathway;GO:0006357//regulation of transcription from RNA polymerase II promoter;GO:0006631//fatty acid metabolic process;GO:0006974//cellular response to DNA damage stimulus;GO:0006996//organelle organization;GO:0007169/…
351	NP_001029162.2	2.65507e+06	3.24767e+06	2.77429e+06	4908090	3.99053e+06	4.95741e+06	2.89234e+06	4.61868e+06	0.675243	8.44636e-10	3.54695e-08	SCP2	non-specific lipid-transfer protein [Bos taurus]	Metabolism;Organismal Systems;Cellular Processes;Metabolism	Global and overview maps;Endocrine system;Transport and catabolism;Lipid metabolism	ko01100//Metabolic pathways;ko03320//PPAR signaling pathway;ko04146//Peroxisome;ko00120//Primary bile acid biosynthesis	K08764;K08764;K08764;K08764	GO:0031988//membrane-bounded vesicle;GO:0032991//macromolecular complex;GO:0042579//microbody	GO:0000062//fatty-acyl-CoA binding;GO:0005515//protein binding;GO:0005548//phospholipid transporter activity;GO:0016408//C-acyltransferase activity;GO:0032934//sterol binding;GO:0036041//long-chain fatty acid binding	GO:0006700//C21-steroid hormone biosynthetic process;GO:0006996//organelle organization;GO:0007009//plasma membrane organization;GO:0019218//regulation of steroid metabolic process;GO:0032376//positive regulation of cholesterol transport;GO:0032957//inositol trisphosphate metabolic process
352	NP_001069978.2	2.21856e+06	1.66065e+06	1399060	6.22829e+06	2794381	6.93889e+06	1.75943e+06	5.32052e+06	1.59646	8.95757e-10	3.73855e-08	HEXB	beta-hexosaminidase subunit beta preproprotein [Bos taurus]	Metabolism;Cellular Processes;Metabolism;Metabolism;Metabolism;Metabolism;Metabolism	Global and overview maps;Transport and catabolism;Carbohydrate metabolism;Glycan biosynthesis and metabolism;Glycan biosynthesis and metabolism;Glycan biosynthesis and metabolism;Glycan biosynthesis and metabolism	ko01100//Metabolic pathways;ko04142//Lysosome;ko00520//Amino sugar and nucleotide sugar metabolism;ko00531//Glycosaminoglycan degradation;ko00511//Other glycan degradation;ko00603//Glycosphingolipid biosynthesis - globo and isoglobo series;ko00604//Glycosphingolipid biosynthesis - ganglio series	K12373;K12373;K12373;K12373;K12373;K12373;K12373	-	GO:0015929//hexosaminidase activity	GO:0044238//primary metabolic process
353	XP_002696190.2	4.51598e+06	5.92804e+06	4.13772e+06	2.39968e+06	1.66989e+06	2.04937e+06	4.86058e+06	2039647	-1.25281	9.05632e-10	3.74575e-08	RNF213	PREDICTED: E3 ubiquitin-protein ligase RNF213 isoform X2 [Bos taurus]	-	-	-	-	-	GO:0043169//cation binding	-
354	XP_005221175.1	4.51598e+06	5.92804e+06	4.13772e+06	2.39968e+06	1.66989e+06	2.04937e+06	4.86058e+06	2039647	-1.25281	9.05632e-10	3.74575e-08	RNF213	PREDICTED: E3 ubiquitin-protein ligase RNF213 isoform X1 [Bos taurus]	-	-	-	-	-	GO:0043169//cation binding	-
355	XP_015314428.1	4.51598e+06	5.92804e+06	4.13772e+06	2.39968e+06	1.66989e+06	2.04937e+06	4.86058e+06	2039647	-1.25281	9.05632e-10	3.74575e-08	RNF213	PREDICTED: E3 ubiquitin-protein ligase RNF213 isoform X1 [Bos taurus]	-	-	-	-	-	GO:0043169//cation binding	-
356	NP_001193129.1	493475	465436	519751	896840	3.94633e+06	1.06285e+06	492887	1.96867e+06	1.99789	9.08494e-10	3.74575e-08	ZFYVE16	zinc finger FYVE domain-containing protein 16 [Bos taurus]	Cellular Processes;Environmental Information Processing	Transport and catabolism;Signal transduction	ko04144//Endocytosis;ko04350//TGF-beta signaling pathway	K04679;K04679	GO:0005768//endosome	GO:0022892//substrate-specific transporter activity;GO:0043169//cation binding;GO:1901981//phosphatidylinositol phosphate binding	GO:0006623//protein targeting to vacuole
357	XP_005209764.2	493475	465436	519751	896840	3.94633e+06	1.06285e+06	492887	1.96867e+06	1.99789	9.08494e-10	3.74575e-08	ZFYVE16	zinc finger FYVE domain-containing protein 16 [Bos taurus]	Cellular Processes;Environmental Information Processing	Transport and catabolism;Signal transduction	ko04144//Endocytosis;ko04350//TGF-beta signaling pathway	K04679;K04679	GO:0005768//endosome	GO:0022892//substrate-specific transporter activity;GO:0043169//cation binding;GO:1901981//phosphatidylinositol phosphate binding	GO:0006623//protein targeting to vacuole
358	XP_005209765.2	493475	465436	519751	896840	3.94633e+06	1.06285e+06	492887	1.96867e+06	1.99789	9.08494e-10	3.74575e-08	ZFYVE16	zinc finger FYVE domain-containing protein 16 [Bos taurus]	Cellular Processes;Environmental Information Processing	Transport and catabolism;Signal transduction	ko04144//Endocytosis;ko04350//TGF-beta signaling pathway	K04679;K04679	GO:0005768//endosome	GO:0022892//substrate-specific transporter activity;GO:0043169//cation binding;GO:1901981//phosphatidylinositol phosphate binding	GO:0006623//protein targeting to vacuole
359	XP_015327839.2	493475	465436	519751	896840	3.94633e+06	1.06285e+06	492887	1.96867e+06	1.99789	9.08494e-10	3.74575e-08	ZFYVE16	zinc finger FYVE domain-containing protein 16 [Bos taurus]	Cellular Processes;Environmental Information Processing	Transport and catabolism;Signal transduction	ko04144//Endocytosis;ko04350//TGF-beta signaling pathway	K04679;K04679	GO:0005768//endosome	GO:0022892//substrate-specific transporter activity;GO:0043169//cation binding;GO:1901981//phosphatidylinositol phosphate binding	GO:0006623//protein targeting to vacuole
360	XP_015327840.2	493475	465436	519751	896840	3.94633e+06	1.06285e+06	492887	1.96867e+06	1.99789	9.08494e-10	3.74575e-08	ZFYVE16	zinc finger FYVE domain-containing protein 16 [Bos taurus]	Cellular Processes;Environmental Information Processing	Transport and catabolism;Signal transduction	ko04144//Endocytosis;ko04350//TGF-beta signaling pathway	K04679;K04679	GO:0005768//endosome	GO:0022892//substrate-specific transporter activity;GO:0043169//cation binding;GO:1901981//phosphatidylinositol phosphate binding	GO:0006623//protein targeting to vacuole
361	NP_777205.1	1551639	605302	953227	8672511	5.10493e+06	11801645	1.03672e+06	8.52636e+06	3.0399	9.38392e-10	3.84571e-08	--	brain acid soluble protein 1 [Bos taurus]	-	-	-	-	GO:0016020//membrane;GO:0016604//nuclear body;GO:0031988//membrane-bounded vesicle;GO:0043005//neuron projection;GO:0043234//protein complex	GO:0000975//regulatory region DNA binding;GO:0005515//protein binding	GO:0006355//regulation of transcription, DNA-templated;GO:0061318//renal filtration cell differentiation
362	XP_024836983.1	1551639	605302	953227	8672511	5.10493e+06	11801645	1.03672e+06	8.52636e+06	3.0399	9.38392e-10	3.84571e-08	--	brain acid soluble protein 1 [Bos taurus]	-	-	-	-	GO:0016020//membrane;GO:0016604//nuclear body;GO:0031988//membrane-bounded vesicle;GO:0043005//neuron projection;GO:0043234//protein complex	GO:0000975//regulatory region DNA binding;GO:0005515//protein binding	GO:0006355//regulation of transcription, DNA-templated;GO:0061318//renal filtration cell differentiation
363	XP_024836984.1	1551639	605302	953227	8672511	5.10493e+06	11801645	1.03672e+06	8.52636e+06	3.0399	9.38392e-10	3.84571e-08	--	brain acid soluble protein 1 [Bos taurus]	-	-	-	-	GO:0016020//membrane;GO:0016604//nuclear body;GO:0031988//membrane-bounded vesicle;GO:0043005//neuron projection;GO:0043234//protein complex	GO:0000975//regulatory region DNA binding;GO:0005515//protein binding	GO:0006355//regulation of transcription, DNA-templated;GO:0061318//renal filtration cell differentiation
364	XP_024836985.1	1551639	605302	953227	8672511	5.10493e+06	11801645	1.03672e+06	8.52636e+06	3.0399	9.38392e-10	3.84571e-08	--	brain acid soluble protein 1 [Bos taurus]	-	-	-	-	GO:0016020//membrane;GO:0016604//nuclear body;GO:0031988//membrane-bounded vesicle;GO:0043005//neuron projection;GO:0043234//protein complex	GO:0000975//regulatory region DNA binding;GO:0005515//protein binding	GO:0006355//regulation of transcription, DNA-templated;GO:0061318//renal filtration cell differentiation
365	XP_024836986.1	1551639	605302	953227	8672511	5.10493e+06	11801645	1.03672e+06	8.52636e+06	3.0399	9.38392e-10	3.84571e-08	--	brain acid soluble protein 1 [Bos taurus]	-	-	-	-	GO:0016020//membrane;GO:0016604//nuclear body;GO:0031988//membrane-bounded vesicle;GO:0043005//neuron projection;GO:0043234//protein complex	GO:0000975//regulatory region DNA binding;GO:0005515//protein binding	GO:0006355//regulation of transcription, DNA-templated;GO:0061318//renal filtration cell differentiation
366	XP_024836987.1	1551639	605302	953227	8672511	5.10493e+06	11801645	1.03672e+06	8.52636e+06	3.0399	9.38392e-10	3.84571e-08	--	brain acid soluble protein 1 [Bos taurus]	-	-	-	-	GO:0016020//membrane;GO:0016604//nuclear body;GO:0031988//membrane-bounded vesicle;GO:0043005//neuron projection;GO:0043234//protein complex	GO:0000975//regulatory region DNA binding;GO:0005515//protein binding	GO:0006355//regulation of transcription, DNA-templated;GO:0061318//renal filtration cell differentiation
367	NP_001180082.1	4.00433e+06	4359373	4.05023e+06	7448561	3334622	10152880	4.13798e+06	6.97869e+06	0.75403	9.77597e-10	3.98239e-08	KPNB1	importin subunit beta-1 [Bos taurus]	Genetic Information Processing	Translation	ko03013//RNA transport	K14293	GO:0031090//organelle membrane;GO:0031988//membrane-bounded vesicle;GO:0032991//macromolecular complex;GO:0044432//endoplasmic reticulum part	GO:0003723//RNA binding;GO:0017016//Ras GTPase binding;GO:0022892//substrate-specific transporter activity	GO:0006606//protein import into nucleus
368	XP_010808446.1	515390	630061	509185	1.11435e+06	3.62376e+06	1.53573e+06	551545	2.09128e+06	1.92283	9.91726e-10	3.99428e-08	AAK1	PREDICTED: AP2-associated protein kinase 1 isoform X2 [Bos taurus]	-	-	-	-	GO:0019898//extrinsic component of membrane;GO:0030135//coated vesicle;GO:0033267//axon part	GO:0004672//protein kinase activity;GO:0005102//receptor binding;GO:0032403//protein complex binding;GO:0032550//purine ribonucleoside binding	GO:0006468//protein phosphorylation;GO:0008104//protein localization;GO:0008593//regulation of Notch signaling pathway;GO:0031647//regulation of protein stability;GO:0048259//regulation of receptor-mediated endocytosis
369	XP_024855219.1	515390	630061	509185	1.11435e+06	3.62376e+06	1.53573e+06	551545	2.09128e+06	1.92283	9.91726e-10	3.99428e-08	AAK1	PREDICTED: AP2-associated protein kinase 1 isoform X2 [Bos taurus]	-	-	-	-	GO:0019898//extrinsic component of membrane;GO:0030135//coated vesicle;GO:0033267//axon part	GO:0004672//protein kinase activity;GO:0005102//receptor binding;GO:0032403//protein complex binding;GO:0032550//purine ribonucleoside binding	GO:0006468//protein phosphorylation;GO:0008104//protein localization;GO:0008593//regulation of Notch signaling pathway;GO:0031647//regulation of protein stability;GO:0048259//regulation of receptor-mediated endocytosis
370	NP_776358.1	6.4954e+06	12627150	10205950	1.49671e+06	2.46619e+06	73701.7	9.77617e+06	1.34554e+06	-2.86109	9.92258e-10	3.99428e-08	LPO	PREDICTED: lactoperoxidase isoform X2 [Bos taurus]	Organismal Systems	Digestive system	ko04970//Salivary secretion	K12550	GO:0016020//membrane;GO:0031988//membrane-bounded vesicle;GO:0044421//extracellular region part;GO:0044424//intracellular part	GO:0004601//peroxidase activity;GO:0046872//metal ion binding;GO:0046906//tetrapyrrole binding	GO:0006790//sulfur compound metabolic process;GO:0042742//defense response to bacterium;GO:0042743//hydrogen peroxide metabolic process;GO:0044710//single-organism metabolic process
371	XP_010813999.2	6.4954e+06	12627150	10205950	1.49671e+06	2.46619e+06	73701.7	9.77617e+06	1.34554e+06	-2.86109	9.92258e-10	3.99428e-08	LPO	PREDICTED: lactoperoxidase isoform X1 [Bos taurus]	Organismal Systems	Digestive system	ko04970//Salivary secretion	K12550	GO:0016020//membrane;GO:0031988//membrane-bounded vesicle;GO:0044421//extracellular region part;GO:0044424//intracellular part	GO:0004601//peroxidase activity;GO:0046872//metal ion binding;GO:0046906//tetrapyrrole binding	GO:0006790//sulfur compound metabolic process;GO:0042742//defense response to bacterium;GO:0042743//hydrogen peroxide metabolic process;GO:0044710//single-organism metabolic process
372	XP_010814001.1	6.4954e+06	12627150	10205950	1.49671e+06	2.46619e+06	73701.7	9.77617e+06	1.34554e+06	-2.86109	9.92258e-10	3.99428e-08	LPO	PREDICTED: lactoperoxidase isoform X2 [Bos taurus]	Organismal Systems	Digestive system	ko04970//Salivary secretion	K12550	GO:0016020//membrane;GO:0031988//membrane-bounded vesicle;GO:0044421//extracellular region part;GO:0044424//intracellular part	GO:0004601//peroxidase activity;GO:0046872//metal ion binding;GO:0046906//tetrapyrrole binding	GO:0006790//sulfur compound metabolic process;GO:0042742//defense response to bacterium;GO:0042743//hydrogen peroxide metabolic process;GO:0044710//single-organism metabolic process
373	XP_010814003.1	6.4954e+06	12627150	10205950	1.49671e+06	2.46619e+06	73701.7	9.77617e+06	1.34554e+06	-2.86109	9.92258e-10	3.99428e-08	LPO	PREDICTED: lactoperoxidase isoform X2 [Bos taurus]	Organismal Systems	Digestive system	ko04970//Salivary secretion	K12550	GO:0016020//membrane;GO:0031988//membrane-bounded vesicle;GO:0044421//extracellular region part;GO:0044424//intracellular part	GO:0004601//peroxidase activity;GO:0046872//metal ion binding;GO:0046906//tetrapyrrole binding	GO:0006790//sulfur compound metabolic process;GO:0042742//defense response to bacterium;GO:0042743//hydrogen peroxide metabolic process;GO:0044710//single-organism metabolic process
374	XP_015313999.1	6.4954e+06	12627150	10205950	1.49671e+06	2.46619e+06	73701.7	9.77617e+06	1.34554e+06	-2.86109	9.92258e-10	3.99428e-08	LPO	PREDICTED: lactoperoxidase isoform X2 [Bos taurus]	Organismal Systems	Digestive system	ko04970//Salivary secretion	K12550	GO:0016020//membrane;GO:0031988//membrane-bounded vesicle;GO:0044421//extracellular region part;GO:0044424//intracellular part	GO:0004601//peroxidase activity;GO:0046872//metal ion binding;GO:0046906//tetrapyrrole binding	GO:0006790//sulfur compound metabolic process;GO:0042742//defense response to bacterium;GO:0042743//hydrogen peroxide metabolic process;GO:0044710//single-organism metabolic process
375	XP_024835317.1	6.4954e+06	12627150	10205950	1.49671e+06	2.46619e+06	73701.7	9.77617e+06	1.34554e+06	-2.86109	9.92258e-10	3.99428e-08	LPO	PREDICTED: lactoperoxidase isoform X2 [Bos taurus]	Organismal Systems	Digestive system	ko04970//Salivary secretion	K12550	GO:0016020//membrane;GO:0031988//membrane-bounded vesicle;GO:0044421//extracellular region part;GO:0044424//intracellular part	GO:0004601//peroxidase activity;GO:0046872//metal ion binding;GO:0046906//tetrapyrrole binding	GO:0006790//sulfur compound metabolic process;GO:0042742//defense response to bacterium;GO:0042743//hydrogen peroxide metabolic process;GO:0044710//single-organism metabolic process
376	XP_024835318.1	6.4954e+06	12627150	10205950	1.49671e+06	2.46619e+06	73701.7	9.77617e+06	1.34554e+06	-2.86109	9.92258e-10	3.99428e-08	LPO	PREDICTED: lactoperoxidase isoform X2 [Bos taurus]	Organismal Systems	Digestive system	ko04970//Salivary secretion	K12550	GO:0016020//membrane;GO:0031988//membrane-bounded vesicle;GO:0044421//extracellular region part;GO:0044424//intracellular part	GO:0004601//peroxidase activity;GO:0046872//metal ion binding;GO:0046906//tetrapyrrole binding	GO:0006790//sulfur compound metabolic process;GO:0042742//defense response to bacterium;GO:0042743//hydrogen peroxide metabolic process;GO:0044710//single-organism metabolic process
377	XP_024835319.1	6.4954e+06	12627150	10205950	1.49671e+06	2.46619e+06	73701.7	9.77617e+06	1.34554e+06	-2.86109	9.92258e-10	3.99428e-08	LPO	PREDICTED: lactoperoxidase isoform X2 [Bos taurus]	Organismal Systems	Digestive system	ko04970//Salivary secretion	K12550	GO:0016020//membrane;GO:0031988//membrane-bounded vesicle;GO:0044421//extracellular region part;GO:0044424//intracellular part	GO:0004601//peroxidase activity;GO:0046872//metal ion binding;GO:0046906//tetrapyrrole binding	GO:0006790//sulfur compound metabolic process;GO:0042742//defense response to bacterium;GO:0042743//hydrogen peroxide metabolic process;GO:0044710//single-organism metabolic process
378	XP_024835321.1	6.4954e+06	12627150	10205950	1.49671e+06	2.46619e+06	73701.7	9.77617e+06	1.34554e+06	-2.86109	9.92258e-10	3.99428e-08	LPO	PREDICTED: lactoperoxidase isoform X2 [Bos taurus]	Organismal Systems	Digestive system	ko04970//Salivary secretion	K12550	GO:0016020//membrane;GO:0031988//membrane-bounded vesicle;GO:0044421//extracellular region part;GO:0044424//intracellular part	GO:0004601//peroxidase activity;GO:0046872//metal ion binding;GO:0046906//tetrapyrrole binding	GO:0006790//sulfur compound metabolic process;GO:0042742//defense response to bacterium;GO:0042743//hydrogen peroxide metabolic process;GO:0044710//single-organism metabolic process
379	XP_024835322.1	6.4954e+06	12627150	10205950	1.49671e+06	2.46619e+06	73701.7	9.77617e+06	1.34554e+06	-2.86109	9.92258e-10	3.99428e-08	LPO	PREDICTED: lactoperoxidase isoform X2 [Bos taurus]	Organismal Systems	Digestive system	ko04970//Salivary secretion	K12550	GO:0016020//membrane;GO:0031988//membrane-bounded vesicle;GO:0044421//extracellular region part;GO:0044424//intracellular part	GO:0004601//peroxidase activity;GO:0046872//metal ion binding;GO:0046906//tetrapyrrole binding	GO:0006790//sulfur compound metabolic process;GO:0042742//defense response to bacterium;GO:0042743//hydrogen peroxide metabolic process;GO:0044710//single-organism metabolic process
380	XP_024835323.1	6.4954e+06	12627150	10205950	1.49671e+06	2.46619e+06	73701.7	9.77617e+06	1.34554e+06	-2.86109	9.92258e-10	3.99428e-08	LPO	PREDICTED: lactoperoxidase isoform X2 [Bos taurus]	Organismal Systems	Digestive system	ko04970//Salivary secretion	K12550	GO:0016020//membrane;GO:0031988//membrane-bounded vesicle;GO:0044421//extracellular region part;GO:0044424//intracellular part	GO:0004601//peroxidase activity;GO:0046872//metal ion binding;GO:0046906//tetrapyrrole binding	GO:0006790//sulfur compound metabolic process;GO:0042742//defense response to bacterium;GO:0042743//hydrogen peroxide metabolic process;GO:0044710//single-organism metabolic process
381	XP_024835324.1	6.4954e+06	12627150	10205950	1.49671e+06	2.46619e+06	73701.7	9.77617e+06	1.34554e+06	-2.86109	9.92258e-10	3.99428e-08	LPO	PREDICTED: lactoperoxidase isoform X2 [Bos taurus]	Organismal Systems	Digestive system	ko04970//Salivary secretion	K12550	GO:0016020//membrane;GO:0031988//membrane-bounded vesicle;GO:0044421//extracellular region part;GO:0044424//intracellular part	GO:0004601//peroxidase activity;GO:0046872//metal ion binding;GO:0046906//tetrapyrrole binding	GO:0006790//sulfur compound metabolic process;GO:0042742//defense response to bacterium;GO:0042743//hydrogen peroxide metabolic process;GO:0044710//single-organism metabolic process
382	XP_024835325.1	6.4954e+06	12627150	10205950	1.49671e+06	2.46619e+06	73701.7	9.77617e+06	1.34554e+06	-2.86109	9.92258e-10	3.99428e-08	LPO	PREDICTED: lactoperoxidase isoform X2 [Bos taurus]	Organismal Systems	Digestive system	ko04970//Salivary secretion	K12550	GO:0016020//membrane;GO:0031988//membrane-bounded vesicle;GO:0044421//extracellular region part;GO:0044424//intracellular part	GO:0004601//peroxidase activity;GO:0046872//metal ion binding;GO:0046906//tetrapyrrole binding	GO:0006790//sulfur compound metabolic process;GO:0042742//defense response to bacterium;GO:0042743//hydrogen peroxide metabolic process;GO:0044710//single-organism metabolic process
383	XP_024835326.1	6.4954e+06	12627150	10205950	1.49671e+06	2.46619e+06	73701.7	9.77617e+06	1.34554e+06	-2.86109	9.92258e-10	3.99428e-08	LPO	PREDICTED: lactoperoxidase isoform X2 [Bos taurus]	Organismal Systems	Digestive system	ko04970//Salivary secretion	K12550	GO:0016020//membrane;GO:0031988//membrane-bounded vesicle;GO:0044421//extracellular region part;GO:0044424//intracellular part	GO:0004601//peroxidase activity;GO:0046872//metal ion binding;GO:0046906//tetrapyrrole binding	GO:0006790//sulfur compound metabolic process;GO:0042742//defense response to bacterium;GO:0042743//hydrogen peroxide metabolic process;GO:0044710//single-organism metabolic process
384	XP_024835327.1	6.4954e+06	12627150	10205950	1.49671e+06	2.46619e+06	73701.7	9.77617e+06	1.34554e+06	-2.86109	9.92258e-10	3.99428e-08	LPO	PREDICTED: lactoperoxidase isoform X2 [Bos taurus]	Organismal Systems	Digestive system	ko04970//Salivary secretion	K12550	GO:0016020//membrane;GO:0031988//membrane-bounded vesicle;GO:0044421//extracellular region part;GO:0044424//intracellular part	GO:0004601//peroxidase activity;GO:0046872//metal ion binding;GO:0046906//tetrapyrrole binding	GO:0006790//sulfur compound metabolic process;GO:0042742//defense response to bacterium;GO:0042743//hydrogen peroxide metabolic process;GO:0044710//single-organism metabolic process
385	XP_024835328.1	6.4954e+06	12627150	10205950	1.49671e+06	2.46619e+06	73701.7	9.77617e+06	1.34554e+06	-2.86109	9.92258e-10	3.99428e-08	LPO	PREDICTED: lactoperoxidase isoform X2 [Bos taurus]	Organismal Systems	Digestive system	ko04970//Salivary secretion	K12550	GO:0016020//membrane;GO:0031988//membrane-bounded vesicle;GO:0044421//extracellular region part;GO:0044424//intracellular part	GO:0004601//peroxidase activity;GO:0046872//metal ion binding;GO:0046906//tetrapyrrole binding	GO:0006790//sulfur compound metabolic process;GO:0042742//defense response to bacterium;GO:0042743//hydrogen peroxide metabolic process;GO:0044710//single-organism metabolic process
386	NP_776931.1	4034614	6.24095e+06	6003640	1.28331e+06	1.36813e+06	1.10807e+06	5.4264e+06	1.25317e+06	-2.11441	1.04855e-09	4.19605e-08	BCKDHA	2-oxoisovalerate dehydrogenase subunit alpha, mitochondrial precursor [Bos taurus]	Metabolism;Metabolism;Metabolism	Global and overview maps;Amino acid metabolism;Carbohydrate metabolism	ko01100//Metabolic pathways;ko00280//Valine, leucine and isoleucine degradation;ko00640//Propanoate metabolism	K00166;K00166;K00166	GO:0044429//mitochondrial part	GO:0016624//oxidoreductase activity, acting on the aldehyde or oxo group of donors, disulfide as acceptor;GO:0043169//cation binding	GO:0044710//single-organism metabolic process
387	NP_001032396.1	4568437	3.21978e+06	4.82354e+06	1115862	1.09693e+06	1.41137e+06	4.20392e+06	1208052	-1.79905	1.14574e-09	4.55816e-08	SLC16A1	monocarboxylate transporter 1 [Bos taurus]	-	-	-	-	-	-	-
388	XP_015319143.1	4568437	3.21978e+06	4.82354e+06	1115862	1.09693e+06	1.41137e+06	4.20392e+06	1208052	-1.79905	1.14574e-09	4.55816e-08	SLC16A1	monocarboxylate transporter 1 [Bos taurus]	-	-	-	-	-	-	-
389	XP_024841919.1	4568437	3.21978e+06	4.82354e+06	1115862	1.09693e+06	1.41137e+06	4.20392e+06	1208052	-1.79905	1.14574e-09	4.55816e-08	SLC16A1	monocarboxylate transporter 1 [Bos taurus]	-	-	-	-	-	-	-
390	NP_001007818.1	1.09436e+06	537031	563853	2521411	2.4561e+06	2591796	731747	2.5231e+06	1.78578	1.29699e-09	5.12991e-08	QKI	QUAKING isoform 6 [Homo sapiens]	-	-	-	-	GO:0043231//intracellular membrane-bounded organelle	GO:0019904//protein domain specific binding;GO:0044822//poly(A) RNA binding	GO:0001676//long-chain fatty acid metabolic process;GO:0006396//RNA processing;GO:0007281//germ cell development;GO:0008366//axon ensheathment;GO:0050658//RNA transport;GO:0061157//mRNA destabilization
391	XP_024852192.1	1.09436e+06	537031	563853	2521411	2.4561e+06	2591796	731747	2.5231e+06	1.78578	1.29699e-09	5.12991e-08	QKI	protein quaking isoform 5 [Homo sapiens]	-	-	-	-	GO:0043231//intracellular membrane-bounded organelle	GO:0019904//protein domain specific binding;GO:0044822//poly(A) RNA binding	GO:0001676//long-chain fatty acid metabolic process;GO:0006396//RNA processing;GO:0007281//germ cell development;GO:0008366//axon ensheathment;GO:0050658//RNA transport;GO:0061157//mRNA destabilization
392	XP_024852193.1	1.09436e+06	537031	563853	2521411	2.4561e+06	2591796	731747	2.5231e+06	1.78578	1.29699e-09	5.12991e-08	QKI	QUAKING isoform 2 [Homo sapiens]	-	-	-	-	GO:0043231//intracellular membrane-bounded organelle	GO:0019904//protein domain specific binding;GO:0044822//poly(A) RNA binding	GO:0001676//long-chain fatty acid metabolic process;GO:0006396//RNA processing;GO:0007281//germ cell development;GO:0008366//axon ensheathment;GO:0050658//RNA transport;GO:0061157//mRNA destabilization
393	XP_024852194.1	1.09436e+06	537031	563853	2521411	2.4561e+06	2591796	731747	2.5231e+06	1.78578	1.29699e-09	5.12991e-08	QKI	QUAKING isoform 3 [Homo sapiens]	-	-	-	-	GO:0043231//intracellular membrane-bounded organelle	GO:0019904//protein domain specific binding;GO:0044822//poly(A) RNA binding	GO:0001676//long-chain fatty acid metabolic process;GO:0006396//RNA processing;GO:0007281//germ cell development;GO:0008366//axon ensheathment;GO:0050658//RNA transport;GO:0061157//mRNA destabilization
394	XP_024852195.1	1.09436e+06	537031	563853	2521411	2.4561e+06	2591796	731747	2.5231e+06	1.78578	1.29699e-09	5.12991e-08	QKI	PREDICTED: protein quaking isoform X5 [Papio anubis]	-	-	-	-	GO:0043231//intracellular membrane-bounded organelle	GO:0019904//protein domain specific binding;GO:0044822//poly(A) RNA binding	GO:0001676//long-chain fatty acid metabolic process;GO:0006396//RNA processing;GO:0007281//germ cell development;GO:0008366//axon ensheathment;GO:0050658//RNA transport;GO:0061157//mRNA destabilization
395	XP_024852196.1	1.09436e+06	537031	563853	2521411	2.4561e+06	2591796	731747	2.5231e+06	1.78578	1.29699e-09	5.12991e-08	QKI	PREDICTED: protein quaking isoform X5 [Panthera pardus]	-	-	-	-	GO:0043231//intracellular membrane-bounded organelle	GO:0019904//protein domain specific binding;GO:0044822//poly(A) RNA binding	GO:0001676//long-chain fatty acid metabolic process;GO:0006396//RNA processing;GO:0007281//germ cell development;GO:0008366//axon ensheathment;GO:0050658//RNA transport;GO:0061157//mRNA destabilization
396	XP_024852197.1	1.09436e+06	537031	563853	2521411	2.4561e+06	2591796	731747	2.5231e+06	1.78578	1.29699e-09	5.12991e-08	QKI	PREDICTED: protein quaking isoform X5 [Homo sapiens]	-	-	-	-	GO:0043231//intracellular membrane-bounded organelle	GO:0019904//protein domain specific binding;GO:0044822//poly(A) RNA binding	GO:0001676//long-chain fatty acid metabolic process;GO:0006396//RNA processing;GO:0007281//germ cell development;GO:0008366//axon ensheathment;GO:0050658//RNA transport;GO:0061157//mRNA destabilization
397	XP_024852198.1	1.09436e+06	537031	563853	2521411	2.4561e+06	2591796	731747	2.5231e+06	1.78578	1.29699e-09	5.12991e-08	QKI	protein quaking isoform 5 [Homo sapiens]	-	-	-	-	GO:0043231//intracellular membrane-bounded organelle	GO:0019904//protein domain specific binding;GO:0044822//poly(A) RNA binding	GO:0001676//long-chain fatty acid metabolic process;GO:0006396//RNA processing;GO:0007281//germ cell development;GO:0008366//axon ensheathment;GO:0050658//RNA transport;GO:0061157//mRNA destabilization
398	XP_024852199.1	1.09436e+06	537031	563853	2521411	2.4561e+06	2591796	731747	2.5231e+06	1.78578	1.29699e-09	5.12991e-08	QKI	QUAKING isoform 2 [Homo sapiens]	-	-	-	-	GO:0043231//intracellular membrane-bounded organelle	GO:0019904//protein domain specific binding;GO:0044822//poly(A) RNA binding	GO:0001676//long-chain fatty acid metabolic process;GO:0006396//RNA processing;GO:0007281//germ cell development;GO:0008366//axon ensheathment;GO:0050658//RNA transport;GO:0061157//mRNA destabilization
399	XP_024852200.1	1.09436e+06	537031	563853	2521411	2.4561e+06	2591796	731747	2.5231e+06	1.78578	1.29699e-09	5.12991e-08	QKI	PREDICTED: protein quaking isoform X5 [Papio anubis]	-	-	-	-	GO:0043231//intracellular membrane-bounded organelle	GO:0019904//protein domain specific binding;GO:0044822//poly(A) RNA binding	GO:0001676//long-chain fatty acid metabolic process;GO:0006396//RNA processing;GO:0007281//germ cell development;GO:0008366//axon ensheathment;GO:0050658//RNA transport;GO:0061157//mRNA destabilization
400	XP_024852201.1	1.09436e+06	537031	563853	2521411	2.4561e+06	2591796	731747	2.5231e+06	1.78578	1.29699e-09	5.12991e-08	QKI	QUAKING isoform 6 [Homo sapiens]	-	-	-	-	GO:0043231//intracellular membrane-bounded organelle	GO:0019904//protein domain specific binding;GO:0044822//poly(A) RNA binding	GO:0001676//long-chain fatty acid metabolic process;GO:0006396//RNA processing;GO:0007281//germ cell development;GO:0008366//axon ensheathment;GO:0050658//RNA transport;GO:0061157//mRNA destabilization
401	XP_024852202.1	1.09436e+06	537031	563853	2521411	2.4561e+06	2591796	731747	2.5231e+06	1.78578	1.29699e-09	5.12991e-08	QKI	QUAKING isoform 3 [Homo sapiens]	-	-	-	-	GO:0043231//intracellular membrane-bounded organelle	GO:0019904//protein domain specific binding;GO:0044822//poly(A) RNA binding	GO:0001676//long-chain fatty acid metabolic process;GO:0006396//RNA processing;GO:0007281//germ cell development;GO:0008366//axon ensheathment;GO:0050658//RNA transport;GO:0061157//mRNA destabilization
402	NP_776761.1	1.2586e+06	715474	874502	3.50418e+06	1.76229e+06	3215310	949525	2.82726e+06	1.57413	1.34728e-09	5.29798e-08	HADHB	PREDICTED: trifunctional enzyme subunit beta, mitochondrial isoform X3 [Bos taurus]	Metabolism;Metabolism;Metabolism;Metabolism;Metabolism	Global and overview maps;Global and overview maps;Amino acid metabolism;Lipid metabolism;Lipid metabolism	ko01100//Metabolic pathways;ko01212//Fatty acid metabolism;ko00280//Valine, leucine and isoleucine degradation;ko00071//Fatty acid degradation;ko00062//Fatty acid elongation	K07509;K07509;K07509;K07509;K07509	GO:0009295//nucleoid;GO:0019866//organelle inner membrane;GO:0031966//mitochondrial membrane;GO:0031988//membrane-bounded vesicle	GO:0003723//RNA binding;GO:0003857//3-hydroxyacyl-CoA dehydrogenase activity;GO:0016408//C-acyltransferase activity	GO:0009062//fatty acid catabolic process
403	XP_005212988.1	1.2586e+06	715474	874502	3.50418e+06	1.76229e+06	3215310	949525	2.82726e+06	1.57413	1.34728e-09	5.29798e-08	HADHB	PREDICTED: trifunctional enzyme subunit beta, mitochondrial isoform X3 [Bos taurus]	Metabolism;Metabolism;Metabolism;Metabolism;Metabolism	Global and overview maps;Global and overview maps;Amino acid metabolism;Lipid metabolism;Lipid metabolism	ko01100//Metabolic pathways;ko01212//Fatty acid metabolism;ko00280//Valine, leucine and isoleucine degradation;ko00071//Fatty acid degradation;ko00062//Fatty acid elongation	K07509;K07509;K07509;K07509;K07509	GO:0009295//nucleoid;GO:0019866//organelle inner membrane;GO:0031966//mitochondrial membrane;GO:0031988//membrane-bounded vesicle	GO:0003723//RNA binding;GO:0003857//3-hydroxyacyl-CoA dehydrogenase activity;GO:0016408//C-acyltransferase activity	GO:0009062//fatty acid catabolic process
404	XP_015329018.1	1.2586e+06	715474	874502	3.50418e+06	1.76229e+06	3215310	949525	2.82726e+06	1.57413	1.34728e-09	5.29798e-08	HADHB	PREDICTED: trifunctional enzyme subunit beta, mitochondrial isoform X3 [Bos taurus]	Metabolism;Metabolism;Metabolism;Metabolism;Metabolism	Global and overview maps;Global and overview maps;Amino acid metabolism;Lipid metabolism;Lipid metabolism	ko01100//Metabolic pathways;ko01212//Fatty acid metabolism;ko00280//Valine, leucine and isoleucine degradation;ko00071//Fatty acid degradation;ko00062//Fatty acid elongation	K07509;K07509;K07509;K07509;K07509	GO:0009295//nucleoid;GO:0019866//organelle inner membrane;GO:0031966//mitochondrial membrane;GO:0031988//membrane-bounded vesicle	GO:0003723//RNA binding;GO:0003857//3-hydroxyacyl-CoA dehydrogenase activity;GO:0016408//C-acyltransferase activity	GO:0009062//fatty acid catabolic process
405	XP_024854051.1	1.2586e+06	715474	874502	3.50418e+06	1.76229e+06	3215310	949525	2.82726e+06	1.57413	1.34728e-09	5.29798e-08	HADHB	PREDICTED: trifunctional enzyme subunit beta, mitochondrial isoform X3 [Bos taurus]	Metabolism;Metabolism;Metabolism;Metabolism;Metabolism	Global and overview maps;Global and overview maps;Amino acid metabolism;Lipid metabolism;Lipid metabolism	ko01100//Metabolic pathways;ko01212//Fatty acid metabolism;ko00280//Valine, leucine and isoleucine degradation;ko00071//Fatty acid degradation;ko00062//Fatty acid elongation	K07509;K07509;K07509;K07509;K07509	GO:0009295//nucleoid;GO:0019866//organelle inner membrane;GO:0031966//mitochondrial membrane;GO:0031988//membrane-bounded vesicle	GO:0003723//RNA binding;GO:0003857//3-hydroxyacyl-CoA dehydrogenase activity;GO:0016408//C-acyltransferase activity	GO:0009062//fatty acid catabolic process
406	XP_024854052.1	1.2586e+06	715474	874502	3.50418e+06	1.76229e+06	3215310	949525	2.82726e+06	1.57413	1.34728e-09	5.29798e-08	HADHB	PREDICTED: trifunctional enzyme subunit beta, mitochondrial isoform X3 [Bos taurus]	Metabolism;Metabolism;Metabolism;Metabolism;Metabolism	Global and overview maps;Global and overview maps;Amino acid metabolism;Lipid metabolism;Lipid metabolism	ko01100//Metabolic pathways;ko01212//Fatty acid metabolism;ko00280//Valine, leucine and isoleucine degradation;ko00071//Fatty acid degradation;ko00062//Fatty acid elongation	K07509;K07509;K07509;K07509;K07509	GO:0009295//nucleoid;GO:0019866//organelle inner membrane;GO:0031966//mitochondrial membrane;GO:0031988//membrane-bounded vesicle	GO:0003723//RNA binding;GO:0003857//3-hydroxyacyl-CoA dehydrogenase activity;GO:0016408//C-acyltransferase activity	GO:0009062//fatty acid catabolic process
407	NP_001035046.1	407100	150954	119892	1.84442e+06	1.55668e+06	3.02679e+06	225982	2.14263e+06	3.24511	1.38572e-09	5.41785e-08	ITGAM	integrin alpha-M precursor [Bos taurus]	Cellular Processes;Human Diseases;Environmental Information Processing;Human Diseases;Cellular Processes;Organismal Systems;Environmental Information Processing;Human Diseases;Organismal Systems;Organismal Systems;Human Diseases;Human Diseases;Human Diseases;Human Diseases;Human Diseases	Cell motility;Infectious diseases;Signal transduction;Cancers;Transport and catabolism;Immune system;Signaling molecules and interaction;Cancers;Immune system;Immune system;Infectious diseases;Infectious diseases;Infectious diseases;Infectious diseases;Infectious diseases	ko04810//Regulation of actin cytoskeleton;ko05152//Tuberculosis;ko04015//Rap1 signaling pathway;ko05202//Transcriptional misregulation in cancers;ko04145//Phagosome;ko04670//Leukocyte transendothelial migration;ko04514//Cell adhesion molecules (CAMs);ko05221//Acute myeloid leukemia;ko04610//Complement and coagulation cascades;ko04640//Hematopoietic cell lineage;ko05146//Amoebiasis;ko05133//Pertus…	K06461;K06461;K06461;K06461;K06461;K06461;K06461;K06461;K06461;K06461;K06461;K06461;K06461;K06461;K06461	GO:0005887//integral component of plasma membrane;GO:0031988//membrane-bounded vesicle;GO:0043231//intracellular membrane-bounded organelle	GO:0005515//protein binding;GO:0005539//glycosaminoglycan binding;GO:0043168//anion binding	GO:0006954//inflammatory response;GO:0007166//cell surface receptor signaling pathway;GO:0021782//glial cell development;GO:0042098//T cell proliferation;GO:0071621//granulocyte chemotaxis
408	XP_005203692.1	94927136	48135632	50362036	110136840	174967232	93559976	6.44749e+07	1.26221e+08	0.969146	1.44029e-09	5.59903e-08	Tpm3	PREDICTED: tropomyosin alpha-3 chain isoform X11 [Nannospalax galili]	Human Diseases;Organismal Systems;Human Diseases;Human Diseases;Human Diseases;Organismal Systems	Cancers;Circulatory system;Cardiovascular diseases;Cardiovascular diseases;Cancers;Circulatory system	ko05200//Pathways in cancer;ko04261//Adrenergic signaling in cardiomyocytes;ko05414//Dilated cardiomyopathy (DCM);ko05410//Hypertrophic cardiomyopathy (HCM);ko05216//Thyroid cancer;ko04260//Cardiac muscle contraction	K09290;K09290;K09290;K09290;K09290;K09290	GO:0031988//membrane-bounded vesicle;GO:0032155//cell division site part;GO:0032432//actin filament bundle;GO:0043005//neuron projection;GO:0043234//protein complex;GO:0044444//cytoplasmic part	GO:0008092//cytoskeletal protein binding	GO:0003012//muscle system process;GO:0033275//actin-myosin filament sliding
409	XP_005203694.1	94927136	48135632	50362036	110136840	174967232	93559976	6.44749e+07	1.26221e+08	0.969146	1.44029e-09	5.59903e-08	Tpm3	PREDICTED: tropomyosin alpha-3 chain isoform X11 [Nannospalax galili]	Human Diseases;Organismal Systems;Human Diseases;Human Diseases;Human Diseases;Organismal Systems	Cancers;Circulatory system;Cardiovascular diseases;Cardiovascular diseases;Cancers;Circulatory system	ko05200//Pathways in cancer;ko04261//Adrenergic signaling in cardiomyocytes;ko05414//Dilated cardiomyopathy (DCM);ko05410//Hypertrophic cardiomyopathy (HCM);ko05216//Thyroid cancer;ko04260//Cardiac muscle contraction	K09290;K09290;K09290;K09290;K09290;K09290	GO:0031988//membrane-bounded vesicle;GO:0032155//cell division site part;GO:0032432//actin filament bundle;GO:0043005//neuron projection;GO:0043234//protein complex;GO:0044444//cytoplasmic part	GO:0008092//cytoskeletal protein binding	GO:0003012//muscle system process;GO:0033275//actin-myosin filament sliding
410	XP_010805126.1	881989	762012	680088	1.62311e+06	1.21024e+06	2.17235e+06	774696	1.66857e+06	1.10691	1.48941e-09	5.75708e-08	STXBP2	PREDICTED: syntaxin-binding protein 2 isoform X1 [Bos taurus]	-	-	-	-	GO:0005766//primary lysosome;GO:0005886//plasma membrane;GO:0030141//secretory granule	GO:0019905//syntaxin binding	GO:0002283//neutrophil activation involved in immune response;GO:0008104//protein localization;GO:0048278//vesicle docking
411	NP_001029765.1	378833	246381	272982	2.92245e+06	1.0403e+06	4448701	299399	2.80382e+06	3.22725	1.61387e-09	6.20293e-08	APBB1IP	amyloid beta A4 precursor protein-binding family B member 1-interacting protein [Bos taurus]	Environmental Information Processing;Organismal Systems	Signal transduction;Immune system	ko04015//Rap1 signaling pathway;ko04611//Platelet activation	K17704;K17704	-	-	-
412	XP_015329477.1	378833	246381	272982	2.92245e+06	1.0403e+06	4448701	299399	2.80382e+06	3.22725	1.61387e-09	6.20293e-08	APBB1IP	amyloid beta A4 precursor protein-binding family B member 1-interacting protein [Bos taurus]	Environmental Information Processing;Organismal Systems	Signal transduction;Immune system	ko04015//Rap1 signaling pathway;ko04611//Platelet activation	K17704;K17704	-	-	-
413	XP_015329478.1	378833	246381	272982	2.92245e+06	1.0403e+06	4448701	299399	2.80382e+06	3.22725	1.61387e-09	6.20293e-08	APBB1IP	amyloid beta A4 precursor protein-binding family B member 1-interacting protein [Bos taurus]	Environmental Information Processing;Organismal Systems	Signal transduction;Immune system	ko04015//Rap1 signaling pathway;ko04611//Platelet activation	K17704;K17704	-	-	-
414	NP_001029557.1	6.13784e+06	1845768	1.96763e+06	36944924	6089903	43789808	3.31708e+06	28941545	3.12516	1.89576e-09	7.24541e-08	CTSH	pro-cathepsin H precursor [Bos taurus]	Cellular Processes;Cellular Processes	Cell growth and death;Transport and catabolism	ko04210//Apoptosis;ko04142//Lysosome	K01366;K01366	GO:0000323//lytic vacuole;GO:0042599//lamellar body;GO:0044421//extracellular region part	GO:0004175//endopeptidase activity;GO:0008238//exopeptidase activity;GO:0016505//peptidase activator activity involved in apoptotic process;GO:0032397//activating MHC class I receptor activity;GO:0042562//hormone binding	GO:0000165//MAPK cascade;GO:0001101//response to acid chemical;GO:0001822//kidney development;GO:0001909//leukocyte mediated cytotoxicity;GO:0006955//immune response;GO:0009967//positive regulation of signal transduction;GO:0010632//regulation of epithelial cell migration;GO:0016485//protein processing;GO:0031647//regulation of protein stability;GO:0032870//cellular response to hormone stimulus;G…
415	NP_001193274.1	15036492	21335964	14570642	31454104	25213684	34701856	1.6981e+07	30456548	0.842828	2.11546e-09	8.03993e-08	Pdia6	PDIA6 protein, partial [Bos taurus]	Genetic Information Processing	Folding, sorting and degradation	ko04141//Protein processing in endoplasmic reticulum	K09584	-	-	-
416	NP_803482.1	29705050	22093602	23033138	64512660	30741714	62578248	24943930	52610874	1.07667	2.16958e-09	8.19981e-08	GSTP1	glutathione S-transferase P [Bos taurus]	Human Diseases;Human Diseases;Human Diseases;Human Diseases;Organismal Systems;Human Diseases;Metabolism;Human Diseases;Metabolism;Metabolism;Metabolism	Cancers;Cancers;Cancers;Cardiovascular diseases;Aging;Drug resistance;Xenobiotics biodegradation and metabolism;Cancers;Metabolism of other amino acids;Xenobiotics biodegradation and metabolism;Xenobiotics biodegradation and metabolism	ko05200//Pathways in cancer;ko05225//Hepatocellular carcinoma;ko05215//Prostate cancer;ko05418//Fluid shear stress and atherosclerosis;ko04212//Longevity regulating pathway - worm;ko01524//Platinum drug resistance;ko00983//Drug metabolism - other enzymes;ko05204//Chemical carcinogenesis;ko00480//Glutathione metabolism;ko00980//Metabolism of xenobiotics by cytochrome P450;ko00982//Drug metabolism …	K00799;K00799;K00799;K00799;K00799;K00799;K00799;K00799;K00799;K00799;K00799	GO:0016020//membrane;GO:0031988//membrane-bounded vesicle;GO:0043231//intracellular membrane-bounded organelle;GO:0043234//protein complex;GO:0044421//extracellular region part	GO:0005488//binding;GO:0016765//transferase activity, transferring alkyl or aryl (other than methyl) groups	GO:0006790//sulfur compound metabolic process;GO:0010558//negative regulation of macromolecule biosynthetic process;GO:0032640//tumor necrosis factor production;GO:0032651//regulation of interleukin-1 beta production;GO:0032682//negative regulation of chemokine production;GO:0043407//negative regulation of MAP kinase activity;GO:0097191//extrinsic apoptotic signaling pathway
417	XP_024856732.1	2.05944e+06	2.00469e+06	2.08145e+06	950838	1.08543e+06	695346	2.04853e+06	910540	-1.16979	2.34175e-09	8.75327e-08	KIAA1217	PREDICTED: sickle tail protein homolog isoform X6 [Bos taurus]	-	-	-	-	-	-	-
418	XP_024856734.1	2.05944e+06	2.00469e+06	2.08145e+06	950838	1.08543e+06	695346	2.04853e+06	910540	-1.16979	2.34175e-09	8.75327e-08	KIAA1217	PREDICTED: sickle tail protein homolog isoform X6 [Bos taurus]	-	-	-	-	-	-	-
419	XP_024856735.1	2.05944e+06	2.00469e+06	2.08145e+06	950838	1.08543e+06	695346	2.04853e+06	910540	-1.16979	2.34175e-09	8.75327e-08	KIAA1217	PREDICTED: sickle tail protein homolog isoform X6 [Bos taurus]	-	-	-	-	-	-	-
420	XP_024856736.1	2.05944e+06	2.00469e+06	2.08145e+06	950838	1.08543e+06	695346	2.04853e+06	910540	-1.16979	2.34175e-09	8.75327e-08	KIAA1217	PREDICTED: sickle tail protein homolog isoform X8 [Bos taurus]	-	-	-	-	-	-	-
421	XP_015315453.1	8067565	4.15314e+06	6815069	3325794	4.59991e+06	2434664	6.34526e+06	3.45345e+06	-0.877638	2.45084e-09	9.11095e-08	TINAGL1	PREDICTED: tubulointerstitial nephritis antigen-like isoform X1 [Bos taurus]	-	-	-	-	GO:0031988//membrane-bounded vesicle;GO:0044424//intracellular part	GO:0001871//pattern binding;GO:0005515//protein binding;GO:0070011//peptidase activity, acting on L-amino acid peptides	GO:0002376//immune system process;GO:0006897//endocytosis;GO:0019538//protein metabolic process
422	XP_015315454.1	8067565	4.15314e+06	6815069	3325794	4.59991e+06	2434664	6.34526e+06	3.45345e+06	-0.877638	2.45084e-09	9.11095e-08	TINAGL1	TPA: tubulointerstitial nephritis antigen-like 1-like [Bos taurus]	-	-	-	-	GO:0031988//membrane-bounded vesicle;GO:0044424//intracellular part	GO:0001871//pattern binding;GO:0005515//protein binding;GO:0070011//peptidase activity, acting on L-amino acid peptides	GO:0002376//immune system process;GO:0006897//endocytosis;GO:0019538//protein metabolic process
423	NP_001076949.1	22791000	23670092	21798404	47070832	36125784	61613752	2.27532e+07	4.82701e+07	1.08506	2.50866e-09	9.27523e-08	CAPZA1	F-actin-capping protein subunit alpha-1 [Bos taurus]	Cellular Processes	Transport and catabolism	ko04144//Endocytosis	K10364	GO:0015629//actin cytoskeleton;GO:0031988//membrane-bounded vesicle;GO:0043234//protein complex;GO:0044444//cytoplasmic part	GO:0008092//cytoskeletal protein binding	GO:0006952//defense response;GO:0007599//hemostasis;GO:0051693//actin filament capping
424	XP_024845238.1	22791000	23670092	21798404	47070832	36125784	61613752	2.27532e+07	4.82701e+07	1.08506	2.50866e-09	9.27523e-08	CAPZA1	PREDICTED: F-actin-capping protein subunit alpha-1 isoform X3 [Bison bison bison]	Cellular Processes	Transport and catabolism	ko04144//Endocytosis	K10364	GO:0015629//actin cytoskeleton;GO:0031988//membrane-bounded vesicle;GO:0043234//protein complex;GO:0044444//cytoplasmic part	GO:0008092//cytoskeletal protein binding	GO:0006952//defense response;GO:0007599//hemostasis;GO:0051693//actin filament capping
425	NP_001039377.1	1.1131e+06	1.39869e+06	1.34096e+06	3.39087e+06	2.26459e+06	4.65238e+06	1.28425e+06	3.43594e+06	1.41978	2.55762e-09	9.40512e-08	CHORDC1	cysteine and histidine-rich domain-containing protein 1 [Bos taurus]	-	-	-	-	-	GO:0031072//heat shock protein binding;GO:0046914//transition metal ion binding	GO:0006457//protein folding;GO:0046605//regulation of centrosome cycle;GO:0071901//negative regulation of protein serine/threonine kinase activity;GO:0080135//regulation of cellular response to stress
426	NP_001039350.1	5794145	2.51676e+06	2.97955e+06	8959279	3.39082e+06	8.06437e+06	3.76348e+06	6.80482e+06	0.854489	2.92022e-09	1.06237e-07	TAPBP	tapasin precursor [Bos taurus]	Human Diseases;Organismal Systems	Infectious diseases;Immune system	ko05163//Human cytomegalovirus infection;ko04612//Antigen processing and presentation	K08058;K08058	-	-	GO:0002474//antigen processing and presentation of peptide antigen via MHC class I;GO:0006950//response to stress
427	XP_002685513.3	7.01076e+06	5.8368e+06	6.75794e+06	2.05815e+06	3.01215e+06	1.32475e+06	6.53517e+06	2.13168e+06	-1.61623	2.99901e-09	1.08523e-07	Cavin2	PREDICTED: serum deprivation-response protein [Bos taurus]	-	-	-	-	-	-	-
428	NP_001029554.1	18524544	25616032	24977816	5.79987e+06	14308919	5839130	23039464	8.64931e+06	-1.41345	3.45654e-09	1.24417e-07	IVD	Isovaleryl-CoA dehydrogenase, mitochondrial, partial [Bos mutus]	Metabolism;Metabolism	Global and overview maps;Amino acid metabolism	ko01100//Metabolic pathways;ko00280//Valine, leucine and isoleucine degradation	K00253;K00253	GO:0044429//mitochondrial part	GO:0000166//nucleotide binding;GO:0016491//oxidoreductase activity	GO:0006551//leucine metabolic process
429	XP_010807467.1	18524544	25616032	24977816	5.79987e+06	14308919	5839130	23039464	8.64931e+06	-1.41345	3.45654e-09	1.24417e-07	IVD	PREDICTED: isovaleryl-CoA dehydrogenase, mitochondrial isoform X1 [Bos taurus]	Metabolism;Metabolism	Global and overview maps;Amino acid metabolism	ko01100//Metabolic pathways;ko00280//Valine, leucine and isoleucine degradation	K00253;K00253	GO:0044429//mitochondrial part	GO:0000166//nucleotide binding;GO:0016491//oxidoreductase activity	GO:0006551//leucine metabolic process
430	XP_024841064.1	82527.8	110603	39004.6	2.00778e+06	211608	3.59656e+06	77378.6	1.93865e+06	4.64697	3.56631e-09	1.27693e-07	ITGAX	PREDICTED: integrin alpha-X [Bison bison bison]	Cellular Processes;Human Diseases;Organismal Systems	Cell motility;Infectious diseases;Immune system	ko04810//Regulation of actin cytoskeleton;ko05152//Tuberculosis;ko04610//Complement and coagulation cascades	K06462;K06462;K06462	GO:0005887//integral component of plasma membrane;GO:0031988//membrane-bounded vesicle;GO:0043231//intracellular membrane-bounded organelle	GO:0005515//protein binding;GO:0005539//glycosaminoglycan binding;GO:0043168//anion binding	GO:0002252//immune effector process;GO:0006954//inflammatory response;GO:0007166//cell surface receptor signaling pathway;GO:0021782//glial cell development;GO:0042098//T cell proliferation;GO:0071621//granulocyte chemotaxis
431	NP_001034266.1	3.97679e+06	2.8188e+06	3.021e+06	15269415	2.09783e+06	24000486	3.2722e+06	1.37892e+07	2.07521	4.17587e-09	1.48735e-07	LGALS9	galectin-9 isoform 1 [Bos taurus]	-	-	-	-	GO:0044424//intracellular part	GO:0005488//binding	-
432	XP_024836695.1	222619	221173	184925	1.65551e+06	538487	2610441	209572	1.60148e+06	2.93388	4.33121e-09	1.53465e-07	FMNL1	PREDICTED: formin-like protein 1 isoform X1 [Bos taurus]	-	-	-	-	GO:0016020//membrane;GO:0030139//endocytic vesicle	GO:0003779//actin binding;GO:0017048//Rho GTPase binding	GO:0016477//cell migration;GO:0022604//regulation of cell morphogenesis;GO:0030036//actin cytoskeleton organization
433	XP_024836697.1	222619	221173	184925	1.65551e+06	538487	2610441	209572	1.60148e+06	2.93388	4.33121e-09	1.53465e-07	FMNL1	PREDICTED: formin-like protein 1 isoform X2 [Bos taurus]	-	-	-	-	GO:0016020//membrane;GO:0030139//endocytic vesicle	GO:0003779//actin binding;GO:0017048//Rho GTPase binding	GO:0016477//cell migration;GO:0022604//regulation of cell morphogenesis;GO:0030036//actin cytoskeleton organization
434	NP_001040058.1	11442463	9573262	8704605	26723806	13471315	32723360	9.90678e+06	2.43062e+07	1.29483	4.55953e-09	1.60717e-07	COTL1	PREDICTED: coactosin-like protein [Bubalus bubalis]	-	-	-	-	GO:0031090//organelle membrane;GO:0031988//membrane-bounded vesicle;GO:0043231//intracellular membrane-bounded organelle;GO:0043232//intracellular non-membrane-bounded organelle	GO:0008092//cytoskeletal protein binding	GO:0009620//response to fungus
435	XP_005218454.1	11442463	9573262	8704605	26723806	13471315	32723360	9.90678e+06	2.43062e+07	1.29483	4.55953e-09	1.60717e-07	COTL1	PREDICTED: coactosin-like protein [Bubalus bubalis]	-	-	-	-	GO:0031090//organelle membrane;GO:0031988//membrane-bounded vesicle;GO:0043231//intracellular membrane-bounded organelle;GO:0043232//intracellular non-membrane-bounded organelle	GO:0008092//cytoskeletal protein binding	GO:0009620//response to fungus
436	XP_024834283.1	11442463	9573262	8704605	26723806	13471315	32723360	9.90678e+06	2.43062e+07	1.29483	4.55953e-09	1.60717e-07	COTL1	PREDICTED: coactosin-like protein [Bubalus bubalis]	-	-	-	-	GO:0031090//organelle membrane;GO:0031988//membrane-bounded vesicle;GO:0043231//intracellular membrane-bounded organelle;GO:0043232//intracellular non-membrane-bounded organelle	GO:0008092//cytoskeletal protein binding	GO:0009620//response to fungus
437	XP_024834284.1	11442463	9573262	8704605	26723806	13471315	32723360	9.90678e+06	2.43062e+07	1.29483	4.55953e-09	1.60717e-07	COTL1	PREDICTED: coactosin-like protein [Bubalus bubalis]	-	-	-	-	GO:0031090//organelle membrane;GO:0031988//membrane-bounded vesicle;GO:0043231//intracellular membrane-bounded organelle;GO:0043232//intracellular non-membrane-bounded organelle	GO:0008092//cytoskeletal protein binding	GO:0009620//response to fungus
438	NP_001192331.1	4.07174e+06	4111100	3.99644e+06	12260557	9672687	17052962	4.05976e+06	12995402	1.67853	4.65275e-09	1.63158e-07	TGFBI	transforming growth factor-beta-induced protein ig-h3 precursor [Bos taurus]	-	-	-	-	GO:0031012//extracellular matrix;GO:0031984//organelle subcompartment;GO:0031988//membrane-bounded vesicle;GO:0044421//extracellular region part	GO:0032403//protein complex binding	GO:0022610//biological adhesion;GO:0043062//extracellular structure organization
439	NP_001014912.1	254541	84506.4	154492	1890813	834279	2.02944e+06	164513	1.58484e+06	3.26807	4.77875e-09	1.66717e-07	HMOX1	heme oxygenase 1 [Bos taurus]	Metabolism;Human Diseases;Human Diseases;Human Diseases;Environmental Information Processing;Human Diseases;Cellular Processes;Organismal Systems;Metabolism	Global and overview maps;Cancers;Cancers;Cancers;Signal transduction;Cardiovascular diseases;Cell growth and death;Digestive system;Metabolism of cofactors and vitamins	ko01100//Metabolic pathways;ko05200//Pathways in cancer;ko05225//Hepatocellular carcinoma;ko05206//MicroRNAs in cancer;ko04066//HIF-1 signaling pathway;ko05418//Fluid shear stress and atherosclerosis;ko04216//Ferroptosis;ko04978//Mineral absorption;ko00860//Porphyrin and chlorophyll metabolism	K00510;K00510;K00510;K00510;K00510;K00510;K00510;K00510;K00510	GO:0031090//organelle membrane;GO:0043231//intracellular membrane-bounded organelle;GO:0044444//cytoplasmic part	GO:0016705//oxidoreductase activity, acting on paired donors, with incorporation or reduction of molecular oxygen;GO:0043169//cation binding;GO:0046906//tetrapyrrole binding;GO:0046983//protein dimerization activity;GO:0060089//molecular transducer activity	GO:0001666//response to hypoxia;GO:0002262//myeloid cell homeostasis;GO:0006357//regulation of transcription from RNA polymerase II promoter;GO:0006787//porphyrin-containing compound catabolic process;GO:0008284//positive regulation of cell proliferation;GO:0008285//negative regulation of cell proliferation;GO:0014070//response to organic cyclic compound;GO:0043122//regulation of I-kappaB kinase/…
440	NP_001193242.1	427877	282205	314441	795887	469320	1.01274e+06	341508	759316	1.15278	5.14473e-09	1.78569e-07	Polr2a	DNA-directed RNA polymerase II subunit RPB1 [Bos taurus]	Metabolism;Human Diseases;Human Diseases;Human Diseases;Metabolism;Metabolism;Genetic Information Processing	Global and overview maps;Infectious diseases;Infectious diseases;Neurodegenerative diseases;Nucleotide metabolism;Nucleotide metabolism;Transcription	ko01100//Metabolic pathways;ko05169//Epstein-Barr virus infection;ko05168//Herpes simplex infection;ko05016//Huntington disease;ko00230//Purine metabolism;ko00240//Pyrimidine metabolism;ko03020//RNA polymerase	K03006;K03006;K03006;K03006;K03006;K03006;K03006	-	-	-
441	XP_024835398.1	427877	282205	314441	795887	469320	1.01274e+06	341508	759316	1.15278	5.14473e-09	1.78569e-07	Polr2a	DNA-directed RNA polymerase II subunit RPB1 [Bos taurus]	Metabolism;Human Diseases;Human Diseases;Human Diseases;Metabolism;Metabolism;Genetic Information Processing	Global and overview maps;Infectious diseases;Infectious diseases;Neurodegenerative diseases;Nucleotide metabolism;Nucleotide metabolism;Transcription	ko01100//Metabolic pathways;ko05169//Epstein-Barr virus infection;ko05168//Herpes simplex infection;ko05016//Huntington disease;ko00230//Purine metabolism;ko00240//Pyrimidine metabolism;ko03020//RNA polymerase	K03006;K03006;K03006;K03006;K03006;K03006;K03006	-	-	-
442	XP_024847449.1	898222	1355446	1.29604e+06	360031	652487	390581	1.18324e+06	467700	-1.33908	6.03377e-09	2.05239e-07	HDHD5	CECR5 protein [Bos taurus]	-	-	-	-	-	-	-
443	XP_024847450.1	898222	1355446	1.29604e+06	360031	652487	390581	1.18324e+06	467700	-1.33908	6.03377e-09	2.05239e-07	HDHD5	cat eye syndrome critical region protein 5 [Bos taurus]	-	-	-	-	-	-	-
444	XP_024847451.1	898222	1355446	1.29604e+06	360031	652487	390581	1.18324e+06	467700	-1.33908	6.03377e-09	2.05239e-07	HDHD5	cat eye syndrome critical region protein 5 [Bos taurus]	-	-	-	-	-	-	-
445	XP_024847452.1	898222	1355446	1.29604e+06	360031	652487	390581	1.18324e+06	467700	-1.33908	6.03377e-09	2.05239e-07	HDHD5	cat eye syndrome critical region protein 5 [Bos taurus]	-	-	-	-	-	-	-
446	XP_024847453.1	898222	1355446	1.29604e+06	360031	652487	390581	1.18324e+06	467700	-1.33908	6.03377e-09	2.05239e-07	HDHD5	CECR5 protein [Bos taurus]	-	-	-	-	-	-	-
447	NP_776946.1	6.10526e+06	5398640	4393697	33983880	22073380	46650512	5.2992e+06	34235924	2.69166	6.19693e-09	2.0974e-07	CORO1A	coronin-1A [Bos taurus]	Human Diseases;Cellular Processes	Infectious diseases;Transport and catabolism	ko05152//Tuberculosis;ko04145//Phagosome	K13882;K13882	GO:0005768//endosome;GO:0015629//actin cytoskeleton;GO:0030054//cell junction;GO:0030666//endocytic vesicle membrane;GO:0030863//cortical cytoskeleton;GO:0031252//cell leading edge;GO:0032991//macromolecular complex;GO:0043005//neuron projection;GO:0044459//plasma membrane part	GO:0003723//RNA binding;GO:0003779//actin binding;GO:0046983//protein dimerization activity	GO:0001894//tissue homeostasis;GO:0002260//lymphocyte homeostasis;GO:0006897//endocytosis;GO:0006935//chemotaxis;GO:0007040//lysosome organization;GO:0010522//regulation of calcium ion transport into cytosol;GO:0010639//negative regulation of organelle organization;GO:0022604//regulation of cell morphogenesis;GO:0030030//cell projection organization;GO:0030334//regulation of cell migration;GO:003…
448	XP_005224888.1	6.10526e+06	5398640	4393697	33983880	22073380	46650512	5.2992e+06	34235924	2.69166	6.19693e-09	2.0974e-07	CORO1A	coronin-1A [Bos taurus]	Human Diseases;Cellular Processes	Infectious diseases;Transport and catabolism	ko05152//Tuberculosis;ko04145//Phagosome	K13882;K13882	GO:0005768//endosome;GO:0015629//actin cytoskeleton;GO:0030054//cell junction;GO:0030666//endocytic vesicle membrane;GO:0030863//cortical cytoskeleton;GO:0031252//cell leading edge;GO:0032991//macromolecular complex;GO:0043005//neuron projection;GO:0044459//plasma membrane part	GO:0003723//RNA binding;GO:0003779//actin binding;GO:0046983//protein dimerization activity	GO:0001894//tissue homeostasis;GO:0002260//lymphocyte homeostasis;GO:0006897//endocytosis;GO:0006935//chemotaxis;GO:0007040//lysosome organization;GO:0010522//regulation of calcium ion transport into cytosol;GO:0010639//negative regulation of organelle organization;GO:0022604//regulation of cell morphogenesis;GO:0030030//cell projection organization;GO:0030334//regulation of cell migration;GO:003…
449	XP_005224890.1	6.10526e+06	5398640	4393697	33983880	22073380	46650512	5.2992e+06	34235924	2.69166	6.19693e-09	2.0974e-07	CORO1A	coronin-1A [Bos taurus]	Human Diseases;Cellular Processes	Infectious diseases;Transport and catabolism	ko05152//Tuberculosis;ko04145//Phagosome	K13882;K13882	GO:0005768//endosome;GO:0015629//actin cytoskeleton;GO:0030054//cell junction;GO:0030666//endocytic vesicle membrane;GO:0030863//cortical cytoskeleton;GO:0031252//cell leading edge;GO:0032991//macromolecular complex;GO:0043005//neuron projection;GO:0044459//plasma membrane part	GO:0003723//RNA binding;GO:0003779//actin binding;GO:0046983//protein dimerization activity	GO:0001894//tissue homeostasis;GO:0002260//lymphocyte homeostasis;GO:0006897//endocytosis;GO:0006935//chemotaxis;GO:0007040//lysosome organization;GO:0010522//regulation of calcium ion transport into cytosol;GO:0010639//negative regulation of organelle organization;GO:0022604//regulation of cell morphogenesis;GO:0030030//cell projection organization;GO:0030334//regulation of cell migration;GO:003…
450	NP_001193467.1	93204.4	155279	115142	632604	201322	856738	121209	563555	2.21706	6.47238e-09	2.16904e-07	PARP14	poly [ADP-ribose] polymerase 14 [Bos taurus]	-	-	-	-	-	GO:0016763//transferase activity, transferring pentosyl groups;GO:0097159//organic cyclic compound binding	-
451	NP_786986.1	982287	1465153	1.23248e+06	7.14817e+06	3.84229e+06	9599232	1.22664e+06	6.86323e+06	2.48417	6.71644e-09	2.2398e-07	RAC2	ras-related C3 botulinum toxin substrate 2 precursor [Bos taurus]	Human Diseases;Cellular Processes;Cellular Processes;Environmental Information Processing;Environmental Information Processing;Environmental Information Processing;Human Diseases;Organismal Systems;Organismal Systems;Environmental Information Processing;Environmental Information Processing;Organismal Systems;Cellular Processes;Organismal Systems;Organismal Systems;Human Diseases;Human Diseases;Hu…	Cancers;Cell motility;Cellular community - eukaryotes;Signal transduction;Signal transduction;Signal transduction;Infectious diseases;Development;Immune system;Signal transduction;Signal transduction;Immune system;Cellular community - eukaryotes;Immune system;Immune system;Cancers;Cardiovascular diseases;Cancers;Signal transduction;Immune system;Cancers;Immune system;Signal transduction;Cardiovas…	ko05200//Pathways in cancer;ko04810//Regulation of actin cytoskeleton;ko04510//Focal adhesion;ko04010//MAPK signaling pathway;ko04015//Rap1 signaling pathway;ko04014//Ras signaling pathway;ko05163//Human cytomegalovirus infection;ko04360//Axon guidance;ko04062//Chemokine signaling pathway;ko04024//cAMP signaling pathway;ko04310//Wnt signaling pathway;ko04666//Fc gamma R-mediated phagocytosis;ko04…	K07860;K07860;K07860;K07860;K07860;K07860;K07860;K07860;K07860;K07860;K07860;K07860;K07860;K07860;K07860;K07860;K07860;K07860;K07860;K07860;K07860;K07860;K07860;K07860	GO:0005924//cell-substrate adherens junction;GO:0012505//endomembrane system;GO:0015629//actin cytoskeleton;GO:0030666//endocytic vesicle membrane;GO:0031252//cell leading edge	GO:0004518//nuclease activity;GO:0017111//nucleoside-triphosphatase activity;GO:0032550//purine ribonucleoside binding	GO:0001775//cell activation;GO:0001894//tissue homeostasis;GO:0007166//cell surface receptor signaling pathway;GO:0007599//hemostasis;GO:0010591//regulation of lamellipodium assembly;GO:0010822//positive regulation of mitochondrion organization;GO:0019222//regulation of metabolic process;GO:0030036//actin cytoskeleton organization;GO:0030155//regulation of cell adhesion;GO:0042127//regulation of …
452	NP_001104573.1	63022480	41870992	49953072	18088950	40781236	12597784	5.16155e+07	2.38227e+07	-1.11547	6.90031e-09	2.28989e-07	Cavin1	polymerase I and transcript release factor isoform 2 [Bos taurus]	-	-	-	-	-	-	-
453	NP_776933.1	7.46507e+06	11199269	7534914	674121	724231	59832	8.73308e+06	486061	-4.16728	7.3462e-09	2.42603e-07	BTN1A1	butyrophilin subfamily 1 member A1 precursor [Bos taurus]	-	-	-	-	GO:0031224//intrinsic component of membrane;GO:0044421//extracellular region part	-	-
454	XP_024839152.1	7.46507e+06	11199269	7534914	674121	724231	59832	8.73308e+06	486061	-4.16728	7.3462e-09	2.42603e-07	BTN1A1	butyrophilin [Bos taurus]	-	-	-	-	GO:0031224//intrinsic component of membrane;GO:0044421//extracellular region part	-	-
455	XP_024839153.1	7.46507e+06	11199269	7534914	674121	724231	59832	8.73308e+06	486061	-4.16728	7.3462e-09	2.42603e-07	BTN1A1	butyrophilin [Bos taurus]	-	-	-	-	GO:0031224//intrinsic component of membrane;GO:0044421//extracellular region part	-	-
456	XP_024839154.1	7.46507e+06	11199269	7534914	674121	724231	59832	8.73308e+06	486061	-4.16728	7.3462e-09	2.42603e-07	BTN1A1	butyrophilin [Bos taurus]	-	-	-	-	GO:0031224//intrinsic component of membrane;GO:0044421//extracellular region part	-	-
457	XP_024839155.1	7.46507e+06	11199269	7534914	674121	724231	59832	8.73308e+06	486061	-4.16728	7.3462e-09	2.42603e-07	BTN1A1	butyrophilin [Bos taurus]	-	-	-	-	GO:0031224//intrinsic component of membrane;GO:0044421//extracellular region part	-	-
458	XP_024839156.1	7.46507e+06	11199269	7534914	674121	724231	59832	8.73308e+06	486061	-4.16728	7.3462e-09	2.42603e-07	BTN1A1	butyrophilin subfamily 1 member A1 precursor [Bos taurus]	-	-	-	-	GO:0031224//intrinsic component of membrane;GO:0044421//extracellular region part	-	-
459	NP_001193549.1	15981637	34182348	25953006	8645552	17788688	10485865	2.53723e+07	1.23067e+07	-1.04381	7.44809e-09	2.4478e-07	EEF1D	eukaryotic translation elongation factor 1 delta, partial [Bos taurus]	Human Diseases	Infectious diseases	ko05168//Herpes simplex infection	K15410	GO:0043231//intracellular membrane-bounded organelle;GO:0043232//intracellular non-membrane-bounded organelle;GO:0043234//protein complex	GO:0060089//molecular transducer activity	GO:0010467//gene expression;GO:0034645//cellular macromolecule biosynthetic process;GO:0043122//regulation of I-kappaB kinase/NF-kappaB signaling
460	NP_001069096.2	218780	142705	181992	1.52222e+06	637965	1.90234e+06	181159	1.35418e+06	2.90209	8.16765e-09	2.67137e-07	ERAP2	endoplasmic reticulum aminopeptidase 2 [Bos taurus]	-	-	-	-	-	GO:0046914//transition metal ion binding;GO:0070011//peptidase activity, acting on L-amino acid peptides	GO:0019538//protein metabolic process
461	XP_005209817.1	218780	142705	181992	1.52222e+06	637965	1.90234e+06	181159	1.35418e+06	2.90209	8.16765e-09	2.67137e-07	ERAP2	endoplasmic reticulum aminopeptidase 2 [Bos taurus]	-	-	-	-	-	GO:0046914//transition metal ion binding;GO:0070011//peptidase activity, acting on L-amino acid peptides	GO:0019538//protein metabolic process
462	NP_001192687.1	2.09209e+06	2.52088e+06	2398157	987059	1.6925e+06	1.09454e+06	2.33704e+06	1.25804e+06	-0.893512	8.34936e-09	2.71774e-07	MCCC1	methylcrotonoyl-CoA carboxylase subunit alpha, mitochondrial [Bos taurus]	Metabolism;Metabolism	Global and overview maps;Amino acid metabolism	ko01100//Metabolic pathways;ko00280//Valine, leucine and isoleucine degradation	K01968;K01968	GO:0019866//organelle inner membrane;GO:0043231//intracellular membrane-bounded organelle	GO:0016879//ligase activity, forming carbon-nitrogen bonds;GO:0032550//purine ribonucleoside binding;GO:0043169//cation binding	-
463	NP_001020377.2	14782535	20208428	21392508	9699075	15064992	9664236	1.87945e+07	11476101	-0.711677	8.4503e-09	2.7375e-07	ECHS1	enoyl-CoA hydratase, mitochondrial precursor [Bos taurus]	Metabolism;Metabolism;Metabolism;Metabolism;Metabolism;Metabolism;Metabolism;Metabolism;Metabolism;Metabolism;Metabolism	Global and overview maps;Global and overview maps;Amino acid metabolism;Global and overview maps;Amino acid metabolism;Lipid metabolism;Carbohydrate metabolism;Amino acid metabolism;Metabolism of other amino acids;Carbohydrate metabolism;Lipid metabolism	ko01100//Metabolic pathways;ko01200//Carbon metabolism;ko00310//Lysine degradation;ko01212//Fatty acid metabolism;ko00280//Valine, leucine and isoleucine degradation;ko00071//Fatty acid degradation;ko00640//Propanoate metabolism;ko00380//Tryptophan metabolism;ko00410//beta-Alanine metabolism;ko00650//Butanoate metabolism;ko00062//Fatty acid elongation	K07511;K07511;K07511;K07511;K07511;K07511;K07511;K07511;K07511;K07511;K07511	GO:0031988//membrane-bounded vesicle;GO:0044429//mitochondrial part	GO:0003824//catalytic activity	GO:0009062//fatty acid catabolic process
464	XP_015316088.1	14782535	20208428	21392508	9699075	15064992	9664236	1.87945e+07	11476101	-0.711677	8.4503e-09	2.7375e-07	ECHS1	PREDICTED: enoyl-CoA hydratase, mitochondrial isoform X1 [Bos taurus]	Metabolism;Metabolism;Metabolism;Metabolism;Metabolism;Metabolism;Metabolism;Metabolism;Metabolism;Metabolism;Metabolism	Global and overview maps;Global and overview maps;Amino acid metabolism;Global and overview maps;Amino acid metabolism;Lipid metabolism;Carbohydrate metabolism;Amino acid metabolism;Metabolism of other amino acids;Carbohydrate metabolism;Lipid metabolism	ko01100//Metabolic pathways;ko01200//Carbon metabolism;ko00310//Lysine degradation;ko01212//Fatty acid metabolism;ko00280//Valine, leucine and isoleucine degradation;ko00071//Fatty acid degradation;ko00640//Propanoate metabolism;ko00380//Tryptophan metabolism;ko00410//beta-Alanine metabolism;ko00650//Butanoate metabolism;ko00062//Fatty acid elongation	K07511;K07511;K07511;K07511;K07511;K07511;K07511;K07511;K07511;K07511;K07511	GO:0031988//membrane-bounded vesicle;GO:0044429//mitochondrial part	GO:0003824//catalytic activity	GO:0009062//fatty acid catabolic process
465	NP_001035560.1	2.55509e+06	520945	513574	1.70821e+06	52920348	2.09596e+06	1.19654e+06	1.89082e+07	3.98207	8.7692e-09	2.82734e-07	HP	haptoglobin precursor [Bos taurus]	-	-	-	-	GO:0043234//protein complex;GO:0044421//extracellular region part;GO:0060205//cytoplasmic membrane-bounded vesicle lumen	GO:0004175//endopeptidase activity;GO:0005515//protein binding	GO:0000302//response to reactive oxygen species;GO:0002526//acute inflammatory response;GO:0006897//endocytosis;GO:0008219//cell death;GO:0009617//response to bacterium;GO:0010727//negative regulation of hydrogen peroxide metabolic process;GO:0019538//protein metabolic process;GO:0043086//negative regulation of catalytic activity
466	NP_001069121.1	2.18028e+06	4.73601e+06	5143420	1.48491e+06	2.09038e+06	1.69856e+06	4.0199e+06	1.75795e+06	-1.19327	9.16976e-09	2.9084e-07	ASNS	PREDICTED: asparagine synthetase [glutamine-hydrolyzing] isoform X1 [Bos taurus]	Metabolism;Metabolism	Global and overview maps;Amino acid metabolism	ko01100//Metabolic pathways;ko00250//Alanine, aspartate and glutamate metabolism	K01953;K01953	-	GO:0016884//carbon-nitrogen ligase activity, with glutamine as amido-N-donor;GO:0032550//purine ribonucleoside binding	GO:0006529//asparagine biosynthetic process;GO:0007346//regulation of mitotic cell cycle;GO:0009064//glutamine family amino acid metabolic process;GO:0009267//cellular response to starvation;GO:0042981//regulation of apoptotic process
467	XP_010802301.1	2.18028e+06	4.73601e+06	5143420	1.48491e+06	2.09038e+06	1.69856e+06	4.0199e+06	1.75795e+06	-1.19327	9.16976e-09	2.9084e-07	ASNS	PREDICTED: asparagine synthetase [glutamine-hydrolyzing] isoform X1 [Bos taurus]	Metabolism;Metabolism	Global and overview maps;Amino acid metabolism	ko01100//Metabolic pathways;ko00250//Alanine, aspartate and glutamate metabolism	K01953;K01953	-	GO:0016884//carbon-nitrogen ligase activity, with glutamine as amido-N-donor;GO:0032550//purine ribonucleoside binding	GO:0006529//asparagine biosynthetic process;GO:0007346//regulation of mitotic cell cycle;GO:0009064//glutamine family amino acid metabolic process;GO:0009267//cellular response to starvation;GO:0042981//regulation of apoptotic process
468	XP_015323612.1	2.18028e+06	4.73601e+06	5143420	1.48491e+06	2.09038e+06	1.69856e+06	4.0199e+06	1.75795e+06	-1.19327	9.16976e-09	2.9084e-07	ASNS	PREDICTED: asparagine synthetase [glutamine-hydrolyzing] isoform X1 [Bos taurus]	Metabolism;Metabolism	Global and overview maps;Amino acid metabolism	ko01100//Metabolic pathways;ko00250//Alanine, aspartate and glutamate metabolism	K01953;K01953	-	GO:0016884//carbon-nitrogen ligase activity, with glutamine as amido-N-donor;GO:0032550//purine ribonucleoside binding	GO:0006529//asparagine biosynthetic process;GO:0007346//regulation of mitotic cell cycle;GO:0009064//glutamine family amino acid metabolic process;GO:0009267//cellular response to starvation;GO:0042981//regulation of apoptotic process
469	XP_024846402.1	2.18028e+06	4.73601e+06	5143420	1.48491e+06	2.09038e+06	1.69856e+06	4.0199e+06	1.75795e+06	-1.19327	9.16976e-09	2.9084e-07	ASNS	PREDICTED: asparagine synthetase [glutamine-hydrolyzing] isoform X1 [Bos taurus]	Metabolism;Metabolism	Global and overview maps;Amino acid metabolism	ko01100//Metabolic pathways;ko00250//Alanine, aspartate and glutamate metabolism	K01953;K01953	-	GO:0016884//carbon-nitrogen ligase activity, with glutamine as amido-N-donor;GO:0032550//purine ribonucleoside binding	GO:0006529//asparagine biosynthetic process;GO:0007346//regulation of mitotic cell cycle;GO:0009064//glutamine family amino acid metabolic process;GO:0009267//cellular response to starvation;GO:0042981//regulation of apoptotic process
470	XP_024846403.1	2.18028e+06	4.73601e+06	5143420	1.48491e+06	2.09038e+06	1.69856e+06	4.0199e+06	1.75795e+06	-1.19327	9.16976e-09	2.9084e-07	ASNS	PREDICTED: asparagine synthetase [glutamine-hydrolyzing] isoform X1 [Bos taurus]	Metabolism;Metabolism	Global and overview maps;Amino acid metabolism	ko01100//Metabolic pathways;ko00250//Alanine, aspartate and glutamate metabolism	K01953;K01953	-	GO:0016884//carbon-nitrogen ligase activity, with glutamine as amido-N-donor;GO:0032550//purine ribonucleoside binding	GO:0006529//asparagine biosynthetic process;GO:0007346//regulation of mitotic cell cycle;GO:0009064//glutamine family amino acid metabolic process;GO:0009267//cellular response to starvation;GO:0042981//regulation of apoptotic process
471	XP_024846404.1	2.18028e+06	4.73601e+06	5143420	1.48491e+06	2.09038e+06	1.69856e+06	4.0199e+06	1.75795e+06	-1.19327	9.16976e-09	2.9084e-07	ASNS	PREDICTED: asparagine synthetase [glutamine-hydrolyzing] isoform X1 [Bos taurus]	Metabolism;Metabolism	Global and overview maps;Amino acid metabolism	ko01100//Metabolic pathways;ko00250//Alanine, aspartate and glutamate metabolism	K01953;K01953	-	GO:0016884//carbon-nitrogen ligase activity, with glutamine as amido-N-donor;GO:0032550//purine ribonucleoside binding	GO:0006529//asparagine biosynthetic process;GO:0007346//regulation of mitotic cell cycle;GO:0009064//glutamine family amino acid metabolic process;GO:0009267//cellular response to starvation;GO:0042981//regulation of apoptotic process
472	XP_024846405.1	2.18028e+06	4.73601e+06	5143420	1.48491e+06	2.09038e+06	1.69856e+06	4.0199e+06	1.75795e+06	-1.19327	9.16976e-09	2.9084e-07	ASNS	PREDICTED: asparagine synthetase [glutamine-hydrolyzing] isoform X1 [Bos taurus]	Metabolism;Metabolism	Global and overview maps;Amino acid metabolism	ko01100//Metabolic pathways;ko00250//Alanine, aspartate and glutamate metabolism	K01953;K01953	-	GO:0016884//carbon-nitrogen ligase activity, with glutamine as amido-N-donor;GO:0032550//purine ribonucleoside binding	GO:0006529//asparagine biosynthetic process;GO:0007346//regulation of mitotic cell cycle;GO:0009064//glutamine family amino acid metabolic process;GO:0009267//cellular response to starvation;GO:0042981//regulation of apoptotic process
473	XP_024846406.1	2.18028e+06	4.73601e+06	5143420	1.48491e+06	2.09038e+06	1.69856e+06	4.0199e+06	1.75795e+06	-1.19327	9.16976e-09	2.9084e-07	ASNS	PREDICTED: asparagine synthetase [glutamine-hydrolyzing] isoform X1 [Bos taurus]	Metabolism;Metabolism	Global and overview maps;Amino acid metabolism	ko01100//Metabolic pathways;ko00250//Alanine, aspartate and glutamate metabolism	K01953;K01953	-	GO:0016884//carbon-nitrogen ligase activity, with glutamine as amido-N-donor;GO:0032550//purine ribonucleoside binding	GO:0006529//asparagine biosynthetic process;GO:0007346//regulation of mitotic cell cycle;GO:0009064//glutamine family amino acid metabolic process;GO:0009267//cellular response to starvation;GO:0042981//regulation of apoptotic process
474	NP_001098794.1	1.99723e+06	1.80963e+06	1.51232e+06	7.25822e+06	4.12519e+06	9682859	1.77306e+06	7.02209e+06	1.98566	9.19161e-09	2.9084e-07	TWF2	twinfilin-2 [Bos taurus]	-	-	-	-	GO:0005902//microvillus;GO:0008287//protein serine/threonine phosphatase complex;GO:0031252//cell leading edge;GO:0031988//membrane-bounded vesicle;GO:0035097//histone methyltransferase complex;GO:0043005//neuron projection;GO:0043292//contractile fiber	GO:0003723//RNA binding;GO:0003779//actin binding;GO:0018024//histone-lysine N-methyltransferase activity;GO:0019901//protein kinase binding;GO:0032550//purine ribonucleoside binding;GO:1902936//phosphatidylinositol bisphosphate binding	GO:0010591//regulation of lamellipodium assembly;GO:0010975//regulation of neuron projection development;GO:0030307//positive regulation of cell growth;GO:0032526//response to retinoic acid;GO:0034968//histone lysine methylation;GO:0051693//actin filament capping;GO:0070848//response to growth factor
475	NP_001068967.1	5549193	8543897	8.30901e+06	3.34841e+06	4.81867e+06	4045276	7.46737e+06	4.07079e+06	-0.875292	9.53833e-09	3.00413e-07	RAB18	ras-related protein Rab-18 [Bos taurus]	-	-	-	-	-	-	-
476	NP_001068865.1	1.254e+06	973811	1.04394e+06	3.65477e+06	1.50275e+06	4844864	1.09058e+06	3.33413e+06	1.61221	9.93061e-09	3.11327e-07	CSK	tyrosine-protein kinase CSK [Bos taurus]	Human Diseases	Infectious diseases	ko05120//Epithelial cell signaling in Helicobacter pylori infection	K05728	-	-	-
477	NP_851372.1	1482339584	2523668992	1404125312	168741216	461151136	8939902	1.80338e+09	2.12944e+08	-3.08216	1.0049e-08	3.13594e-07	CSN1S1	alpha-S1-casein precursor [Bos taurus]	-	-	-	-	GO:0044421//extracellular region part	-	GO:0043434//response to peptide hormone;GO:0051234//establishment of localization
478	XP_024848771.1	1482339584	2523668992	1404125312	168741216	461151136	8939902	1.80338e+09	2.12944e+08	-3.08216	1.0049e-08	3.13594e-07	CSN1S1	alpha-S1-casein precursor [Bos taurus]	-	-	-	-	GO:0044421//extracellular region part	-	GO:0043434//response to peptide hormone;GO:0051234//establishment of localization
479	NP_001029212.1	991426	552148	612670	1.78181e+06	1625436	2.02152e+06	718748	1.80959e+06	1.3321	1.01917e-08	3.16594e-07	PSMB10	proteasome subunit beta type-10 precursor [Bos taurus]	Genetic Information Processing	Folding, sorting and degradation	ko03050//Proteasome	K02733	GO:0000502//proteasome complex;GO:0043231//intracellular membrane-bounded organelle	GO:0004175//endopeptidase activity	GO:0006508//proteolysis;GO:0032989//cellular component morphogenesis;GO:0042110//T cell activation
480	NP_001160047.2	2.42663e+06	640659	667617	4.85636e+06	2661760	5547695	1.24497e+06	4.35527e+06	1.80666	1.04136e-08	3.22017e-07	KRT14	TPA: keratin, type I cytoskeletal 14 [Bos taurus]	Organismal Systems;Human Diseases;Human Diseases	Endocrine system;Infectious diseases;Infectious diseases	ko04915//Estrogen signaling pathway;ko05130//Pathogenic Escherichia coli infection;ko05150//Staphylococcus aureus infection	K07604;K07604;K07604	GO:0005882//intermediate filament;GO:0031988//membrane-bounded vesicle;GO:0043231//intracellular membrane-bounded organelle	GO:0004888//transmembrane signaling receptor activity;GO:0019215//intermediate filament binding;GO:0042287//MHC protein binding	GO:0001558//regulation of cell growth;GO:0006417//regulation of translation;GO:0022607//cellular component assembly;GO:0030154//cell differentiation;GO:0042635//positive regulation of hair cycle;GO:0045104//intermediate filament cytoskeleton organization
481	NP_001030475.1	4923054	6.94449e+06	8691546	4.00803e+06	3709235	4.51065e+06	6.85303e+06	4.07597e+06	-0.749599	1.10139e-08	3.37511e-07	CMAS	N-acylneuraminate cytidylyltransferase [Bos taurus]	Metabolism;Metabolism	Global and overview maps;Carbohydrate metabolism	ko01100//Metabolic pathways;ko00520//Amino sugar and nucleotide sugar metabolism	K21749;K21749	-	GO:0070567//cytidylyltransferase activity	GO:0006040//amino sugar metabolic process
482	NP_001179013.1	499912	346472	360860	2621735	459550	3353616	402415	2.14497e+06	2.4142	1.19561e-08	3.63112e-07	EVL	ena/VASP-like protein [Bos taurus]	-	-	-	-	GO:0005924//cell-substrate adherens junction;GO:0031252//cell leading edge;GO:0043232//intracellular non-membrane-bounded organelle	GO:0019904//protein domain specific binding	GO:0010632//regulation of epithelial cell migration;GO:0030833//regulation of actin filament polymerization;GO:0031345//negative regulation of cell projection organization;GO:0032233//positive regulation of actin filament bundle assembly;GO:0051260//protein homooligomerization
483	XP_024837618.1	833087	539010	534380	2.92838e+06	1.19327e+06	3.9727e+06	635492	2.69812e+06	2.08601	1.2523e-08	3.78641e-07	SNX6	PREDICTED: sorting nexin-6 [Dasypus novemcinctus]	Cellular Processes	Transport and catabolism	ko04144//Endocytosis	K17920	-	-	-
484	XP_005212797.1	490862	616523	334712	2328665	4.1024e+06	3532770	480699	3.32128e+06	2.78853	1.25986e-08	3.79241e-07	IL1RN	PREDICTED: interleukin-1 receptor antagonist protein isoform X1 [Bos taurus]	Environmental Information Processing	Signaling molecules and interaction	ko04060//Cytokine-cytokine receptor interaction	K05481	-	-	-
485	XP_010815008.1	1.57076e+06	1.42848e+06	1.57364e+06	871986	1.11382e+06	671138	1.52429e+06	885648	-0.783334	1.37311e-08	4.11508e-07	Mccc2	PREDICTED: methylcrotonoyl-CoA carboxylase beta chain, mitochondrial [Bos taurus]	Metabolism;Metabolism	Global and overview maps;Amino acid metabolism	ko01100//Metabolic pathways;ko00280//Valine, leucine and isoleucine degradation	K01969;K01969	-	GO:0003824//catalytic activity	-
486	NP_001192963.1	1.66791e+06	4661189	3798993	1.34604e+06	3429730	1.84538e+06	3.37603e+06	2.20705e+06	-0.613209	1.48659e-08	4.41629e-07	RBM47	RNA-binding protein 47 [Bos taurus]	-	-	-	-	-	GO:0003723//RNA binding	GO:0030097//hemopoiesis
487	XP_005207940.1	1.66791e+06	4661189	3798993	1.34604e+06	3429730	1.84538e+06	3.37603e+06	2.20705e+06	-0.613209	1.48659e-08	4.41629e-07	RBM47	RNA-binding protein 47 [Bos taurus]	-	-	-	-	-	GO:0003723//RNA binding	GO:0030097//hemopoiesis
488	XP_005207942.1	1.66791e+06	4661189	3798993	1.34604e+06	3429730	1.84538e+06	3.37603e+06	2.20705e+06	-0.613209	1.48659e-08	4.41629e-07	RBM47	RNA-binding protein 47 [Bos taurus]	-	-	-	-	-	GO:0003723//RNA binding	GO:0030097//hemopoiesis
489	XP_005207944.1	1.66791e+06	4661189	3798993	1.34604e+06	3429730	1.84538e+06	3.37603e+06	2.20705e+06	-0.613209	1.48659e-08	4.41629e-07	RBM47	RNA-binding protein 47 [Bos taurus]	-	-	-	-	-	GO:0003723//RNA binding	GO:0030097//hemopoiesis
490	XP_005207945.1	1.66791e+06	4661189	3798993	1.34604e+06	3429730	1.84538e+06	3.37603e+06	2.20705e+06	-0.613209	1.48659e-08	4.41629e-07	RBM47	RNA-binding protein 47 [Bos taurus]	-	-	-	-	-	GO:0003723//RNA binding	GO:0030097//hemopoiesis
491	XP_005207946.1	1.66791e+06	4661189	3798993	1.34604e+06	3429730	1.84538e+06	3.37603e+06	2.20705e+06	-0.613209	1.48659e-08	4.41629e-07	RBM47	RNA-binding protein 47 [Bos taurus]	-	-	-	-	-	GO:0003723//RNA binding	GO:0030097//hemopoiesis
492	XP_010804379.1	1.66791e+06	4661189	3798993	1.34604e+06	3429730	1.84538e+06	3.37603e+06	2.20705e+06	-0.613209	1.48659e-08	4.41629e-07	RBM47	RNA-binding protein 47 [Bos taurus]	-	-	-	-	-	GO:0003723//RNA binding	GO:0030097//hemopoiesis
493	XP_010804380.1	1.66791e+06	4661189	3798993	1.34604e+06	3429730	1.84538e+06	3.37603e+06	2.20705e+06	-0.613209	1.48659e-08	4.41629e-07	RBM47	RNA-binding protein 47 [Bos taurus]	-	-	-	-	-	GO:0003723//RNA binding	GO:0030097//hemopoiesis
494	XP_010804382.1	1.66791e+06	4661189	3798993	1.34604e+06	3429730	1.84538e+06	3.37603e+06	2.20705e+06	-0.613209	1.48659e-08	4.41629e-07	RBM47	RNA-binding protein 47 [Bos taurus]	-	-	-	-	-	GO:0003723//RNA binding	GO:0030097//hemopoiesis
495	XP_015327086.1	1.66791e+06	4661189	3798993	1.34604e+06	3429730	1.84538e+06	3.37603e+06	2.20705e+06	-0.613209	1.48659e-08	4.41629e-07	RBM47	RNA-binding protein 47 [Bos taurus]	-	-	-	-	-	GO:0003723//RNA binding	GO:0030097//hemopoiesis
496	XP_015327087.1	1.66791e+06	4661189	3798993	1.34604e+06	3429730	1.84538e+06	3.37603e+06	2.20705e+06	-0.613209	1.48659e-08	4.41629e-07	RBM47	RNA-binding protein 47 [Bos taurus]	-	-	-	-	-	GO:0003723//RNA binding	GO:0030097//hemopoiesis
497	XP_015327089.1	1.66791e+06	4661189	3798993	1.34604e+06	3429730	1.84538e+06	3.37603e+06	2.20705e+06	-0.613209	1.48659e-08	4.41629e-07	RBM47	RNA-binding protein 47 [Bos taurus]	-	-	-	-	-	GO:0003723//RNA binding	GO:0030097//hemopoiesis
498	XP_015327091.1	1.66791e+06	4661189	3798993	1.34604e+06	3429730	1.84538e+06	3.37603e+06	2.20705e+06	-0.613209	1.48659e-08	4.41629e-07	RBM47	PREDICTED: RNA-binding protein 47 isoform X2 [Bos taurus]	-	-	-	-	-	GO:0003723//RNA binding	GO:0030097//hemopoiesis
499	XP_024849147.1	1.66791e+06	4661189	3798993	1.34604e+06	3429730	1.84538e+06	3.37603e+06	2.20705e+06	-0.613209	1.48659e-08	4.41629e-07	RBM47	RNA-binding protein 47 [Bos taurus]	-	-	-	-	-	GO:0003723//RNA binding	GO:0030097//hemopoiesis
500	XP_024849148.1	1.66791e+06	4661189	3798993	1.34604e+06	3429730	1.84538e+06	3.37603e+06	2.20705e+06	-0.613209	1.48659e-08	4.41629e-07	RBM47	RNA-binding protein 47 [Bos taurus]	-	-	-	-	-	GO:0003723//RNA binding	GO:0030097//hemopoiesis
501	XP_024849149.1	1.66791e+06	4661189	3798993	1.34604e+06	3429730	1.84538e+06	3.37603e+06	2.20705e+06	-0.613209	1.48659e-08	4.41629e-07	RBM47	RNA-binding protein 47 [Bos taurus]	-	-	-	-	-	GO:0003723//RNA binding	GO:0030097//hemopoiesis
502	XP_024849150.1	1.66791e+06	4661189	3798993	1.34604e+06	3429730	1.84538e+06	3.37603e+06	2.20705e+06	-0.613209	1.48659e-08	4.41629e-07	RBM47	RNA-binding protein 47 [Bos taurus]	-	-	-	-	-	GO:0003723//RNA binding	GO:0030097//hemopoiesis
503	XP_024849151.1	1.66791e+06	4661189	3798993	1.34604e+06	3429730	1.84538e+06	3.37603e+06	2.20705e+06	-0.613209	1.48659e-08	4.41629e-07	RBM47	RNA-binding protein 47 [Bos taurus]	-	-	-	-	-	GO:0003723//RNA binding	GO:0030097//hemopoiesis
504	XP_024849152.1	1.66791e+06	4661189	3798993	1.34604e+06	3429730	1.84538e+06	3.37603e+06	2.20705e+06	-0.613209	1.48659e-08	4.41629e-07	RBM47	RNA-binding protein 47 [Bos taurus]	-	-	-	-	-	GO:0003723//RNA binding	GO:0030097//hemopoiesis
505	XP_024849153.1	1.66791e+06	4661189	3798993	1.34604e+06	3429730	1.84538e+06	3.37603e+06	2.20705e+06	-0.613209	1.48659e-08	4.41629e-07	RBM47	RNA-binding protein 47 [Bos taurus]	-	-	-	-	-	GO:0003723//RNA binding	GO:0030097//hemopoiesis
506	XP_024849154.1	1.66791e+06	4661189	3798993	1.34604e+06	3429730	1.84538e+06	3.37603e+06	2.20705e+06	-0.613209	1.48659e-08	4.41629e-07	RBM47	RNA-binding protein 47 [Bos taurus]	-	-	-	-	-	GO:0003723//RNA binding	GO:0030097//hemopoiesis
507	XP_024849155.1	1.66791e+06	4661189	3798993	1.34604e+06	3429730	1.84538e+06	3.37603e+06	2.20705e+06	-0.613209	1.48659e-08	4.41629e-07	RBM47	RNA-binding protein 47 [Bos taurus]	-	-	-	-	-	GO:0003723//RNA binding	GO:0030097//hemopoiesis
508	XP_024849156.1	1.66791e+06	4661189	3798993	1.34604e+06	3429730	1.84538e+06	3.37603e+06	2.20705e+06	-0.613209	1.48659e-08	4.41629e-07	RBM47	RNA-binding protein 47 [Bos taurus]	-	-	-	-	-	GO:0003723//RNA binding	GO:0030097//hemopoiesis
509	XP_024849157.1	1.66791e+06	4661189	3798993	1.34604e+06	3429730	1.84538e+06	3.37603e+06	2.20705e+06	-0.613209	1.48659e-08	4.41629e-07	RBM47	RNA-binding protein 47 [Bos taurus]	-	-	-	-	-	GO:0003723//RNA binding	GO:0030097//hemopoiesis
510	XP_024849158.1	1.66791e+06	4661189	3798993	1.34604e+06	3429730	1.84538e+06	3.37603e+06	2.20705e+06	-0.613209	1.48659e-08	4.41629e-07	RBM47	PREDICTED: RNA-binding protein 47 isoform X2 [Bos taurus]	-	-	-	-	-	GO:0003723//RNA binding	GO:0030097//hemopoiesis
511	XP_024849159.1	1.66791e+06	4661189	3798993	1.34604e+06	3429730	1.84538e+06	3.37603e+06	2.20705e+06	-0.613209	1.48659e-08	4.41629e-07	RBM47	PREDICTED: RNA-binding protein 47 isoform X2 [Bos taurus]	-	-	-	-	-	GO:0003723//RNA binding	GO:0030097//hemopoiesis
512	XP_024849160.1	1.66791e+06	4661189	3798993	1.34604e+06	3429730	1.84538e+06	3.37603e+06	2.20705e+06	-0.613209	1.48659e-08	4.41629e-07	RBM47	PREDICTED: RNA-binding protein 47 isoform X2 [Bos taurus]	-	-	-	-	-	GO:0003723//RNA binding	GO:0030097//hemopoiesis
513	XP_024849161.1	1.66791e+06	4661189	3798993	1.34604e+06	3429730	1.84538e+06	3.37603e+06	2.20705e+06	-0.613209	1.48659e-08	4.41629e-07	RBM47	PREDICTED: RNA-binding protein 47 isoform X2 [Bos taurus]	-	-	-	-	-	GO:0003723//RNA binding	GO:0030097//hemopoiesis
514	XP_024849162.1	1.66791e+06	4661189	3798993	1.34604e+06	3429730	1.84538e+06	3.37603e+06	2.20705e+06	-0.613209	1.48659e-08	4.41629e-07	RBM47	PREDICTED: RNA-binding protein 47 isoform X2 [Bos taurus]	-	-	-	-	-	GO:0003723//RNA binding	GO:0030097//hemopoiesis
515	XP_024849163.1	1.66791e+06	4661189	3798993	1.34604e+06	3429730	1.84538e+06	3.37603e+06	2.20705e+06	-0.613209	1.48659e-08	4.41629e-07	RBM47	PREDICTED: RNA-binding protein 47 isoform X2 [Bos mutus]	-	-	-	-	GO:0043231//intracellular membrane-bounded organelle	GO:0003723//RNA binding	GO:0030097//hemopoiesis
516	NP_001068586.1	19807394	25360090	28053756	10526644	10808225	10535478	24407080	10623449	-1.20005	1.5053e-08	4.43436e-07	PPA1	Inorganic pyrophosphatase, partial [Bos mutus]	Metabolism	Energy metabolism	ko00190//Oxidative phosphorylation	K01507	GO:0031988//membrane-bounded vesicle;GO:0044424//intracellular part	GO:0016462//pyrophosphatase activity;GO:0043169//cation binding	GO:0006793//phosphorus metabolic process
517	NP_001179913.1	4.84457e+06	7.27343e+06	7.4168e+06	3649763	3.34636e+06	4.19024e+06	6.5116e+06	3.72879e+06	-0.804306	1.52179e-08	4.46238e-07	AIFM1	apoptosis-inducing factor 1, mitochondrial [Bos taurus]	Cellular Processes;Cellular Processes;Cellular Processes	Cell growth and death;Cell growth and death;Cell growth and death	ko04217//Necroptosis;ko04210//Apoptosis;ko04214//Apoptosis - fly	K04727;K04727;K04727	GO:0031970//organelle envelope lumen;GO:0043231//intracellular membrane-bounded organelle	GO:0005515//protein binding;GO:0050660//flavin adenine dinucleotide binding;GO:0050664//oxidoreductase activity, acting on NAD(P)H, oxygen as acceptor	GO:0010257//NADH dehydrogenase complex assembly;GO:0019725//cellular homeostasis;GO:0030154//cell differentiation;GO:0034976//response to endoplasmic reticulum stress;GO:0043280//positive regulation of cysteine-type endopeptidase activity involved in apoptotic process;GO:0044710//single-organism metabolic process;GO:0051128//regulation of cellular component organization;GO:0070997//neuron death
518	XP_005227555.1	4.84457e+06	7.27343e+06	7.4168e+06	3649763	3.34636e+06	4.19024e+06	6.5116e+06	3.72879e+06	-0.804306	1.52179e-08	4.46238e-07	AIFM1	PREDICTED: apoptosis-inducing factor 1, mitochondrial isoform X1 [Bos taurus]	Cellular Processes;Cellular Processes;Cellular Processes	Cell growth and death;Cell growth and death;Cell growth and death	ko04217//Necroptosis;ko04210//Apoptosis;ko04214//Apoptosis - fly	K04727;K04727;K04727	GO:0031970//organelle envelope lumen;GO:0043231//intracellular membrane-bounded organelle	GO:0005515//protein binding;GO:0050660//flavin adenine dinucleotide binding;GO:0050664//oxidoreductase activity, acting on NAD(P)H, oxygen as acceptor	GO:0010257//NADH dehydrogenase complex assembly;GO:0019725//cellular homeostasis;GO:0030154//cell differentiation;GO:0034976//response to endoplasmic reticulum stress;GO:0043280//positive regulation of cysteine-type endopeptidase activity involved in apoptotic process;GO:0044710//single-organism metabolic process;GO:0051128//regulation of cellular component organization;GO:0070997//neuron death
519	NP_001030254.1	22008604	30575672	29094596	14715414	17180400	16526873	2.72263e+07	1.61409e+07	-0.75428	1.57186e-08	4.58943e-07	SUCLG1	succinate--CoA ligase [ADP/GDP-forming] subunit alpha, mitochondrial precursor [Bos taurus]	Metabolism;Metabolism;Metabolism;Metabolism	Global and overview maps;Global and overview maps;Carbohydrate metabolism;Carbohydrate metabolism	ko01100//Metabolic pathways;ko01200//Carbon metabolism;ko00640//Propanoate metabolism;ko00020//Citrate cycle (TCA cycle)	K01899;K01899;K01899;K01899	GO:0019866//organelle inner membrane;GO:0031988//membrane-bounded vesicle;GO:0043231//intracellular membrane-bounded organelle	GO:0003723//RNA binding;GO:0004774//succinate-CoA ligase activity;GO:0032550//purine ribonucleoside binding;GO:0046912//transferase activity, transferring acyl groups, acyl groups converted into alkyl on transfer	GO:0006101//citrate metabolic process
520	NP_777199.1	1.90732e+06	2366500	2472067	1.39736e+06	888674	1.85677e+06	2.24863e+06	1.38093e+06	-0.703402	1.68111e-08	4.88744e-07	WDR44	WD repeat-containing protein 44 [Bos taurus]	-	-	-	-	GO:0031090//organelle membrane;GO:0043231//intracellular membrane-bounded organelle;GO:0044444//cytoplasmic part	-	-
521	NP_001076882.1	988108	1296364	1.21373e+06	3.18911e+06	2.62502e+06	2828250	1.16607e+06	2.88079e+06	1.30482	1.74375e-08	5.04796e-07	CYP27A1	sterol 26-hydroxylase, mitochondrial [Bos taurus]	Metabolism;Organismal Systems;Organismal Systems;Metabolism	Global and overview maps;Endocrine system;Digestive system;Lipid metabolism	ko01100//Metabolic pathways;ko03320//PPAR signaling pathway;ko04979//Cholesterol metabolism;ko00120//Primary bile acid biosynthesis	K00488;K00488;K00488;K00488	GO:0019866//organelle inner membrane;GO:0043231//intracellular membrane-bounded organelle	GO:0016491//oxidoreductase activity;GO:0046906//tetrapyrrole binding;GO:0046914//transition metal ion binding	GO:0044710//single-organism metabolic process
522	XP_024850604.1	594730	337761	284292	1456244	3.01179e+06	1799941	405594	2.08933e+06	2.36493	1.78128e-08	5.13476e-07	BRD4	PREDICTED: LOW QUALITY PROTEIN: bromodomain-containing protein 4 [Bos taurus]	-	-	-	-	GO:0000228//nuclear chromosome;GO:0000785//chromatin;GO:0008023//transcription elongation factor complex	GO:0003676//nucleic acid binding;GO:0042393//histone binding;GO:0052689//carboxylic ester hydrolase activity	GO:0000077//DNA damage checkpoint;GO:0001932//regulation of protein phosphorylation;GO:0006357//regulation of transcription from RNA polymerase II promoter;GO:0008283//cell proliferation;GO:0010389//regulation of G2/M transition of mitotic cell cycle;GO:0031347//regulation of defense response;GO:0032786//positive regulation of DNA-templated transcription, elongation;GO:0043122//regulation of I-ka…
523	NP_001030396.1	18822578	24069000	23681530	13673440	14689176	14360068	22191036	1.42409e+07	-0.639937	1.91552e-08	5.49843e-07	RNH1	ribonuclease inhibitor [Bos taurus]	-	-	-	-	GO:0031988//membrane-bounded vesicle;GO:0043234//protein complex	GO:0004857//enzyme inhibitor activity	GO:0009892//negative regulation of metabolic process;GO:0022603//regulation of anatomical structure morphogenesis
524	XP_024842920.1	18822578	24069000	23681530	13673440	14689176	14360068	22191036	1.42409e+07	-0.639937	1.91552e-08	5.49843e-07	RNH1	PREDICTED: ribonuclease inhibitor isoform X1 [Bubalus bubalis]	-	-	-	-	GO:0031988//membrane-bounded vesicle;GO:0043234//protein complex	GO:0004857//enzyme inhibitor activity	GO:0009892//negative regulation of metabolic process;GO:0022603//regulation of anatomical structure morphogenesis
525	XP_024842921.1	18822578	24069000	23681530	13673440	14689176	14360068	22191036	1.42409e+07	-0.639937	1.91552e-08	5.49843e-07	RNH1	ribonuclease inhibitor [Bos taurus]	-	-	-	-	GO:0031988//membrane-bounded vesicle;GO:0043234//protein complex	GO:0004857//enzyme inhibitor activity	GO:0009892//negative regulation of metabolic process;GO:0022603//regulation of anatomical structure morphogenesis
526	NP_001069130.1	3.31678e+06	503080	362345	16585242	26891230	31221242	1.39407e+06	24899238	4.15873	1.9642e-08	5.61447e-07	SDS	L-serine dehydratase/L-threonine deaminase [Bos taurus]	Metabolism;Metabolism;Metabolism;Metabolism;Metabolism;Metabolism	Global and overview maps;Global and overview maps;Global and overview maps;Amino acid metabolism;Amino acid metabolism;Amino acid metabolism	ko01100//Metabolic pathways;ko01200//Carbon metabolism;ko01230//Biosynthesis of amino acids;ko00270//Cysteine and methionine metabolism;ko00260//Glycine, serine and threonine metabolism;ko00290//Valine, leucine and isoleucine biosynthesis	K17989;K17989;K17989;K17989;K17989;K17989	-	-	-
527	XP_024832979.1	3.31678e+06	503080	362345	16585242	26891230	31221242	1.39407e+06	24899238	4.15873	1.9642e-08	5.61447e-07	SDS	PREDICTED: L-serine dehydratase/L-threonine deaminase isoform X1 [Bos taurus]	Metabolism;Metabolism;Metabolism;Metabolism;Metabolism;Metabolism	Global and overview maps;Global and overview maps;Global and overview maps;Amino acid metabolism;Amino acid metabolism;Amino acid metabolism	ko01100//Metabolic pathways;ko01200//Carbon metabolism;ko01230//Biosynthesis of amino acids;ko00270//Cysteine and methionine metabolism;ko00260//Glycine, serine and threonine metabolism;ko00290//Valine, leucine and isoleucine biosynthesis	K17989;K17989;K17989;K17989;K17989;K17989	-	-	-
528	XP_024832980.1	3.31678e+06	503080	362345	16585242	26891230	31221242	1.39407e+06	24899238	4.15873	1.9642e-08	5.61447e-07	SDS	PREDICTED: L-serine dehydratase/L-threonine deaminase [Bos mutus]	Metabolism;Metabolism;Metabolism;Metabolism;Metabolism;Metabolism	Global and overview maps;Global and overview maps;Global and overview maps;Amino acid metabolism;Amino acid metabolism;Amino acid metabolism	ko01100//Metabolic pathways;ko01200//Carbon metabolism;ko01230//Biosynthesis of amino acids;ko00270//Cysteine and methionine metabolism;ko00260//Glycine, serine and threonine metabolism;ko00290//Valine, leucine and isoleucine biosynthesis	K17989;K17989;K17989;K17989;K17989;K17989	-	-	-
529	NP_776365.1	2.10606e+06	2.68772e+06	2.436e+06	6.96438e+06	3725573	9043902	2.40993e+06	6.57795e+06	1.44865	2.09631e-08	5.96704e-07	MX1	interferon-induced GTP-binding protein Mx1 [Bos taurus]	Human Diseases;Human Diseases;Human Diseases	Infectious diseases;Infectious diseases;Infectious diseases	ko05165//Human papillomavirus infection;ko05164//Influenza A;ko05162//Measles	K14754;K14754;K14754	GO:0031090//organelle membrane;GO:0043231//intracellular membrane-bounded organelle;GO:0044444//cytoplasmic part	GO:0017111//nucleoside-triphosphatase activity;GO:0032550//purine ribonucleoside binding	GO:0002252//immune effector process;GO:0006952//defense response;GO:0034097//response to cytokine;GO:0045069//regulation of viral genome replication;GO:0051707//response to other organism
530	XP_005202045.1	2.10606e+06	2.68772e+06	2.436e+06	6.96438e+06	3725573	9043902	2.40993e+06	6.57795e+06	1.44865	2.09631e-08	5.96704e-07	MX1	PREDICTED: interferon-induced GTP-binding protein Mx1 isoform X1 [Bos taurus]	Human Diseases;Human Diseases;Human Diseases	Infectious diseases;Infectious diseases;Infectious diseases	ko05165//Human papillomavirus infection;ko05164//Influenza A;ko05162//Measles	K14754;K14754;K14754	GO:0031090//organelle membrane;GO:0043231//intracellular membrane-bounded organelle;GO:0044444//cytoplasmic part	GO:0017111//nucleoside-triphosphatase activity;GO:0032550//purine ribonucleoside binding	GO:0002252//immune effector process;GO:0006952//defense response;GO:0034097//response to cytokine;GO:0045069//regulation of viral genome replication;GO:0051707//response to other organism
531	XP_005202046.1	2.10606e+06	2.68772e+06	2.436e+06	6.96438e+06	3725573	9043902	2.40993e+06	6.57795e+06	1.44865	2.09631e-08	5.96704e-07	MX1	PREDICTED: interferon-induced GTP-binding protein Mx1 isoform X2 [Bos taurus]	Human Diseases;Human Diseases;Human Diseases	Infectious diseases;Infectious diseases;Infectious diseases	ko05165//Human papillomavirus infection;ko05164//Influenza A;ko05162//Measles	K14754;K14754;K14754	GO:0031090//organelle membrane;GO:0043231//intracellular membrane-bounded organelle;GO:0044444//cytoplasmic part	GO:0017111//nucleoside-triphosphatase activity;GO:0032550//purine ribonucleoside binding	GO:0002252//immune effector process;GO:0006952//defense response;GO:0034097//response to cytokine;GO:0045069//regulation of viral genome replication;GO:0051707//response to other organism
532	XP_010799947.1	2.10606e+06	2.68772e+06	2.436e+06	6.96438e+06	3725573	9043902	2.40993e+06	6.57795e+06	1.44865	2.09631e-08	5.96704e-07	MX1	PREDICTED: interferon-induced GTP-binding protein Mx1 isoform X1 [Bos taurus]	Human Diseases;Human Diseases;Human Diseases	Infectious diseases;Infectious diseases;Infectious diseases	ko05165//Human papillomavirus infection;ko05164//Influenza A;ko05162//Measles	K14754;K14754;K14754	GO:0031090//organelle membrane;GO:0043231//intracellular membrane-bounded organelle;GO:0044444//cytoplasmic part	GO:0017111//nucleoside-triphosphatase activity;GO:0032550//purine ribonucleoside binding	GO:0002252//immune effector process;GO:0006952//defense response;GO:0034097//response to cytokine;GO:0045069//regulation of viral genome replication;GO:0051707//response to other organism
533	XP_015329109.1	2.10606e+06	2.68772e+06	2.436e+06	6.96438e+06	3725573	9043902	2.40993e+06	6.57795e+06	1.44865	2.09631e-08	5.96704e-07	MX1	PREDICTED: interferon-induced GTP-binding protein Mx1 isoform X2 [Bos taurus]	Human Diseases;Human Diseases;Human Diseases	Infectious diseases;Infectious diseases;Infectious diseases	ko05165//Human papillomavirus infection;ko05164//Influenza A;ko05162//Measles	K14754;K14754;K14754	GO:0031090//organelle membrane;GO:0043231//intracellular membrane-bounded organelle;GO:0044444//cytoplasmic part	GO:0017111//nucleoside-triphosphatase activity;GO:0032550//purine ribonucleoside binding	GO:0002252//immune effector process;GO:0006952//defense response;GO:0034097//response to cytokine;GO:0045069//regulation of viral genome replication;GO:0051707//response to other organism
534	XP_024845149.1	2.10606e+06	2.68772e+06	2.436e+06	6.96438e+06	3725573	9043902	2.40993e+06	6.57795e+06	1.44865	2.09631e-08	5.96704e-07	MX1	PREDICTED: interferon-induced GTP-binding protein Mx1 isoform X1 [Bos taurus]	Human Diseases;Human Diseases;Human Diseases	Infectious diseases;Infectious diseases;Infectious diseases	ko05165//Human papillomavirus infection;ko05164//Influenza A;ko05162//Measles	K14754;K14754;K14754	GO:0031090//organelle membrane;GO:0043231//intracellular membrane-bounded organelle;GO:0044444//cytoplasmic part	GO:0017111//nucleoside-triphosphatase activity;GO:0032550//purine ribonucleoside binding	GO:0002252//immune effector process;GO:0006952//defense response;GO:0034097//response to cytokine;GO:0045069//regulation of viral genome replication;GO:0051707//response to other organism
535	NP_001193266.1	1756373	2.17745e+06	1.45445e+06	4.45362e+06	3.41745e+06	5.55337e+06	1.79609e+06	4.47482e+06	1.31697	2.14938e-08	6.09261e-07	RNASET2	TPA: ribonuclease T2 [Bos taurus]	-	-	-	-	-	GO:0016892//endoribonuclease activity, producing 3'-phosphomonoesters	GO:0090501//RNA phosphodiester bond hydrolysis
536	NP_001092382.1	1.93281e+06	4340456	4743621	617059	1560458	279731	3.6723e+06	819082	-2.1646	2.22318e-08	6.27565e-07	FAH	fumarylacetoacetase [Bos taurus]	Metabolism;Metabolism	Global and overview maps;Amino acid metabolism	ko01100//Metabolic pathways;ko00350//Tyrosine metabolism	K01555;K01555	GO:0031988//membrane-bounded vesicle	GO:0016823//hydrolase activity, acting on acid carbon-carbon bonds, in ketonic substances;GO:0046914//transition metal ion binding	GO:0006525//arginine metabolic process;GO:0006558//L-phenylalanine metabolic process;GO:0006570//tyrosine metabolic process
537	XP_024832502.1	374318	217246	374863	865761	381664	1018108	322142	755178	1.22912	2.27306e-08	6.38992e-07	DOCK10	PREDICTED: dedicator of cytokinesis protein 10 isoform X8 [Capra hircus]	-	-	-	-	GO:0031988//membrane-bounded vesicle	GO:0005088//Ras guanyl-nucleotide exchange factor activity;GO:0017016//Ras GTPase binding	GO:0016477//cell migration;GO:0043087//regulation of GTPase activity
538	NP_001077163.1	1.28666e+06	928660	1.24127e+06	2.07554e+06	1662321	2804654	1.1522e+06	2.18084e+06	0.920495	2.43616e-08	6.82026e-07	Son	protein SON [Bos taurus]	-	-	-	-	GO:0016604//nuclear body	GO:0003723//RNA binding;GO:0019904//protein domain specific binding	GO:0006396//RNA processing;GO:0010468//regulation of gene expression;GO:0022402//cell cycle process;GO:0042981//regulation of apoptotic process
539	XP_005201162.1	1.28666e+06	928660	1.24127e+06	2.07554e+06	1662321	2804654	1.1522e+06	2.18084e+06	0.920495	2.43616e-08	6.82026e-07	Son	PREDICTED: protein SON isoform X1 [Bos taurus]	-	-	-	-	GO:0016604//nuclear body	GO:0003723//RNA binding;GO:0019904//protein domain specific binding	GO:0006396//RNA processing;GO:0010468//regulation of gene expression;GO:0022402//cell cycle process;GO:0042981//regulation of apoptotic process
540	XP_005201163.1	1.28666e+06	928660	1.24127e+06	2.07554e+06	1662321	2804654	1.1522e+06	2.18084e+06	0.920495	2.43616e-08	6.82026e-07	Son	PREDICTED: protein SON isoform X2 [Bos taurus]	-	-	-	-	GO:0016604//nuclear body	GO:0003723//RNA binding;GO:0019904//protein domain specific binding	GO:0006396//RNA processing;GO:0010468//regulation of gene expression;GO:0022402//cell cycle process;GO:0042981//regulation of apoptotic process
541	NP_001069371.1	4473826	560865	496958	82392008	4.1055e+06	66959504	1.84388e+06	5.11523e+07	4.79398	2.44805e-08	6.82543e-07	CORO7	coronin-7 [Bos taurus]	-	-	-	-	-	-	-
542	XP_005224541.1	4473826	560865	496958	82392008	4.1055e+06	66959504	1.84388e+06	5.11523e+07	4.79398	2.44805e-08	6.82543e-07	CORO7	PREDICTED: coronin-7 isoform X1 [Bos taurus]	-	-	-	-	-	-	-
543	NP_001071432.1	419796	268016	292134	1.73932e+06	722099	2.57522e+06	326648	1.67888e+06	2.36169	2.47661e-08	6.87689e-07	GLS	glutaminase kidney isoform, mitochondrial [Bos taurus]	Metabolism;Human Diseases;Human Diseases;Organismal Systems;Organismal Systems;Metabolism;Metabolism;Organismal Systems;Metabolism	Global and overview maps;Cancers;Cancers;Nervous system;Nervous system;Amino acid metabolism;Amino acid metabolism;Excretory system;Metabolism of other amino acids	ko01100//Metabolic pathways;ko05206//MicroRNAs in cancer;ko05230//Central carbon metabolism in cancer;ko04724//Glutamatergic synapse;ko04727//GABAergic synapse;ko00250//Alanine, aspartate and glutamate metabolism;ko00220//Arginine biosynthesis;ko04964//Proximal tubule bicarbonate reclamation;ko00471//D-Glutamine and D-glutamate metabolism	K01425;K01425;K01425;K01425;K01425;K01425;K01425;K01425;K01425	-	GO:0016811//hydrolase activity, acting on carbon-nitrogen (but not peptide) bonds, in linear amides	GO:0006536//glutamate metabolic process;GO:0006541//glutamine metabolic process;GO:0007267//cell-cell signaling;GO:0007631//feeding behavior;GO:0050877//neurological system process;GO:0051260//protein homooligomerization
544	NP_001069223.1	259273	192672	336161	1.47879e+06	320330	2.77389e+06	262702	1.52434e+06	2.53668	2.76203e-08	7.63825e-07	MTHFD2	bifunctional methylenetetrahydrofolate dehydrogenase/cyclohydrolase, mitochondrial [Bos taurus]	Metabolism;Metabolism	Global and overview maps;Metabolism of cofactors and vitamins	ko01100//Metabolic pathways;ko00670//One carbon pool by folate	K13403;K13403	GO:0043231//intracellular membrane-bounded organelle;GO:0044421//extracellular region part;GO:0044444//cytoplasmic part	GO:0016646//oxidoreductase activity, acting on the CH-NH group of donors, NAD or NADP as acceptor;GO:0016787//hydrolase activity;GO:0043168//anion binding	GO:0006760//folic acid-containing compound metabolic process
545	NP_001020520.1	7.16891e+06	3.18113e+06	5331875	9051722	13845733	11440155	5.2273e+06	11445870	1.13069	2.80643e-08	7.7296e-07	CRIP1	cysteine-rich protein 1 [Bos taurus]	-	-	-	-	GO:0044424//intracellular part	GO:0033218//amide binding;GO:0043565//sequence-specific DNA binding;GO:0046914//transition metal ion binding	GO:0002376//immune system process;GO:0003006//developmental process involved in reproduction;GO:0006974//cellular response to DNA damage stimulus;GO:0010038//response to metal ion;GO:0010224//response to UV-B;GO:0010467//gene expression;GO:0044767//single-organism developmental process;GO:0046677//response to antibiotic
546	NP_786978.2	31090364	35426960	29541674	105347208	112333544	137989168	32019666	118556640	1.88855	2.90765e-08	7.97611e-07	ANXA1	annexin A1 [Bos taurus]	-	-	-	-	GO:0005886//plasma membrane;GO:0005924//cell-substrate adherens junction;GO:0031988//membrane-bounded vesicle;GO:0042995//cell projection;GO:0043231//intracellular membrane-bounded organelle;GO:0044421//extracellular region part;GO:0044444//cytoplasmic part	GO:0004859//phospholipase inhibitor activity;GO:0005515//protein binding;GO:0005543//phospholipid binding;GO:0046872//metal ion binding	GO:0001776//leukocyte homeostasis;GO:0002684//positive regulation of immune system process;GO:0006464//cellular protein modification process;GO:0006816//calcium ion transport;GO:0008283//cell proliferation;GO:0009892//negative regulation of metabolic process;GO:0009913//epidermal cell differentiation;GO:0010638//positive regulation of organelle organization;GO:0030217//T cell differentiation;GO:0…
547	NP_001069848.1	3.93025e+06	4.03909e+06	3.72649e+06	1.99605e+06	2.30246e+06	1.58339e+06	3.89861e+06	1.96063e+06	-0.991641	2.98222e-08	8.14781e-07	2021-03-02	mitochondrial amidoxime reducing component 2 precursor [Bos taurus]	-	-	-	-	GO:0019866//organelle inner membrane;GO:0031988//membrane-bounded vesicle;GO:0042579//microbody	GO:0016661//oxidoreductase activity, acting on other nitrogenous compounds as donors;GO:0043168//anion binding;GO:0046914//transition metal ion binding;GO:0050662//coenzyme binding	GO:0043436//oxoacid metabolic process
548	XP_024832272.1	3.93025e+06	4.03909e+06	3.72649e+06	1.99605e+06	2.30246e+06	1.58339e+06	3.89861e+06	1.96063e+06	-0.991641	2.98222e-08	8.14781e-07	2021-03-02	mitochondrial amidoxime reducing component 2 precursor [Bos taurus]	-	-	-	-	GO:0019866//organelle inner membrane;GO:0031988//membrane-bounded vesicle;GO:0042579//microbody	GO:0016661//oxidoreductase activity, acting on other nitrogenous compounds as donors;GO:0043168//anion binding;GO:0046914//transition metal ion binding;GO:0050662//coenzyme binding	GO:0043436//oxoacid metabolic process
549	NP_001013604.2	509491	154477	319341	1.27105e+06	399781	1891576	327770	1.18747e+06	1.85713	3.32064e-08	9.00013e-07	MCM3	DNA replication licensing factor MCM3 [Bos taurus]	Cellular Processes;Genetic Information Processing	Cell growth and death;Replication and repair	ko04110//Cell cycle;ko03030//DNA replication	K02541;K02541	GO:0005815//microtubule organizing center;GO:0043231//intracellular membrane-bounded organelle;GO:0043234//protein complex;GO:0044444//cytoplasmic part	GO:0003676//nucleic acid binding;GO:0004386//helicase activity;GO:0032550//purine ribonucleoside binding	GO:0006259//DNA metabolic process;GO:0032392//DNA geometric change;GO:0044710//single-organism metabolic process;GO:0044763//single-organism cellular process
550	XP_024857075.1	1244278	2.39735e+06	2.36876e+06	1.12054e+06	820530	1.24078e+06	2.00346e+06	1.06062e+06	-0.917595	3.52785e-08	9.48614e-07	STAU1	PREDICTED: double-stranded RNA-binding protein Staufen homolog 1 isoform X2 [Bos indicus]	-	-	-	-	GO:0031988//membrane-bounded vesicle;GO:0035770//ribonucleoprotein granule;GO:0043005//neuron projection	GO:0003723//RNA binding	GO:0006403//RNA localization
551	XP_024857077.1	1244278	2.39735e+06	2.36876e+06	1.12054e+06	820530	1.24078e+06	2.00346e+06	1.06062e+06	-0.917595	3.52785e-08	9.48614e-07	STAU1	PREDICTED: double-stranded RNA-binding protein Staufen homolog 1 isoform X4 [Bos indicus]	-	-	-	-	GO:0031988//membrane-bounded vesicle;GO:0035770//ribonucleoprotein granule;GO:0043005//neuron projection	GO:0003723//RNA binding	GO:0006403//RNA localization
552	XP_024857081.1	1244278	2.39735e+06	2.36876e+06	1.12054e+06	820530	1.24078e+06	2.00346e+06	1.06062e+06	-0.917595	3.52785e-08	9.48614e-07	STAU1	PREDICTED: double-stranded RNA-binding protein Staufen homolog 1 isoform X5 [Bos taurus]	-	-	-	-	GO:0031988//membrane-bounded vesicle;GO:0035770//ribonucleoprotein granule;GO:0043005//neuron projection	GO:0003723//RNA binding	GO:0006403//RNA localization
553	XP_024857087.1	1244278	2.39735e+06	2.36876e+06	1.12054e+06	820530	1.24078e+06	2.00346e+06	1.06062e+06	-0.917595	3.52785e-08	9.48614e-07	STAU1	PREDICTED: double-stranded RNA-binding protein Staufen homolog 1 isoform X2 [Bos indicus]	-	-	-	-	GO:0031988//membrane-bounded vesicle;GO:0035770//ribonucleoprotein granule;GO:0043005//neuron projection	GO:0003723//RNA binding	GO:0006403//RNA localization
[truncated: 3,186 more rows]
