# Supplementary material for: Sulfur Amino Acid Metabolism and the Role of Endogenous Cystathionine-γ-lyase/H2S in Holstein Cows with Clinical Mastitis
Source: Animals (Basel). 2022 Jun 4;12(11):1451. doi: 10.3390/ani12111451 (PMC9179249; doi:10.3390/ani12111451)
Supplement: Supplementary file 1 [file animals-12-01451-s001.zip › Table S3 (GO DEPs RAW Data ).xlsx]

## Sheet: GO
	GO ID	Description	Description (Chinese)	Down DEPS	Up DEPS	DEP Number	Control-vs-mastitis (2752)	All (14003)	pvalue	p.adjust	Genes
生物学过程	GO:0044699	single-organism process	单生物过程	224	587	811	2139	10451	1.48481e-05	0.000182715	NP_001001147.1(CCNT1);NP_001002763.1(CDH1);NP_001002885.1(TMSB4);NP_001003900.1(TUBB2A);NP_001007809.1(CAV2);NP_001007810.1(HSD17B4);NP_001007817.1(FADD);NP_001007818.1(QKI);NP_001008665.1(F11);NP_001011676.2(CD2);NP_001012687.1(FASN);NP_001012688.1(HSP90AA1);NP_001012689.2(STAT3);NP_001012692.2(HLA-DMA);NP_001013600.1(AK1);NP_001013604.2(MCM3);NP_001013607.1(TPI1);NP_001013611.2(BCAT2);NP_001013…
生物学过程	GO:0044710	single-organism metabolic process	单生物代谢过程	129	217	346	815	3649	1.49834e-06	2.39514e-05	NP_001007810.1(HSD17B4);NP_001007818.1(QKI);NP_001012687.1(FASN);NP_001012689.2(STAT3);NP_001013600.1(AK1);NP_001013604.2(MCM3);NP_001013607.1(TPI1);NP_001013611.2(BCAT2);NP_001014405.1(KCNAB2);NP_001014406.1(KCNAB2);NP_001014849.1(COQ7);NP_001014855.1(Psmc1);NP_001014912.1(HMOX1);NP_001014956.1(NFYA);NP_001015528.1(MVK);NP_001015638.1(SNX17);NP_001017933.1(ACADSB);NP_001019680.2(PSME1);NP_001019…
生物学过程	GO:0048518	positive regulation of biological process	生物过程的正调控	44	204	248	643	2783	2.60348e-07	5.05353e-06	NP_001002763.1(CDH1);NP_001007809.1(CAV2);NP_001007817.1(FADD);NP_001011676.2(CD2);NP_001012688.1(HSP90AA1);NP_001012689.2(STAT3);NP_001012692.2(HLA-DMA);NP_001014855.1(Psmc1);NP_001014912.1(HMOX1);NP_001014947.1(MAPK13);NP_001014956.1(NFYA);NP_001015527.1(GTF2F1);NP_001015578.1(EHD1);NP_001015592.1(PFN1);NP_001015608.1(CLIC1);NP_001019664.1(TRPV2);NP_001019680.2(PSME1);NP_001019708.1(GMFG);NP_00…
生物学过程	GO:0048519	negative regulation of biological process	生物过程的负调节	44	174	218	576	2577	9.0048e-05	0.000776842	NP_001002763.1(CDH1);NP_001002885.1(TMSB4);NP_001007817.1(FADD);NP_001007818.1(QKI);NP_001008665.1(F11);NP_001012689.2(STAT3);NP_001014855.1(Psmc1);NP_001014912.1(HMOX1);NP_001015528.1(MVK);NP_001015590.2(ITIH4);NP_001015592.1(PFN1);NP_001015602.1(STK4);NP_001019658.1(PI16);NP_001019680.2(PSME1);NP_001019738.1(CTH);NP_001020491.1(TWF1);NP_001025489.2(CAST);NP_001028935.1(DNAJB1);NP_001029490.1(SR…
生物学过程	GO:0048523	negative regulation of cellular process	细胞过程的负调节	36	146	182	480	2178	0.00140241	0.00839128	NP_001002763.1(CDH1);NP_001002885.1(TMSB4);NP_001007817.1(FADD);NP_001007818.1(QKI);NP_001012689.2(STAT3);NP_001014855.1(Psmc1);NP_001014912.1(HMOX1);NP_001015590.2(ITIH4);NP_001015592.1(PFN1);NP_001015602.1(STK4);NP_001019658.1(PI16);NP_001019680.2(PSME1);NP_001019738.1(CTH);NP_001020491.1(TWF1);NP_001025489.2(CAST);NP_001028935.1(DNAJB1);NP_001029490.1(SRSF2);NP_001029560.1(PSMB9);NP_001029689.…
生物学过程	GO:0065009	regulation of molecular function	分子功能调节	30	141	171	463	2061	0.000330613	0.00233757	NP_001014855.1(Psmc1);NP_001015590.2(ITIH4);NP_001015592.1(PFN1);NP_001019680.2(PSME1);NP_001019698.1(FGD3);NP_001019738.1(CTH);NP_001025017.1(OAS1);NP_001025489.2(CAST);NP_001028935.1(DNAJB1);NP_001029526.1(NIFK);NP_001029557.1(CTSH);NP_001029560.1(PSMB9);NP_001029689.1(LAMTOR5);NP_001029712.1(PEX19);NP_001029838.1(AHSA1);NP_001030364.1(SERPINB8);NP_001030518.1(NPM1);NP_001032538.1(CSTB);NP_0010…
生物学过程	GO:1901564	organonitrogen compound metabolic process	有机氮化合物代谢过程	61	74	135	276	1233	0.00695354	0.031714	NP_001007818.1(QKI);NP_001012689.2(STAT3);NP_001013600.1(AK1);NP_001013607.1(TPI1);NP_001013611.2(BCAT2);NP_001014849.1(COQ7);NP_001014912.1(HMOX1);NP_001015590.2(ITIH4);NP_001019738.1(CTH);NP_001020486.1(RPS25);NP_001020500.1(EIF1AX);NP_001025017.1(OAS1);NP_001028799.1(BECN1);NP_001029206.1(GAPDH);NP_001029450.1(CIRBP);NP_001029452.1(LTA4H);NP_001029554.1(IVD);NP_001029557.1(CTSH);NP_001029600.1…
生物学过程	GO:0009893	positive regulation of metabolic process	代谢过程的正向调节	19	106	125	343	1460	7.35389e-05	0.000651659	NP_001012688.1(HSP90AA1);NP_001014855.1(Psmc1);NP_001015527.1(GTF2F1);NP_001015592.1(PFN1);NP_001019680.2(PSME1);NP_001019738.1(CTH);NP_001028799.1(BECN1);NP_001029557.1(CTSH);NP_001029560.1(PSMB9);NP_001029802.1(GRB2);NP_001029907.1(CD74);NP_001030229.1(HCLS1);NP_001030518.1(NPM1);NP_001032521.1(HDAC1);NP_001039347.1(Diablo);NP_001039435.1(CASP8);NP_001039448.1(NCF4);NP_001039596.1(Hspbp1);NP_00…
生物学过程	GO:0031325	positive regulation of cellular metabolic process	细胞代谢过程的正调控	16	90	106	293	1253	0.000356884	0.00248675	NP_001012688.1(HSP90AA1);NP_001014855.1(Psmc1);NP_001015527.1(GTF2F1);NP_001019680.2(PSME1);NP_001019738.1(CTH);NP_001028799.1(BECN1);NP_001029557.1(CTSH);NP_001029560.1(PSMB9);NP_001029802.1(GRB2);NP_001029907.1(CD74);NP_001030229.1(HCLS1);NP_001030518.1(NPM1);NP_001039347.1(Diablo);NP_001039435.1(CASP8);NP_001039596.1(Hspbp1);NP_001039793.1(S100A9);NP_001068616.1(HSPA5);NP_001068871.2(CSF1R);NP…
生物学过程	GO:0010604	positive regulation of macromolecule metabolic process	大分子代谢过程的正调控	16	86	102	287	1119	1.9949e-07	4.01566e-06	NP_001014855.1(Psmc1);NP_001015527.1(GTF2F1);NP_001015592.1(PFN1);NP_001019680.2(PSME1);NP_001019738.1(CTH);NP_001029557.1(CTSH);NP_001029560.1(PSMB9);NP_001029907.1(CD74);NP_001030229.1(HCLS1);NP_001030518.1(NPM1);NP_001032521.1(HDAC1);NP_001039347.1(Diablo);NP_001039435.1(CASP8);NP_001039793.1(S100A9);NP_001068616.1(HSPA5);NP_001068871.2(CSF1R);NP_001069044.1(CHP1);NP_001069079.1(TOM1L1);NP_001…
生物学过程	GO:0044093	positive regulation of molecular function	分子功能的正调控	14	55	69	183	726	0.000101439	0.000863686	NP_001014855.1(Psmc1);NP_001019680.2(PSME1);NP_001019738.1(CTH);NP_001029557.1(CTSH);NP_001029560.1(PSMB9);NP_001030518.1(NPM1);NP_001039347.1(Diablo);NP_001039435.1(CASP8);NP_001039793.1(S100A9);NP_001068616.1(HSPA5);NP_001068802.1(MAPRE1);NP_001068871.2(CSF1R);NP_001069079.1(TOM1L1);NP_001069188.1(Rnf7);NP_001069553.1(ACSL1);NP_001069843.1(AFAP1L2);NP_001071386.1(BAK1);NP_001071612.1(ANG1);NP_0…
生物学过程	GO:0051173	positive regulation of nitrogen compound metabolic process	氮化合物代谢过程的正调控	5	28	33	124	419	4.9494e-07	8.86813e-06	NP_001015527.1(GTF2F1);NP_001019738.1(CTH);NP_001030518.1(NPM1);NP_001068616.1(HSPA5);NP_001069540.1(NCK1);NP_001070469.1(RBPJ);NP_001092351.2(ARHGEF2);NP_001095447.1(Picalm);NP_001103431.1(Gfpt1);NP_001103471.1(KRAS);NP_001178120.1(ZFP36L2);NP_001179414.1(Rtf1);NP_001180055.1(SUPT6H);NP_001192430.1(STAT6);NP_001192494.1(THRAP3);NP_001192968.1(CNOT1);NP_001193452.1(PTPRC);NP_776319.1(BAX);NP_7766…
生物学过程	GO:0010628	positive regulation of gene expression	基因表达的正调控	3	27	30	105	336	2.13496e-07	4.24518e-06	NP_001015527.1(GTF2F1);NP_001015592.1(PFN1);NP_001019738.1(CTH);NP_001030518.1(NPM1);NP_001069540.1(NCK1);NP_001070469.1(RBPJ);NP_001092351.2(ARHGEF2);NP_001103471.1(KRAS);NP_001106755.1(GSN);NP_001179414.1(Rtf1);NP_001179691.2(MYH9);NP_001180055.1(SUPT6H);NP_001192494.1(THRAP3);NP_001192968.1(CNOT1);NP_776622.1(TLR2);NP_776778.1(IKBKB);NP_777012.1(PRKCB);NP_777155.1(PYCARD);NP_777203.1(RPS27A);N…
生物学过程	GO:0045935	positive regulation of nucleobase-containing compound metabolic process	含核碱化合物代谢过程的正调控	5	25	30	112	402	3.51859e-05	0.000382471	NP_001015527.1(GTF2F1);NP_001019738.1(CTH);NP_001030518.1(NPM1);NP_001068616.1(HSPA5);NP_001070469.1(RBPJ);NP_001092351.2(ARHGEF2);NP_001103431.1(Gfpt1);NP_001103471.1(KRAS);NP_001178120.1(ZFP36L2);NP_001179414.1(Rtf1);NP_001180055.1(SUPT6H);NP_001192430.1(STAT6);NP_001192494.1(THRAP3);NP_001192968.1(CNOT1);NP_001193452.1(PTPRC);NP_776319.1(BAX);NP_776622.1(TLR2);NP_776778.1(IKBKB);NP_777012.1(PR…
生物学过程	GO:0010557	positive regulation of macromolecule biosynthetic process	大分子生物合成过程的正调控	4	23	27	85	312	0.000638837	0.00418323	NP_001015527.1(GTF2F1);NP_001019738.1(CTH);NP_001030518.1(NPM1);NP_001032521.1(HDAC1);NP_001069044.1(CHP1);NP_001069540.1(NCK1);NP_001070469.1(RBPJ);NP_001092351.2(ARHGEF2);NP_001095746.1(RGCC);NP_001103471.1(KRAS);NP_001179414.1(Rtf1);NP_001180055.1(SUPT6H);NP_001231070.1(NAMPT);NP_776622.1(TLR2);NP_776778.1(IKBKB);NP_777012.1(PRKCB);NP_777155.1(PYCARD);NP_777203.1(RPS27A);NP_835210.2(EIF2AK2);X…
生物学过程	GO:0051254	positive regulation of RNA metabolic process	RNA代谢过程的正调控	3	21	24	93	301	1.80002e-06	2.82205e-05	NP_001015527.1(GTF2F1);NP_001019738.1(CTH);NP_001030518.1(NPM1);NP_001070469.1(RBPJ);NP_001092351.2(ARHGEF2);NP_001103471.1(KRAS);NP_001178120.1(ZFP36L2);NP_001179414.1(Rtf1);NP_001180055.1(SUPT6H);NP_001192494.1(THRAP3);NP_001192968.1(CNOT1);NP_776622.1(TLR2);NP_776778.1(IKBKB);NP_777012.1(PRKCB);NP_777155.1(PYCARD);NP_777203.1(RPS27A);NP_835210.2(EIF2AK2);XP_002691752.2(TRAF2);XP_005203721.4(AR…
生物学过程	GO:0045893	positive regulation of transcription, DNA-templated	转录正调控，DNA模板	2	18	20	72	244	0.000130106	0.00107685	NP_001015527.1(GTF2F1);NP_001019738.1(CTH);NP_001030518.1(NPM1);NP_001070469.1(RBPJ);NP_001092351.2(ARHGEF2);NP_001103471.1(KRAS);NP_001179414.1(Rtf1);NP_001180055.1(SUPT6H);NP_776622.1(TLR2);NP_776778.1(IKBKB);NP_777012.1(PRKCB);NP_777155.1(PYCARD);NP_777203.1(RPS27A);NP_835210.2(EIF2AK2);XP_002691752.2(TRAF2);XP_005203721.4(ARHGEF2);XP_005203722.1(ARHGEF2);XP_005203723.1(ARHGEF2);XP_005204538.1…
生物学过程	GO:1902680	positive regulation of RNA biosynthetic process	RNA生物合成过程的正调控	2	18	20	72	244	0.000130106	0.00107685	NP_001015527.1(GTF2F1);NP_001019738.1(CTH);NP_001030518.1(NPM1);NP_001070469.1(RBPJ);NP_001092351.2(ARHGEF2);NP_001103471.1(KRAS);NP_001179414.1(Rtf1);NP_001180055.1(SUPT6H);NP_776622.1(TLR2);NP_776778.1(IKBKB);NP_777012.1(PRKCB);NP_777155.1(PYCARD);NP_777203.1(RPS27A);NP_835210.2(EIF2AK2);XP_002691752.2(TRAF2);XP_005203721.4(ARHGEF2);XP_005203722.1(ARHGEF2);XP_005203723.1(ARHGEF2);XP_005204538.1…
生物学过程	GO:1903508	positive regulation of nucleic acid-templated transcription	核酸模板转录的正调控	2	18	20	72	244	0.000130106	0.00107685	NP_001015527.1(GTF2F1);NP_001019738.1(CTH);NP_001030518.1(NPM1);NP_001070469.1(RBPJ);NP_001092351.2(ARHGEF2);NP_001103471.1(KRAS);NP_001179414.1(Rtf1);NP_001180055.1(SUPT6H);NP_776622.1(TLR2);NP_776778.1(IKBKB);NP_777012.1(PRKCB);NP_777155.1(PYCARD);NP_777203.1(RPS27A);NP_835210.2(EIF2AK2);XP_002691752.2(TRAF2);XP_005203721.4(ARHGEF2);XP_005203722.1(ARHGEF2);XP_005203723.1(ARHGEF2);XP_005204538.1…
生物学过程	GO:0051090	regulation of sequence-specific DNA binding transcription factor activity	序列特异性DNA结合转录因子活性的调控	3	16	19	54	200	0.00689741	0.031502	NP_001019738.1(CTH);NP_001030518.1(NPM1);NP_001039882.1(CYLD);NP_001069044.1(CHP1);NP_001075897.1(ITCH);NP_001092351.2(ARHGEF2);NP_001093798.1(OTULIN);NP_001103471.1(KRAS);NP_001192206.1(ARRB2);NP_776622.1(TLR2);NP_776778.1(IKBKB);NP_777012.1(PRKCB);NP_777155.1(PYCARD);NP_777203.1(RPS27A);NP_835210.2(EIF2AK2);NP_872596.1(TRIM21);XP_002691752.2(TRAF2);XP_005203721.4(ARHGEF2);XP_005203722.1(ARHGEF2…
生物学过程	GO:0051260	protein homooligomerization	蛋白质均聚	8	8	16	36	99	7.54606e-05	0.000663281	NP_001019738.1(CTH);NP_001033199.1(VASP);NP_001068891.1(DECR1);NP_001069359.1(DCXR);NP_001071432.1(GLS);NP_001077186.1(CBR4);NP_001095385.1(Aldoa);NP_001103431.1(Gfpt1);NP_001179013.1(EVL);NP_776450.2(CRYZ);NP_963285.2(SOD2);XP_002686486.1(HPRT1);XP_002686487.1(HPRT1);XP_002691752.2(TRAF2);XP_005204423.1(CRYZ);XP_005204538.1(CTH);XP_005204963.1(HPRT1);XP_005213582.1(TRAF2);XP_005217008.1(PEX14);X…
生物学过程	GO:0050896	response to stimulus	对刺激的反应	101	364	465	1174	5360	8.45983e-08	1.89478e-06	NP_001002763.1(CDH1);NP_001007806.1(LYZ1);NP_001007809.1(CAV2);NP_001007817.1(FADD);NP_001008665.1(F11);NP_001012687.1(FASN);NP_001012688.1(HSP90AA1);NP_001012689.2(STAT3);NP_001012692.2(HLA-DMA);NP_001014849.1(COQ7);NP_001014855.1(Psmc1);NP_001014912.1(HMOX1);NP_001014943.1(ARL15);NP_001014947.1(MAPK13);NP_001015527.1(GTF2F1);NP_001015528.1(MVK);NP_001015578.1(EHD1);NP_001015590.2(ITIH4);NP_0010…
生物学过程	GO:0048583	regulation of response to stimulus	刺激反应的调节	37	160	197	560	2439	4.71516e-06	6.62765e-05	NP_001002763.1(CDH1);NP_001007809.1(CAV2);NP_001007817.1(FADD);NP_001008665.1(F11);NP_001012689.2(STAT3);NP_001014855.1(Psmc1);NP_001014912.1(HMOX1);NP_001015528.1(MVK);NP_001015602.1(STK4);NP_001019658.1(PI16);NP_001019680.2(PSME1);NP_001019738.1(CTH);NP_001020253.1(LPXN);NP_001028787.1(CTSS);NP_001028790.1(ACTG1);NP_001028935.1(DNAJB1);NP_001029557.1(CTSH);NP_001029560.1(PSMB9);NP_001029689.1(L…
生物学过程	GO:0006915	apoptotic process	凋亡过程	28	88	116	282	1264	0.00762265	0.0328802	NP_001002763.1(CDH1);NP_001007817.1(FADD);NP_001012689.2(STAT3);NP_001014855.1(Psmc1);NP_001014912.1(HMOX1);NP_001015602.1(STK4);NP_001019680.2(PSME1);NP_001019738.1(CTH);NP_001025489.2(CAST);NP_001029557.1(CTSH);NP_001029560.1(PSMB9);NP_001029689.1(LAMTOR5);NP_001029727.1(S100B);NP_001029823.1(Sept4);NP_001029907.1(CD74);NP_001030229.1(HCLS1);NP_001030518.1(NPM1);NP_001032521.1(HDAC1);NP_0010326…
生物学过程	GO:0007249	I-kappaB kinase/NF-kappaB signaling	I-κb激酶/NF-κb信号转导	6	27	33	90	283	6.70079e-07	1.1623e-05	NP_001007817.1(FADD);NP_001014912.1(HMOX1);NP_001019738.1(CTH);NP_001029727.1(S100B);NP_001030560.1(TRAF3IP2);NP_001032521.1(HDAC1);NP_001039361.1(TRADD);NP_001039405.2(ZMYND11);NP_001039435.1(CASP8);NP_001039882.1(CYLD);NP_001070433.1(SLC35B2);NP_001070579.1(CARD9);NP_001092458.1(NEK6);NP_001095705.1(NLRX1);NP_001103236.1(SHARPIN);NP_001179684.1(TBK1);NP_001193443.1(FLNA);NP_001193549.1(EEF1D);N…
生物学过程	GO:0043122	regulation of I-kappaB kinase/NF-kappaB signaling	I-κb激酶/NF-κb信号的调节	6	26	32	89	278	5.59798e-07	9.76204e-06	NP_001007817.1(FADD);NP_001014912.1(HMOX1);NP_001019738.1(CTH);NP_001029727.1(S100B);NP_001030560.1(TRAF3IP2);NP_001032521.1(HDAC1);NP_001039361.1(TRADD);NP_001039405.2(ZMYND11);NP_001039435.1(CASP8);NP_001039882.1(CYLD);NP_001070433.1(SLC35B2);NP_001070579.1(CARD9);NP_001092458.1(NEK6);NP_001095705.1(NLRX1);NP_001103236.1(SHARPIN);NP_001179684.1(TBK1);NP_001193443.1(FLNA);NP_001193549.1(EEF1D);N…
生物学过程	GO:0044281	small molecule metabolic process	小分子代谢过程	94	93	187	383	1403	1.53364e-13	8.77405e-12	NP_001007810.1(HSD17B4);NP_001007818.1(QKI);NP_001012687.1(FASN);NP_001012689.2(STAT3);NP_001013600.1(AK1);NP_001013607.1(TPI1);NP_001013611.2(BCAT2);NP_001014849.1(COQ7);NP_001014855.1(Psmc1);NP_001015528.1(MVK);NP_001015638.1(SNX17);NP_001017933.1(ACADSB);NP_001019680.2(PSME1);NP_001019738.1(CTH);NP_001020377.2(ECHS1);NP_001025017.1(OAS1);NP_001029162.2(SCP2);NP_001029206.1(GAPDH);NP_001029452.…
生物学过程	GO:0006082	organic acid metabolic process	有机酸代谢过程	50	57	107	240	713	1.01144e-19	1.73595e-17	NP_001007810.1(HSD17B4);NP_001007818.1(QKI);NP_001012687.1(FASN);NP_001012689.2(STAT3);NP_001013607.1(TPI1);NP_001013611.2(BCAT2);NP_001017933.1(ACADSB);NP_001019738.1(CTH);NP_001020377.2(ECHS1);NP_001029206.1(GAPDH);NP_001029452.1(LTA4H);NP_001029471.1(PGK1);NP_001029486.1(NAGK);NP_001029491.1(ACAA1);NP_001029554.1(IVD);NP_001029600.1(ASL);NP_001029811.1(SUCLG2);NP_001029920.1(TECR);NP_001030189…
生物学过程	GO:0043436	oxoacid metabolic process	氧酸代谢过程	47	57	104	220	692	5.16567e-15	3.74339e-13	NP_001007810.1(HSD17B4);NP_001007818.1(QKI);NP_001012687.1(FASN);NP_001012689.2(STAT3);NP_001013607.1(TPI1);NP_001013611.2(BCAT2);NP_001017933.1(ACADSB);NP_001019738.1(CTH);NP_001020377.2(ECHS1);NP_001029206.1(GAPDH);NP_001029452.1(LTA4H);NP_001029471.1(PGK1);NP_001029486.1(NAGK);NP_001029491.1(ACAA1);NP_001029554.1(IVD);NP_001029600.1(ASL);NP_001029811.1(SUCLG2);NP_001029920.1(TECR);NP_001030189…
生物学过程	GO:0019752	carboxylic acid metabolic process	羧酸代谢过程	43	56	99	206	665	6.97373e-13	3.55333e-11	NP_001007810.1(HSD17B4);NP_001007818.1(QKI);NP_001012687.1(FASN);NP_001012689.2(STAT3);NP_001013607.1(TPI1);NP_001013611.2(BCAT2);NP_001017933.1(ACADSB);NP_001019738.1(CTH);NP_001020377.2(ECHS1);NP_001029206.1(GAPDH);NP_001029452.1(LTA4H);NP_001029471.1(PGK1);NP_001029486.1(NAGK);NP_001029491.1(ACAA1);NP_001029554.1(IVD);NP_001029600.1(ASL);NP_001029811.1(SUCLG2);NP_001029920.1(TECR);NP_001030189…
生物学过程	GO:0006790	sulfur compound metabolic process	硫化合物代谢过程	15	13	28	67	168	1.01483e-09	3.21298e-08	NP_001007810.1(HSD17B4);NP_001015528.1(MVK);NP_001019738.1(CTH);NP_001029516.1(ETHE1);NP_001029920.1(TECR);NP_001030189.1(PHGDH);NP_001030548.1(SMS);NP_001032699.1(GGCT);NP_001033637.1(PCCB);NP_001039616.1(PMVK);NP_001040025.1(Gstm5);NP_001069150.2(ACOT7);NP_001069154.1(Gstz1);NP_001092502.1(FAR1);NP_001094516.1(PDHA1);NP_001094645.1(ARSB);NP_001098809.1(ACSS2);NP_001193143.1(GGT1);NP_776358.1(LP…
生物学过程	GO:0000096	sulfur amino acid metabolic process	硫氨基酸代谢过程	2	3	5	12	26	0.00198369	0.010657	NP_001019738.1(CTH);NP_001030548.1(SMS);NP_001193143.1(GGT1);XP_002689552.1(MTAP);XP_005204538.1(CTH);XP_015328667.1(SQOR);XP_015328668.1(SQOR);XP_024833224.1(GGT1);XP_024833225.1(GGT1);XP_024833226.1(GGT1);XP_024853137.1(SQOR);XP_024853138.1(SQOR)
生物学过程	GO:0000097	sulfur amino acid biosynthetic process	含硫氨基酸生物合成工艺	2	1	3	7	11	0.00175613	0.00954459	NP_001019738.1(CTH);NP_001193143.1(GGT1);XP_002689552.1(MTAP);XP_005204538.1(CTH);XP_024833224.1(GGT1);XP_024833225.1(GGT1);XP_024833226.1(GGT1)
分子功能	GO:0005488	binding	结合	217	638	856	2313	11197	2.12787e-05	0.000417063	NP_001001147.1(CCNT1);NP_001001173.2(OPLAH);NP_001002763.1(CDH1);NP_001002885.1(TMSB4);NP_001003900.1(TUBB2A);NP_001007809.1(CAV2);NP_001007810.1(HSD17B4);NP_001007817.1(FADD);NP_001007818.1(QKI);NP_001008665.1(F11);NP_001011676.2(CD2);NP_001012687.1(FASN);NP_001012688.1(HSP90AA1);NP_001012689.2(STAT3);NP_001012692.2(HLA-DMA);NP_001012695.1(HLA-DRA);NP_001013600.1(AK1);NP_001013604.2(MCM3);NP_001…
分子功能	GO:0005515	protein binding	蛋白质结合	103	375	478	1242	5722	2.62758e-05	0.000482818	NP_001001147.1(CCNT1);NP_001002763.1(CDH1);NP_001002885.1(TMSB4);NP_001007809.1(CAV2);NP_001007810.1(HSD17B4);NP_001007817.1(FADD);NP_001007818.1(QKI);NP_001011676.2(CD2);NP_001012688.1(HSP90AA1);NP_001012689.2(STAT3);NP_001012692.2(HLA-DMA);NP_001012695.1(HLA-DRA);NP_001013617.1(TAGLN2);NP_001014855.1(Psmc1);NP_001014912.1(HMOX1);NP_001014928.1(RPL7);NP_001014956.1(NFYA);NP_001015527.1(GTF2F1);N…
分子功能	GO:0043168	anion binding	阴离子配位	26	39	65	142	529	7.96665e-05	0.00114253	NP_001015592.1(PFN1);NP_001015638.1(SNX17);NP_001019738.1(CTH);NP_001020491.1(TWF1);NP_001029162.2(SCP2);NP_001033608.1(SNX2);NP_001035046.1(ITGAM);NP_001039448.1(NCF4);NP_001039793.1(S100A9);NP_001040025.1(Gstm5);NP_001068602.1(GCAT);NP_001068838.1(KYAT3);NP_001068846.1(TP53I3);NP_001068891.1(DECR1);NP_001069150.2(ACOT7);NP_001069223.1(MTHFD2);NP_001069848.1(MARC2);NP_001077273.1(SCLY);NP_001091…
分子功能	GO:0016846	carbon-sulfur lyase activity	碳硫裂解酶活性	3	0	3	13	14	9.69043e-09	4.38306e-07	NP_001019738.1(CTH);NP_001068838.1(KYAT3);NP_001077273.1(SCLY);XP_005204338.1(KYAT3);XP_005204339.1(KYAT3);XP_005204340.2(KYAT3);XP_005204538.1(CTH);XP_005205085.1(SCLY);XP_015319854.1(KYAT3);XP_024842717.1(KYAT3);XP_024842719.1(KYAT3);XP_024842733.1(KYAT3);XP_024842735.1(KYAT3)
细胞组分	GO:0005623	cell	细胞	251	669	920	2387	11924	0.000128978	0.00112442	NP_001001147.1(CCNT1);NP_001002763.1(CDH1);NP_001002885.1(TMSB4);NP_001003900.1(TUBB2A);NP_001007809.1(CAV2);NP_001007810.1(HSD17B4);NP_001007817.1(FADD);NP_001007818.1(QKI);NP_001011676.2(CD2);NP_001012687.1(FASN);NP_001012688.1(HSP90AA1);NP_001012689.2(STAT3);NP_001012692.2(HLA-DMA);NP_001012695.1(HLA-DRA);NP_001013600.1(AK1);NP_001013604.2(MCM3);NP_001013607.1(TPI1);NP_001013611.2(BCAT2);NP_00…
细胞组分	GO:0044464	cell part	单元格部分	251	669	920	2387	11924	0.000128978	0.00112442	NP_001001147.1(CCNT1);NP_001002763.1(CDH1);NP_001002885.1(TMSB4);NP_001003900.1(TUBB2A);NP_001007809.1(CAV2);NP_001007810.1(HSD17B4);NP_001007817.1(FADD);NP_001007818.1(QKI);NP_001011676.2(CD2);NP_001012687.1(FASN);NP_001012688.1(HSP90AA1);NP_001012689.2(STAT3);NP_001012692.2(HLA-DMA);NP_001012695.1(HLA-DRA);NP_001013600.1(AK1);NP_001013604.2(MCM3);NP_001013607.1(TPI1);NP_001013611.2(BCAT2);NP_00…
细胞组分	GO:0043226	organelle	细胞器	257	653	910	2218	11121	0.00714774	0.0385751	NP_001001147.1(CCNT1);NP_001002763.1(CDH1);NP_001002885.1(TMSB4);NP_001003900.1(TUBB2A);NP_001007809.1(CAV2);NP_001007810.1(HSD17B4);NP_001007818.1(QKI);NP_001008665.1(F11);NP_001012687.1(FASN);NP_001012688.1(HSP90AA1);NP_001012689.2(STAT3);NP_001012692.2(HLA-DMA);NP_001012695.1(HLA-DRA);NP_001013600.1(AK1);NP_001013604.2(MCM3);NP_001013607.1(TPI1);NP_001013611.2(BCAT2);NP_001013617.1(TAGLN2);NP_…
细胞组分	GO:0044424	intracellular part	细胞外	237	645	882	2267	11282	0.000213606	0.00164385	NP_001001147.1(CCNT1);NP_001002763.1(CDH1);NP_001002885.1(TMSB4);NP_001003900.1(TUBB2A);NP_001007809.1(CAV2);NP_001007810.1(HSD17B4);NP_001007817.1(FADD);NP_001007818.1(QKI);NP_001012687.1(FASN);NP_001012688.1(HSP90AA1);NP_001012689.2(STAT3);NP_001012692.2(HLA-DMA);NP_001012695.1(HLA-DRA);NP_001013600.1(AK1);NP_001013604.2(MCM3);NP_001013607.1(TPI1);NP_001013611.2(BCAT2);NP_001014405.1(KCNAB2);NP…
细胞组分	GO:0005622	intracellular	细胞内	237	645	882	2267	11283	0.000222403	0.00164385	NP_001001147.1(CCNT1);NP_001002763.1(CDH1);NP_001002885.1(TMSB4);NP_001003900.1(TUBB2A);NP_001007809.1(CAV2);NP_001007810.1(HSD17B4);NP_001007817.1(FADD);NP_001007818.1(QKI);NP_001012687.1(FASN);NP_001012688.1(HSP90AA1);NP_001012689.2(STAT3);NP_001012692.2(HLA-DMA);NP_001012695.1(HLA-DRA);NP_001013600.1(AK1);NP_001013604.2(MCM3);NP_001013607.1(TPI1);NP_001013611.2(BCAT2);NP_001014405.1(KCNAB2);NP…
细胞组分	GO:0031982	vesicle	囊泡	145	314	459	919	3752	6.90301e-19	5.86756e-17	NP_001002763.1(CDH1);NP_001002885.1(TMSB4);NP_001003900.1(TUBB2A);NP_001007809.1(CAV2);NP_001008665.1(F11);NP_001012687.1(FASN);NP_001012688.1(HSP90AA1);NP_001012692.2(HLA-DMA);NP_001012695.1(HLA-DRA);NP_001013600.1(AK1);NP_001013607.1(TPI1);NP_001013617.1(TAGLN2);NP_001014889.1(PSME2);NP_001014894.1(RPL4);NP_001014928.1(RPL7);NP_001014943.1(ARL15);NP_001015528.1(MVK);NP_001015562.1(NECAP2);NP_00…
细胞组分	GO:0031988	membrane-bounded vesicle	膜囊	143	309	452	896	3581	2.48513e-21	4.22473e-19	NP_001002763.1(CDH1);NP_001002885.1(TMSB4);NP_001003900.1(TUBB2A);NP_001007809.1(CAV2);NP_001008665.1(F11);NP_001012687.1(FASN);NP_001012688.1(HSP90AA1);NP_001012692.2(HLA-DMA);NP_001012695.1(HLA-DRA);NP_001013600.1(AK1);NP_001013607.1(TPI1);NP_001013617.1(TAGLN2);NP_001014889.1(PSME2);NP_001014894.1(RPL4);NP_001014928.1(RPL7);NP_001014943.1(ARL15);NP_001015528.1(MVK);NP_001015562.1(NECAP2);NP_00…

## Sheet: DEPs
通路	organic acid metabolic process	oxoacid metabolic process	small molecule metabolic process	carboxylic acid metabolic process	sulfur compound metabolic process	sulfur amino acid biosynthetic proces	sulfur amino acid metabolic process	response to stimulus	positive regulation of macromolecule metabolic process	positive regulation of gene expression	positive regulation of biological process	positive regulation of nitrogen compound metabolic process	regulation of I-kappaB kinase/NF-kappaB signaling	I-kappaB kinase/NF-kappaB signaling	single-organism metabolic process	positive regulation of RNA metabolic process	regulation of response to stimulus	single-organism process	positive regulation of nucleobase-containing compound metabolic process	positive regulation of metabolic process	protein homooligomerization	negative regulation of biological process	positive regulation of molecular function	positive regulation of transcription, DNA-templated	positive regulation of RNA biosynthetic process	positive regulation of nucleic acid-templated transcription	regulation of molecular function	positive regulation of cellular metabolic process	positive regulation of macromolecule biosynthetic process	negative regulation of cellular process	regulation of sequence-specific DNA binding transcription factor activity	organonitrogen compound metabolic process	apoptotic process	Merge		carbon-sulfur lyase activity	binding	protein binding	anion binding	Merge		membrane-bounded vesicle	vesicle	cell	cell part	intracellular part	intracellular	organelle	Merge
剩余数目	107	104	187	99	28	3	5	465	102	30	248	33	32	33	346	24	197	811	30	125	16	218	69	20	20	20	171	106	27	182	19	135	116	933		3	855	478	65	891		452	459	920	920	882	882	910	1030
	ABCG2	ACAA1	ABCG2	ACAA1	ACACA	CTH	CTH	AAK1	ACSL1	ADAR	ABR	ARHGEF2	ADIPOQ	ADIPOQ	ABCG2	ARHGEF2	AAK1	A2M	ARHGEF2	ACLY	ACACA	A2M	ACSL1	ARHGEF2	ARHGEF2	ARHGEF2	A2M	HSP90AA1	ARHGEF2	A2M	ARHGEF2	ACACA	ADAMTSL4	A2M		CTH	A2M	A2M	ACOT7	A2M		MACR2	MACR2	MACR1	MACR1	MACR1	MACR1	MACR1	A1BG
	ACAA1	ACACA	ACAA1	ACACA	ACLY	GGT1	GGT1	Ablim1	ADAM17	ARHGEF2	ACLY	BAX	BRD4	BRD4	ACAA1	BRD4	ABR	AAK1	BAX	ACSL1	Aldoa	ABR	ADAM17	BRD4	BRD4	BRD4	ABR	ACSL1	BRD4	ACADVL	ARRB2	AK1	ADAR	AAK1		KYAT3	AAK1	AAK1	ADIPOQ	AAK1		sept6	sept6	MACR2	MACR2	MACR2	MACR2	MACR2	A2M
	ACACA	ACADSB	ACACA	ACADSB	ACOT7	MTAP	MTAP	ABR	ADAR	BRD4	ACSL1	BRD4	CARD9	CARD9	ACACA	CAMK1D	ACTB	ABCC1	BRD4	ADAM17	CBR4	ACADVL	ADIPOQ	CAMK1D	CAMK1D	CAMK1D	ACSL1	ADAM17	CAMK1D	ADAR	CAMK1D	ALAS1	ADIPOQ	ABCC1		SCLY	ABCC1	ABCG2	AIFM1	ABCC1		A1BG	A1BG	sept1	sept1	sept1	sept1	sept1	AAK1
	ACADSB	ACADVL	ACADSB	ACADVL	Acss1		SMS	ACSL1	ADIPOQ	CAMK1D	ACTB	CAMK1D	CASP8	CASP8	ACAD10	CNOT1	ACTG1	ABCG2	CAMK1D	ADAM9	CRYZ	ACSL4	AFAP1L2	CTH	CTH	CTH	ADAM17	ADAM9	CHP1	ADD1	CHP1	ALDH1L2	AGT	ABCG2			ABCG2	Ablim1	ALAS1	ABCG2		A2M	A2M	sept4	sept4	sept4	sept4	sept4	ABCC1
	ACADVL	ACLY	ACADVL	ACLY	ACSS2		SQOR	ACTA2	AFAP1L2	CNOT1	ACTG1	CNOT1	CTH	CTH	ACADSB	CTH	ACTR3	ABR	CNOT1	ADAR	CTH	ADAM17	AGT	EIF2AK2	EIF2AK2	EIF2AK2	ADAR	ADIPOQ	CTH	ADIPOQ	CTH	ALDH6A1	AIFM1	Ablim1			ACACA	ACOT7	ALDH6A1	Ablim1		AAK1	AAK1	sept6	sept6	sept6	sept6	sept6	ABCG2
	ACLY	ACOT7	ACLY	ACOT7	ARSB			ACTB	AGT	CTH	ACTR3	CTH	CYLD	CYLD	ACADVL	EIF2AK2	ADAM17	ACAA1	CTH	ADIPOQ	DCXR	ADAR	AIFM1	GTF2F1	GTF2F1	GTF2F1	ADD1	AFAP1L2	EIF2AK2	AGT	CYLD	ALDH7A1	ALOX15	ABR			ACAD10	ACOT8	ALOX15	ACACA		ABCC1	ABCC1	AAK1	AAK1	AAK1	AAK1	A1BG	ABR
	ACOT7	ACOT8	ACOT7	ACOT8	CTH			ACTG1	AIFM1	EIF2AK2	ADAM17	EIF2AK2	ECM1	ECM1	ACLY	GTF2F1	ADAR	ACACA	EIF2AK2	AFAP1L2	DECR1	ADD1	ANG1	IKBKB	IKBKB	IKBKB	ADIPOQ	AGT	F2	AIF1	EIF2AK2	Aldoa	API5	ACAA1			ACADSB	ACSL6	ANXA1	ACAD10		ACACA	ACACA	ABCG2	ABCG2	ABCG2	ABCG2	A2M	ACAA1
	ACOT8	ACSF3	ACOT8	ACSF3	ETHE1			ACTL6A	ALOX15	GSN	ADAM9	Gfpt1	EEF1D	EEF1D	ACOT7	IKBKB	ADIPOQ	ACAD10	Gfpt1	AGT	EVL	ADIPOQ	ANK2	KRAS	KRAS	KRAS	AFAP1L2	AIFM1	GTF2F1	ALOX15	IKBKB	AOC3	Arf6	ACACA			ACADVL	ACTA2	ANXA3	ACADSB		ACADSB	ACADSB	ABR	ABR	ABR	ABR	AAK1	ACACA
	ACSF3	Acss1	ACSF3	Acss1	FAR1			ACTR3	ARHGEF2	GTF2F1	ADAR	GTF2F1	FADD	FADD	ACOT8	KRAS	AFAP1L2	ACADSB	GTF2F1	AIFM1	Gfpt1	AGT	ANXA3	Mkl1	Mkl1	Mkl1	AGT	ALOX15	HDAC1	ANG1	ITCH	ARSB	ASNS	ACAD10			ACLY	ACTB	ARAP1	ACADVL		ACAT2	ACAT2	ACAA1	ACAA1	ACAA1	ACAA1	ABCC1	ACADSB
	Acss1	ACSS2	Acss1	ACSS2	GGCT			ADAM17	ARRB2	IKBKB	ADIPOQ	HSPA5	FLNA	FLNA	ACSF3	Mkl1	AGT	ACADVL	HSPA5	ALOX15	GLS	AIF1	ARHGEF2	NPM1	NPM1	NPM1	AHSA1	ARHGEF2	IKBKB	ANK2	KRAS	ASL	ATAD3	ACADSB			ACOT7	ACTG1	CRYL1	ACLY		ACLY	ACLY	ACACA	ACACA	ACACA	ACACA	ABCG2	ACADVL
	ACSS2	ADIPOQ	ACSS2	ADIPOQ	GGT1			ADAM9	ATP6AP1	KRAS	AFAP1L2	IKBKB	GJA1	GJA1	ACSL1	NPM1	AIF1	ACLY	IKBKB	ANG1	HPRT1	ALOX15	BAD	PRKCB	PRKCB	PRKCB	AIFM1	ARRB2	KRAS	API5	NPM1	ASNS	B4GALT1	ACADVL			ACOT8	ACTR3	CRYZ	ACOT7		ACOT7	ACOT7	ACADSB	ACADSB	ACADSB	ACADSB	ACAA1	ACAT2
	ADIPOQ	ALDH1L2	ADIPOQ	ALDH1L2	Gstm5			ADAR	BAD	Mkl1	AGT	KRAS	HDAC1	HDAC1	ACSL4	PRKCB	ALOX15	ACOT7	KRAS	ARHGEF2	PEX14	ANG1	BAK1	PYCARD	PYCARD	PYCARD	ANG1	ATP6AP1	Mkl1	ARAP1	OTULIN	ASRGL1	BAD	ACLY			ACSF3	ADAM17	CSAD	ACOT8		ACP2	ACP2	ACADVL	ACADVL	ACADVL	ACADVL	ACACA	ACLY
	ALDH1L2	ALDH6A1	AK1	ALDH6A1	GSTP1			ADIPOQ	BAK1	MYH9	AIF1	Mkl1	HMOX1	HMOX1	Acss1	PYCARD	ALOX15B	ACOT8	Mkl1	ARRB2	SAMHD1	ANK2	BAX	RBPJ	RBPJ	RBPJ	ANK2	BAD	NAMPT	Arf6	PRKCB	ATP5F1C	BAG3	ACOT7			ACSL6	ADAM9	CTH	ACSF3		ACSL4	ACSL4	ACAT2	ACAT2	ACAT2	ACAT2	ACADSB	ACOT7
	ALDH6A1	Aldoa	ALDH1L2	Aldoa	Gstz1			AFAP1L2	BAX	NCBP1	AIFM1	NCK1	LGALS1	HSPB1	ACSS2	RBPJ	Arf6	ACSF3	NPM1	ATP6AP1	SOD2	Anp32e	BRD4	RIPK3	RIPK3	RIPK3	ANXA3	BAK1	NCK1	ARHGEF1	PYCARD	ATP5O	BAK1	ACOT8			Acss1	ADD1	DECR1	ACSL6		ACTA2	ACTA2	ACLY	ACLY	ACLY	ACLY	ACADVL	ACOT8
	Aldoa	ALOX15	ALDH6A1	ALOX15	HSD17B4			AGT	BRD4	NCK1	ALOX15	NPM1	NEK6	LGALS1	ACTL6A	RIPK3	ARHGEF1	ACSL1	PRKCB	BAD	TRAF2	ANXA1	CAMK1D	RPS27A	RPS27A	RPS27A	ARAP1	BAX	NPM1	ARHGEF11	RIPK3	ATP6V1A	BAX	ACSF3			ACSS2	ADIPOQ	DYSF	Acss1		ACTB	ACTB	ACOT7	ACOT7	ACOT7	ACOT7	ACAT2	ACP2
	ALOX15	ALOX15B	ALDH7A1	ALOX15B	IDH1			AHR	CAMK1D	NPM1	ALOX15B	Picalm	NLRX1	NEK6	ADAM17	RPS27A	ARHGEF11	ACSL4	PTPRC	BAK1	VASP	ANXA3	CASP8	Rtf1	Rtf1	Rtf1	Arfgap1	BECN1	PRKCB	ARHGEF2	RPS27A	ATP6V1B2	BIN1	ACSL1			ACTA2	AFAP1L2	EPB41	ACSS2		ACTG1	ACTG1	ACOT8	ACOT8	ACOT8	ACOT8	ACLY	ACSF3
	ALOX15B	AMDHD2	Aldoa	AMDHD2	LPO			AHSA1	CARD9	PFN1	ANG1	PRKCB	OLFM4	NLRX1	ADAR	Rtf1	ARRB2	ACSL6	PYCARD	BAX		API5	CAV1	SMARCA4	SMARCA4	SMARCA4	ARFGEF2	BRD4	PYCARD	ARRB2	TLR2	BAD	CAMK1D	ACSL4			ACTB	AFDN	FABP3	ACTA2		ACTR3	ACTR3	ACP2	ACP2	ACP2	ACP2	ACOT7	ACSL1
	AMDHD2	ASL	ALOX15	ASL	MTAP			AIF1	CASP8	PRKCB	ANK2	PRKCD	PRKCB	OLFM4	ADIPOQ	SMARCA4	ATP6AP1	Acss1	RACK1	BECN1		ARAP1	CDKN1B	SUPT6H	SUPT6H	SUPT6H	ARHGAP15	CAMK1D	RBPJ	ATAD1	TRAF2	BCAT2	CARD9	ACSL6			ACTG1	AGR2	Fcho2	ACTB		ADAM9	ADAM9	ACSF3	ACSF3	ACSF3	ACSF3	ACOT8	ACSL4
	ASL	ASNS	ALOX15B	ASNS	MVK			AIFM1	CAV1	PYCARD	ANXA1	PTPRC	PYCARD	PRKCB	AGPS	SUPT6H	BAK1	ACSS2	RBPJ	BRD4		Arf6	CLIC2	TLR2	TLR2	TLR2	ARHGAP25	CARD9	RGCC	BAD	TRIM21	BCKDHB	CASP1	Acss1			ACTL6A	AGT	GCAT	ACTG1		ADIPOQ	ADIPOQ	ACSL1	ACSL1	ACSL1	ACSL1	ACP2	ACSL6
	ASNS	ASRGL1	AMDHD2	ASRGL1	OPLAH			Aldoa	CD74	RBPJ	ARAP1	PYCARD	RPS27A	PYCARD	AGT	THRAP3	BAX	ACTA2	RIPK3	C4BPA		ARHGEF1	CSF1R	TRAF2	TRAF2	TRAF2	ARHGDIB	CASP8	RIPK3	BAG3		BECN1	CASP13	ACSS2			ACTR3	AHR	Gfpt1	ACTL6A		AGT	AGT	ACSL4	ACSL4	ACSL4	ACSL4	ACSF3	Acss1
	ASRGL1	BCAT2	ASL	BCAT2	PCCB			ALOX15	CDKN1B	RIPK3	Arf6	RACK1	S100A12	RPS27A	AIFM1	TLR2	BLNK	ACTB	RPS27A	CAMK1D		ARHGEF11	CTH				ARHGEF1	CAV1	RPS27A	BAK1		CHP1	CASP7	ACTA2			ADAM17	AHSA1	GLYCAM1	ACTR3		AHNAK2	AHNAK2	ACSL6	ACSL6	ACSL6	ACSL6	ACSL1	ACSS2
	BCAT2	BCKDHB	ASNS	BCKDHB	PDHA1			ALOX15B	CHP1	RPS27A	ARHGEF16	RBPJ	S100A13	S100A12	AK1	TNRC6C	BRD4	ACTG1	Rtf1	CARD9		ARHGEF2	CTSH				ARHGEF11	CD74	Rtf1	BAX		CIRBP	CASP8	ACTB			ADAM9	AIF1	GOT1	ADAM17		AHSA1	AHSA1	Acss1	Acss1	Acss1	Acss1	ACSL4	ACTA2
	BCKDHB	CBR4	ASRGL1	CBR4	PHGDH			ALYREF	CNOT1	RSF1	ARHGEF2	RIPK3	S100B	S100A13	ALDH1L2	TRAF2	C1S	ACTL6A	SMARCA4	CASP8		ARRB2	Diablo				ARHGEF16	CDKN1B	SMARCA4	C5		CMPK1	CAST	ACTG1			ADAR	AIFM1	GOT2	ADAM9		AK1	AK1	ACSS2	ACSS2	ACSS2	ACSS2	ACSL6	ACTB
	CARMIL1	CPT1A	ATP5F1C	CPT1A	PMVK			ANG1	CSF1R	Rtf1	ARIH2	RPS27A	SHARPIN	S100B	ALDH6A1	ZFP36L2	C4BPA	ACTR3	STAT6	CAV1		ATAD1	DLG1				ARHGEF18	CHP1	SUPT6H	CAPG		COQ7	CAV1	ACTL6A			ADD1	Aldoa	Gstm5	ADAR		ALDH1L2	ALDH1L2	ACTA2	ACTA2	ACTA2	ACTA2	Acss1	ACTG1
	CBR4	CROT	ATP5O	CROT	SMS			ANK2	CTH	SMARCA4	ARRB2	Rtf1	SLC35B2	SHARPIN	ALDH7A1		C5	ADAM17	SUPT6H	CD74		BAD	Dmd				ARHGEF2	CNOT1	SVIP	CAPZA1		CPOX	CBL	ACTR3			ADIPOQ	ANG1	HRG	ADD1		ALDH6A1	ALDH6A1	ACTB	ACTB	ACTB	ACTB	ACSS2	ACTL6A
	CPT1A	CRYL1	ATP6V1A	CRYL1	SOD2			ANXA1	CTSH	SUPT6H	ATP6AP1	SMARCA4	STAT1	SLC35B2	Aldoa		CAMK1D	ADAM9	THRAP3	CDKN1B		BAG3	DOCK7				ARHGEF40	CSF1R	TLR2	CARMIL1		CPT1A	CCAR2	ADAM17			AFAP1L2	ANK2	IQGAP1	ADIPOQ		ALDH7A1	ALDH7A1	ACTG1	ACTG1	ACTG1	ACTG1	ACTA2	ACTR3
	CROT	CSAD	ATP6V1B2	CTH	SQOR			ANXA3	Diablo	THRAP3	B2M	STAT6	TBK1	STAT1	ALOX15		CARD9	ADAMTSL4	TLR2	CHP1		BAK1	EIF2AK2				ARHGEF6	CTH	TRAF2	CASK		CROT	CD74	ADAM9			AGPS	Anp32e	IQGAP2	AFAP1L2		Aldoa	Aldoa	ACTL6A	ACTL6A	ACTL6A	ACTL6A	ACTB	ADAM17
	CRYL1	CTH	B4GALT1	DECR1	TECR			Arf5	DLG1	TLR2	B4GALT1	SUPT6H	TLR2	TBK1	ALOX15B		CASK	ADAR	TNRC6C	CNOT1		BAX	FXN				ARRB2	CTSH		CASP8		CTH	CDH1	ADAMTSL4			AGR2	ANXA1	ITGAM	AFDN		ALOX15	ALOX15	ACTR3	ACTR3	ACTR3	ACTR3	ACTG1	ADAM9
	CSAD	DECR1	BAD	DECR2				Arf6	DNMT1	TNRC6C	BAD	THRAP3	TRADD	TLR2	AMDHD2		CASP8	ADD1	TRAF2	CSF1R		C4BPA	Gfpt1				BAD	CYBA		CAST		CTIF	CDKN1B	ADAR			AGT	ANXA3	ITGAX	AGPS		ALOX15B	ALOX15B	ADAM17	ADAM17	ADAM17	ADAM17	ACTL6A	ADAR
	CTH	DECR2	BCAT2	ECHS1				ARHGAP45	DOCK7	TRAF2	BAK1	TLR2	TRAF3IP2	TRADD	ANG1		CAV1	ADIPOQ	ZFP36L2	CTH		C5	HSPA5				BAK1	DDAH1		CAV1		CTSH	CEBPB	ADD1			AHR	API5	KYAT3	AGR2		ALYREF	ALYREF	ADAM9	ADAM9	ADAM9	ADAM9	ACTR3	ADD1
	DECR1	ECHS1	BCKDHB	EHHADH				ARHGEF1	EIF2AK2		BAX	TNRC6C	ZC3HAV1	TRAF3IP2	AOC3		CAV2	AFAP1L2		CTSH		CAPG	IKBKB				BAX	Diablo		CCAR2		DCXR	CNTFR	ADIPOQ			AHSA1	Arf6	KYNU	AGT		ANXA1	ANXA1	ADAR	ADAR	ADAR	ADAR	ADAM17	ADIPOQ
	DECR2	EHHADH	CARMIL1	ENO1				ARHGEF11	F2		BECN1	TRAF2	ZMYND11	ZC3HAV1	ARRB2		CBL	AGPS		CYBA		CAPZA1	IQGAP1				BIN1	DLG1		CCNK		DDAH1	CORO1A	AFAP1L2			AIF1	ARFGEF2	macr1	AHR		ANXA3	ANXA3	ADD1	ADD1	ADD1	ADD1	ADAM9	AGPS
	ECHS1	ENO1	CASK	FAH				ARHGEF16	FBLN1		BIN1	ZFP36L2		ZMYND11	ARSB		CCAR2	AGR2		DDAH1		CARMIL1	ITGA1				BRD4	DNMT1		CD109		Dmd	CTH	AGPS			AIFM1	ARFIP2	macr2	AHSA1		AP1M2	AP1M2	AGPS	AGPS	ADIPOQ	ADIPOQ	ADAR	AGR2
	EHHADH	FAH	CAV1	FASN				ARHGEF2	FGB		BLOC1S5				ASL		CD109	AGT		Diablo		CASK	KRAS				C5	DOCK7		CDH1		DPYSL3	CTNNA1	AGR2			AK1	ARHGEF16	MFGE8	AIF1		APMAP	APMAP	AGR2	AGR2	AGPS	AGPS	ADD1	AGT
	ENO1	FASN	CBR4	GAPDH				ARID1A	FN1		BRD4				ASNS		CD247	AHR		DLG1		CASP8	MAP3K4				CAMK1D	EIF2AK2		CDK6		EIF1AX	CTSH	AGT			AKAP1	ARHGEF2	MOCOS	AIFM1		Arf5	Arf5	AHR	AHR	AGR2	AGR2	ADIPOQ	AHNAK2
	FAH	GAPDH	CMPK1	GCAT				ARL15	Gfpt1		C1S				ASRGL1		CD74	AIF1		DNMT1		CAST	MAPK1				CASP8	F2		CDKN1B		EIF2AK2	CYLD	AHR			ALAS1	ARID1A	MTHFD2	AK1		Arf6	Arf6	AHSA1	AHSA1	AHR	AHR	AGPS	AHR
	FASN	GCAT	COQ7	GCK				ARRB2	GLIPR2		C4BPA				ATAD1		CDH1	AIFM1		DOCK7		CAV1	MAPK14				CAST	FBLN1		CEBPB		EIF2AK4	DFFA	AHSA1			ALDH6A1	ARRB2	MYO1G	AKAP1		ARHGDIB	ARHGDIB	AIF1	AIF1	AHSA1	AHSA1	AGR2	AHSA1
	GAPDH	GCK	COQ8A	Gfpt1				ARSB	GSN		C5				ATP5F1C		CDK6	AK1		EIF2AK2		CCAR2	MAPRE1				CAV1	FGB		Cherp		EIF6	Diablo	AIF1			Aldoa	ATF7	NCF1	ALAS1		ARL15	ARHGEF2	AIFM1	AIFM1	AIF1	AIF1	AGT	AIF1
	GCAT	Gfpt1	COQ9	GGT1				ASNS	GTF2F1		CAMK1D				ATP5O		CDKN2AIP	ALDH1L2		F2		CCNK	NPM1				CD109	FN1		CHMP4A		ERO1A	DOCK8	AIFM1			ALOX15	ATG3	NCF4	ALDH6A1		ARRB2	ARL15	AK1	AK1	AIFM1	AIFM1	AHR	AIFM1
	GCK	GGT1	CPT1A	GLS				ATP6AP1	HCLS1		CARD9				ATP6AP1		CHORDC1	ALDH6A1		FBLN1		CD109	Picalm				CDKN1B	Gfpt1		Chmp4b		FAH	EIF2AK2	AK1			ALOX15B	ATP6AP1	NEDD4	Aldoa		ARSB	ARRB2	AKAP1	AKAP1	AK1	AK1	AHSA1	AK1
	Gfpt1	GLS	CROT	GOT1				ATP6V1B2	HDAC1		CARMIL1				ATP6V1A		CHP1	ALDH7A1		FGB		CD74	PKN1				CHORDC1	GLIPR2		CHORDC1		FAM129A	FADD	ALAS1			ALYREF	ATP6V1E1	OGT	ALOX15		ASPA	ARSB	ALAS1	ALAS1	AKAP1	AKAP1	AIF1	AKAP1
	GGT1	GOT1	CRYL1	GOT2				ATXN3	HSPA5		CASK				ATP6V1B2		CLIC2	Aldoa		FN1		CDH1	PLCG2				CHP1	GRB2		CHP1		FXN	FGB	ALDH1L2			AMDHD2	ATP6V1G1	PDXDC1	ALOX15B		ATP2B1	ASPA	ALDH1L2	ALDH1L2	ALAS1	ALAS1	AIFM1	ALAS1
	GLS	GOT2	CSAD	GPAM				B2M	IKBKB		CASP13				B4GALT1		CNOT1	ALOX15		FXN		CDK6	PLEK				CLIC2	GSN		CLIC2		Fxr1	FXN	ALDH6A1			ANG1	ATXN3	PFN1	ALYREF		ATP5F1C	ATP2B1	ALDH6A1	ALDH6A1	ALDH1L2	ALDH1L2	AK1	ALDH1L2
	GOT1	GPAM	CTH	GPD1				B4GALT1	IQGAP1		CASP7				BAD		CRLF3	ALOX15B		Gfpt1		CDKN1B	PML				COL7A1	GTF2F1		CNN2		GAPDH	GGCT	ALDH7A1			Anp32e	B2M	Picalm	AMDHD2		ATP6AP1	ATP5F1C	ALDH7A1	ALDH7A1	ALDH6A1	ALDH6A1	AKAP1	ALDH6A1
	GOT2	GPD1	CYP11A1	GPI				BAD	ITGA1		CASP8				BAX		CSF1R	ALYREF		GGA3		CEBPB	PRKAA1				CSF1R	HCLS1		CNOT1		GART	GSDME	Aldoa			ANXA1	B4GALT1	PLEK	ANG1		ATP6V1A	ATP6AP1	Aldoa	Aldoa	ALDH7A1	ALDH7A1	ALAS1	ALDH7A1
	GPAM	GPI	DCXR	Gstz1				BAG3	KRAS		CAV1				BCAT2		CTH	AMDHD2		GJA1		Cherp	PRKCB				CSTB	HSPA5		CNTFR		GCAT	GSTP1	ALOX15			ANXA3	BAD	PLEKHA5	ANK2		ATP6V1B2	ATP6V1A	ALOX15	ALOX15	Aldoa	Aldoa	ALDH1L2	Aldoa
	GPD1	Gstz1	DECR1	HACD3				BAK1	LRRK1		CAV2				BCKDHA		CTNNA1	ANG1		GLIPR2		CHMP4A	PRKCD				CTCF	Hspbp1		COL7A1		GCK	HCLS1	ALOX15B			AOC3	BAG3	PTPRC	Anp32e		ATP6V1C1	ATP6V1B2	ALOX15B	ALOX15B	ALOX15	ALOX15	ALDH6A1	ALOX15
	GPI	HACD3	DECR2	HADHA				BAX	MAP3K4		CD2				BCKDHB		CTSH	ANXA1		GMFB		Chmp4b	PSMB1				CTH	IKBKB		CORO1A		Gfpt1	HDAC1	ALYREF			API5	BAK1	S100A8	ANXA1		ATP6V1E1	ATP6V1C1	ALYREF	ALYREF	ALOX15B	ALOX15B	ALDH7A1	ALOX15B
	Gstz1	HADHA	DNPH1	HADHB				BCKDHB	MAPK1		CD247				BDH1		CTSS	ANXA3		GRB2		CHORDC1	PSMB9				CTSH	IQGAP1		CRLF3		GGCT	HK2	AMDHD2			ARAP1	BAX	S100A9	ANXA3		ATP6V1F	ATP6V1E1	ANG1	ANG1	ALYREF	ALYREF	Aldoa	ALYREF
	HACD3	HADHB	DPYSL3	HIBADH				BECN1	MAPK14		CD74				BRD4		CYLD	AOC3		GSN		CHP1	Psmc1				CTTNBP2NL	ITGA1		CSTB		GGT1	HMOX1	ANG1			Arf5	BCAM	SAMHD1	AOC3		ATP6V1G1	ATP6V1F	ANKRD13A	ANKRD13A	ANG1	ANG1	ALOX15	ANG1
	HADHA	HIBADH	ECHS1	HK2				BIN2	Mkl1		CDH1				C1S		DAG1	AP5Z1		GTF2F1		CLIC2	PSME1				CYLD	KRAS		CTH		GLS	HRG	ANK2			Arf6	BCKDHB	SBF2	API5		ATP6V1H	ATP6V1G1	Anp32e	Anp32e	ANKRD13A	ANKRD13A	ALOX15B	ANKRD13A
	HADHB	HK2	EHHADH	HK3				BLNK	MYH9		CDK6				C5		DLG1	API5		HCLS1		CNN2	PTPN11				CYTH4	LRRK1		CTNNA1		GMPR2	HSP90B1	Anp32e			Arfgap1	BIN1	SCIN	ARAP1		B2M	ATP6V1H	ANXA1	ANXA1	Anp32e	Anp32e	ALYREF	Anp32e
	HIBADH	HK3	ENO1	HSD17B4				BLOC1S4	NAMPT		CDKN1B				CARD9		DMBT1	APOBR		HDAC1		CNOT1	PTPRC				DENND1C	MAP3K4		CYLD		GNG7	HSPA5	ANXA1			ARFGEF2	BRD4	SCLY	Arf5		B4GALT1	B2M	ANXA3	ANXA3	ANXA1	ANXA1	ANG1	ANXA1
	HK2	HSD17B4	ENPP3	IARS				BLOC1S5	NCBP1		CEBPB				CARMIL1		Dmd	ARAP1		HSPA5		CNTFR	PYCARD				DENND4C	MAPK1		DAG1		GNS	HSPB1	ANXA3			ARFIP2	C1S	SCP2	Arf6		BAX	B4GALT1	AOC3	AOC3	ANXA3	ANXA3	ANKRD13A	ANXA3
	HK3	IARS	EYA3	IDH1				BRD4	NCK1		Cherp				CASK		DNAJB1	Arf5		HSP90AA1		COL7A1	RACK1				Diablo	MAPK14		DFFA		GOT1	IDO1	AOC3			ARHGAP15	CAMK1D	SGPL1	Arfgap1		BCAM	BAX	AP1M2	AP1M2	AP1M2	AP1M2	Anp32e	AOC3
	HSD17B4	IDH1	FAH	IDH2				C1S	NCKAP1L		CHP1				CAV1		ECM1	Arf6		Hspbp1		CORO1A	RGCC				DIS3	Mkl1		DLG1		GOT2	IFIH1	AP5Z1			ARHGAP45	CAP1	SLC34A2	ARFGEF2		BECN1	BCAM	Ap2s1	Ap2s1	Ap2s1	Ap2s1	ANXA1	AP1M2
	IARS	IDH2	FAR1	IDH3B				C4BPA	NPM1		CLIC1				CBR4		EEF1D	ARFGEF2		IKBKB		CRLF3	RHOG				DLG1	MYH9		Dmd		GPD1	INPP5D	API5			ARHGEF1	CAPZA1	SNX16	ARFIP2		BIN1	BECN1	AP5Z1	AP5Z1	AP5Z1	AP5Z1	ANXA3	Ap2s1
	IDH1	IDH3B	FASN	IDH3G				C5	OGT		CNOT1				CD74		EIF2AK2	ARFIP2		IQGAP1		CSTB	RIPK3				Dmd	NCK1		DNAJB1		GPD1L	ITCH	APOBR			ARHGEF16	CARD9	SNX17	ARHGAP15		BLOC1S5	BIN1	API5	API5	API5	API5	AP1M2	AP5Z1
	IDH2	IDH3G	FDPS	IDO1				CAMK1D	PAXBP1		CORO1A				CHP1		ELMO1	ARHGAP15		ITCH		CTH	Rnf7				DNAJB1	NCKAP1L		DNMT1		Gstz1	ITGA6	ARAP1			ARHGEF2	CARMIL1	SNX2	ARHGAP45		BSG	BLOC1S5	APMAP	APMAP	ARAP1	ARAP1	AP5Z1	API5
	IDH3B	IDO1	GALE	IVD				CAPZA1	PFN1		CORO1B				CLIC2		ELMO2	ARHGAP45		ITGA1		CTNNA1	RPS27A				DNMBP	NPM1		DOCK8		HIBADH	KIAA1324	Arf5			ARID1A	CASC3	SNX27	ARHGEF1		C1R	BSG	Arf5	Arf5	Arf5	Arf5	API5	APMAP
	IDH3G	IVD	GALK1	KYAT3				CARD9	Picalm		CSF1R				CMPK1		EYA3	ARHGEF1		KRAS		CYLD	S100A8				DOCK10	NUB1		ECM1		HMOX1	KRAS	Arf6			ARID2	CASK	TP53I3	ARHGEF16		C1S	C1R	Arf6	Arf6	Arf6	Arf6	APMAP	ARAP1
	IDO1	KYAT3	GALM	KYNU				CASK	PKN1		CTH				COQ7		F11	ARHGEF2		LRRK1		DAG1	S100A9				DOCK11	OGT		EIF2AK2		HPRT1	LAMTOR5	Arfgap1			ARIH2	CASP8	TWF1	ARHGEF2		C5	C1S	ARFGEF2	ARFGEF2	ARFGEF2	ARFGEF2	ARAP1	Arf5
	IVD	KYNU	GAPDH	LDHA				CASP7	PLEK		CTSH				COQ8A		F12	ARHGEF6		MAP3K4		DFFA	SMARCA4				DOCK2	PAXBP1		EPCAM		HPX	LGALS3	ARFGEF2			ARL15	CAV1	TWF2	ARID1A		CALU	C5	ARHGAP15	ARHGAP15	ARHGAP15	ARHGAP15	Arf5	Arf6
	KYAT3	LDHA	GART	LPL				CASP8	PML		CTSS				COQ9		F2	ARID1A		MAPK1		DLG1	STAT1				DOCK4	Picalm		ERO1A		IARS	LGMN	ARFIP2			ARRB2	CAV2	UBR1	ARID2		CAP1	CALU	ARHGAP25	ARHGAP25	ARHGDIB	ARHGDIB	Arf6	ARFGEF2
	KYNU	LPL	GCAT	LTA4H				CATHL1	PRKAA1		CYBA				CP		FABP4	ARIH2		MAPK14		Dmd	TAOK3				DOCK7	PKN1		EVL		IDO1	Mkl1	ARHGAP15			ARSB	CBL	ZFYVE16	ARIH2		CAPG	CAP1	ARHGDIB	ARHGDIB	ARHGEF1	ARHGEF1	ARFGEF2	ARHGAP15
	LDHA	LTA4H	GCK	MAPK14				CATHL2	PRKCB		DDAH1				CPOX		FADD	ARL15		Mkl1		DNAJB1	TLR2				DOCK8	PLEK		F2		IMPDH1	MTCH2	ARHGAP25			ASNS	CBX3		ARL15		CAPZA1	CAPG	ARHGEF1	ARHGEF1	ARHGEF2	ARHGEF2	ARHGDIB	ARHGAP25
	LPL	MAPK14	Gfpt1	ME2				CATHL3	PRKCD		Diablo				CPT1A		FAM20C	ARRB2		MYH9		DNMT1	TOM1L1				EIF2AK2	PML		FABP4		ITIH1	NCK1	ARHGAP45			ASPA	CBX5		ARRB2		CARMIL1	CAPZA1	ARHGEF2	ARHGEF2	ARID1A	ARID1A	ARHGEF2	ARHGDIB
	LTA4H	MACR1	GGT1	MECR				CATHL4	PSMB1		DLG1				CREBBP		FCGR1A	ARSB		NAMPT		DOCK8	TRAF2				EPB41	PRKAA1		FADD		ITIH4	NCKAP1L	ARHGDIB			ATAD1	CCAR2		ARSB		CAV1	CARMIL1	ARHGEF6	ARHGEF6	ARID2	ARID2	ARID1A	ARHGEF1
	MAPK14	MACR2	GLS	MPC2				CATHL6	PSMB9		DMAP1				CROT		FGB	ARVCF		NCBP1		ECM1	TRIM21				FGD3	PRKCB		FGFR1OP		IVD	NDUFS3	ARHGEF1			ATF7	CCDC50		ASNS		CAV2	CAV1	ARID1A	ARID1A	ARIH2	ARIH2	ARID2	ARHGEF2
	MACR1	ME2	GMPR2	MTAP				CATHL7	Psmc1		DMBT1				CRYL1		FGFBP1	ASL		NCF4		EIF2AK2					FGFR1OP	PRKCD		FTH1		KRT14	NES	ARHGEF11			ATG3	CCNK		ASPA		CCT2	CAV2	ARID2	ARID2	ARRB2	ARRB2	ARIH2	ARHGEF6
	MACR2	MECR	GNG7	MTHFD2				CAV1	PSME1		Dmd				CRYZ		FGR	ASNS		NCK1		Elane					FGR	PSMB1		FXN		KYAT3	NOL3	ARHGEF16			ATP13A3	CCNT1		ATAD1		CCT3	CCT2	ARIH2	ARIH2	ARSB	ARSB	ARL15	ARID1A
	ME2	MPC2	GOT1	MYO5A				CAV2	PTPN11		DNMT1				Cryzl2		FLNA	ASRGL1		NCKAP1L		ENSA					FKBP15	PSMB9		GABPA		KYNU	NPM1	ARHGEF18			ATP2A3	CCT2		ATF7		CCT4	CCT3	ARL15	ARL15	ASPA	ASPA	ARRB2	ARID2
	MECR	MPO	GOT2	NAGK				CBL	PTPRC		DOCK2				CSAD		GGT1	ATAD1		NEDD4		EPCAM					FLNA	Psmc1		GMFB		LPCAT2	PML	ARHGEF2			ATP2B1	CCT3		ATG3		CCT6A	CCT4	ARRB2	ARRB2	ASRGL1	ASRGL1	ARSB	ARIH2
	MPC2	MTAP	GPAM	NCF1				CCAR2	PYCARD		DOCK7				CSF1R		GJA1	ATAD3		NPM1		ERO1A					FXN	PSME1		GPD1L		LTA4H	PPM1F	ARHGEF40			ATP5F1C	CCT4		ATP13A3		CCT7	CCT6A	ARSB	ARSB	ATAD1	ATAD1	ASPA	ARL15
	MPO	MTHFD2	GPD1	NDUFAB1				CCDC47	RACK1		DPYSL3				CTCF		GLIPR2	ATG3		NUB1		EVL					Gfpt1	PTPN11		GSN		MACROD1	PRKAA1	ARHGEF6			ATP6AP1	CCT6A		ATP2A3		CD14	CCT7	ASPA	ASPA	ATAD3	ATAD3	ASRGL1	ARRB2
	MTAP	MYO5A	GPD1L	P4HA1				CCNK	RAP2A		DYNC1LI1				CTH		GPD1L	ATP13A3		OGT		F11					GPD1L	PTPRC		GSTP1		MAPK1	PRKCD	ARID1A			ATP6V1A	CCT7		ATP2B1		CD5L	CD14	ASRGL1	ASRGL1	ATF7	ATF7	ATAD1	ARSB
	MTHFD2	NAGK	GPD2	PCCB				CD109	RBPJ		EHD1				CTSH		GRB2	ATP2A3		PAXBP1		F12					GSTP1	PTX3		GTPBP4		MCEE	PSMB1	ARIH2			ATP6V1B2	CD109		ATP5F1C		CD74	CD5L	ATAD1	ATAD1	ATG3	ATG3	ATAD3	ASPA
	MYO5A	NCF1	GPI	PDHA1				CD14	RGCC		EHD2				CTSK		GSTP1	ATP2B1		PFN1		F2					GTPBP4	PYCARD		HCLS1		MMAB	PSMB9	ARL15			ATP6V1E1	CD2		ATP6AP1		CD97	CD74	ATAD3	ATAD3	ATP2A3	ATP2A3	ATF7	ASRGL1
	NAGK	NDUFAB1	Gstz1	PFKM				CD163	RIPK3		EIF2AK2				CTSS		HCLS1	ATP5F1C		Picalm		FABP4					HERPUD1	RACK1		HDAC1		Mme	Psmc1	ARRB2			ATP6V1G1	CD247		ATP6V1A		CDH1	CD97	ATF7	ATF7	ATP5F1C	ATP5F1C	ATP2A3	ATAD1
	NCF1	P4HA1	HACD3	PFKP				CD247	RNF20		Elane				CYB5A		HDAC1	ATP5O		PKN1		FADD					HP	RAP2A		HMOX1		MTAP	PSME1	ARSB			ATXN3	CD74		ATP6V1B2		CDH11	CDH1	ATG3	ATG3	ATP5O	ATP5O	ATP2B1	ATAD3
	NDUFAB1	PCCB	HADHA	PGK1				CD68	Rnf7		ELMO1				CYBA		HMOX1	ATP6AP1		PLEK		FAF2					HRG	RBPJ		HP		MTHFD2	PTPRC	ARVCF			B2M	CDC5L		ATP6V1E1		CHMP4A	CDH11	ATP2A3	ATP2A3	ATP6AP1	ATP6AP1	ATP5F1C	ATF7
	P4HA1	PDHA1	HADHB	PHGDH				CD74	RPS27A		ELMO2				CYBB		HPX	ATP6V1A		PML		FGFR1OP					HSP90B1	RIPK3		HRG		NADK2	PYCARD	ASL			B4GALT1	CDH1		ATP6V1G1		Chmp4b	CHMP4A	ATP5F1C	ATP5F1C	ATP6V1A	ATP6V1A	ATP5O	ATG3
	PCCB	PDXDC1	HIBADH	PHYH				CD97	RSF1		EPCAM				CYP11A1		HRG	ATP6V1B2		PRKAA1		FLNA					HSPA5	RNF20		HSPB1		NADSYN1	RACK1	ASNS			BAD	CDK6		ATXN3		CHP1	Chmp4b	ATP5O	ATP5O	ATP6V1B2	ATP6V1B2	ATP6AP1	ATP2A3
	PDHA1	PFKM	HK2	PKM				CDC42BPG	Rtf1		EVL				CYP27A1		HSPA5	ATP6V1C1		PRKCB		FTH1					HSPB1	Rnf7		IDO1		NAMPT	RGCC	ASRGL1			BAG3	CDK7		B2M		CISD1	CHP1	ATP6AP1	ATP6AP1	ATP6V1E1	ATP6V1E1	ATP6V1A	ATP2B1
	PDXDC1	PFKP	HK3	PRKAA1				CDC42EP1	S100A8		EXOSC3				CYP3A24		HSPB1	ATP6V1E1		PRKCD		FXN					IKBKB	RPS27A		IFI30		NAPRT	RIPK3	ATAD1			BAK1	CDKN1B		B4GALT1		CKAP4	CISD1	ATP6V1A	ATP6V1A	ATP6V1G1	ATP6V1G1	ATP6V1B2	ATP5F1C
	PFKM	PGK1	HPRT1	QKI				CDC5L	S100A9		F2				DCXR		HTRA1	ATP6V1F		PSMB1		GABPA					IQGAP1	Rtf1		INPP5D		NCBP1	Rnf7	ATAD3			BAP18	CDKN2AIP		BAD		CKB	CKAP4	ATP6V1B2	ATP6V1B2	ATP6V1H	ATP6V1H	ATP6V1C1	ATP5O
	PFKP	PHGDH	HSD17B4	SARS				CDH1	SMARCA4		FABP4				DECR1		IDO1	ATP6V1G1		PSMB9		GMFB					ITCH	S100A8		ITCH		NCK1	ROCK1	ATG3			BAX	CEBPB		BAG3		CLIC1	CKB	ATP6V1E1	ATP6V1E1	ATXN3	ATXN3	ATP6V1E1	ATP6AP1
	PGK1	PHYH	IARS	SGPL1				CDK6	STAT1		FADD				DECR2		IL16	ATP6V1H		Psmc1		GPAM					ITGA1	S100A9		ITIH1		NIF3L1	RPS27A	ATP13A3			BCAM	CEP135		BAK1		Clic6	CLIC1	ATP6V1G1	ATP6V1G1	B2M	B2M	ATP6V1F	ATP6V1A
	PHGDH	PKM	IDH1	SMS				CDKN1B	STAT6		FAM20C				DHRS11		INPP5D	ATXN3		PSME1		GPD1L					ITIH1	SMARCA4		ITIH4		NIPSNAP2	RPS6KA1	ATP2A3			BCKDHA	CHD4		BAP18		CMBL	Clic6	ATP6V1H	ATP6V1H	B4galnt3	B4galnt3	ATP6V1G1	ATP6V1B2
	PHYH	PRKAA1	IDH2	SQOR				CDKN2AIP	STK3		FBLN1				DHRS4		ITCH	B2M		PTPN11		GSN					ITIH4	SOD2		KRAS		NPM1	S100A8	ATP2B1			BCKDHB	Cherp		BAX		CMPK1	CMBL	ATXN3	ATXN3	B4GALT1	B4GALT1	ATP6V1H	ATP6V1C1
	PKM	QKI	IDH3B	STAT3				CEBPB	SUPT6H		FCGR1A				DMAP1		ITGA1	B4GALT1		PTPRC		GSTP1					KRAS	STAT1		LAMTOR5		NUDT12	S100A9	ATP5F1C			BECN1	CHM		BCAM		CNN2	CMPK1	B2M	B2M	BAD	BAD	ATXN3	ATP6V1E1
	PON3	SARS	IDH3G	SUCLG1				CHORDC1	SVIP		FGB				Dmd		ITGAL	BAD		PTX3		GTPBP4					LAMTOR5	STAT6		LGMN		OAS1	S100B	ATP5O			BIN1	CHMP4A		BCKDHA		COL15A1	CNN2	B4galnt3	B4galnt3	BAG3	BAG3	B2M	ATP6V1F
	PRKAA1	SGPL1	IDI1	SUCLG2				CHP1	SYMPK		FGFBP1				DNMT1		KRAS	BAG3		PYCARD		HCLS1					LRPAP1	STK3		LRPAP1		OGT	SARM1	ATP6AP1			BIN2	Chmp4b		BCKDHB		Col6a2	COL15A1	B4GALT1	B4GALT1	BAK1	BAK1	B4galnt3	ATP6V1G1
	QKI	SMS	IDO1	TARS2				CLIC1	TAOK3		FGR				DNPH1		LAMTOR5	BAK1		RACK1		HDAC1					MAP3K4	SUPT6H		LRRK1		OPLAH	SCIN	ATP6V1A			BMP2K	CHORDC1		BECN1		COPB1	Col6a2	BAD	BAD	BAX	BAX	B4GALT1	ATP6V1H
	SARS	SQOR	IMPDH1	TBXAS1				CLIC2	THRAP3		FLNA				DPYSL3		LBH	BAX		RAP2A		HMOX1					MAPK1	SYMPK		MAPK14		P4HA1	Scrib	ATP6V1B2			BSG	CHP1		BIN1		CORO1A	COMMD9	BAG3	BAG3	BCAT2	BCAT2	BAD	ATXN3
	SGPL1	STAT3	ISYNA1	TECR				CNN2	TLR2		FN1				DTX3L		LGALS1	BCAT2		RBPJ		HP					MAPK14	TAOK3		MAPRE1		PDE5A	Sept4	ATP6V1C1			C1R	CISD2		BIN2		CORO1B	COPB1	BAK1	BAK1	BCKDHA	BCKDHA	BAG3	B2M
	SMS	SUCLG1	IVD	TPI1				CNOT1	TNRC6C		FNBP1L				ECHS1		LGALS3	BCKDHA		RGCC		HRG					MAPRE1	THRAP3		MID1		PGLYRP1	SHARPIN	ATP6V1E1			C1S	CLDN7		BMP2K		COTL1	CORO1A	BAX	BAX	BCKDHB	BCKDHB	BAK1	B4galnt3
	SQOR	SUCLG2	KYAT3	UGDH				CNPY3	TOM1L1		FXN				EHHADH		LGMN	BCKDHB		RHOG		HSPB1					MYO5A	TLR2		Mkl1		PGLYRP3	SLC25A4	ATP6V1F			C4BPA	Clic6		BRD4		CP	CORO1B	BCAM	BCAM	BDH1	BDH1	BAX	B4GALT1
	STAT3	TARS2	KYNU	WARS				CNTFR	TPD52L1		Gfpt1				EHMT1		LPXN	BDH1		RIPK3		HTRA1					MYO9B	TNRC6C		MTSS1		PHGDH	SOD2	ATP6V1G1			CALU	CNN2		BSG		CRYL1	COTL1	BCAT2	BCAT2	BECN1	BECN1	BCAM	BAD
	SUCLG1	TBXAS1	LDHA					COQ7	TRAF2		GGA3				EIF2AK2		LRPAP1	BECN1		RNF20		IDO1					NCKAP1L	TOM1L1		MYBBP1A		PLA2G15	Son	ATP6V1H			CAP1	CNOT1		C1R		CRYZ	CP	BCKDHA	BCKDHA	BIN1	BIN1	BCAT2	BAG3
	SUCLG2	TECR	LPCAT2					CORO1A	UBE2L3		GJA1				ENO1		LRRK1	BIN1		Rnf7		IFI30					NCOA2	TPD52L1		MYH9		PML	SOS1	ATXN3			CAPZA1	CNTFR		C1S		CSTB	CRYL1	BCKDHB	BCKDHB	BIN2	BIN2	BCKDHA	BAK1
	TARS2	TPI1	LPL					CORO1B	ZFP36L2		GLIPR2				ENPP3		MAP3K4	BIN2		RPS27A		INPP5D					NEDD4	TRAF2		NCK1		PRKCD	STAT1	B2M			CARD9	COL7A1		C4BPA		CTH	CRYZ	BDH1	BDH1	BLNK	BLNK	BCKDHB	BAX
	TBXAS1	UGDH	LSS					COTL1			GMFB				EPHX2		MAPK1	BLNK		RSF1		ITCH					NES	UBE2L3		NCKAP1L		PURB	STAT3	B4GALT1			CARMIL1	COQ9		CALU		CTSH	CSTB	BECN1	BECN1	BLOC1S4	BLOC1S4	BDH1	BCAM
	TECR	WARS	LTA4H					CPOX			GMFG				ERO1A		MAPK14	BLOC1S4		Rtf1		ITIH1					NIFK	WAC		NCOR2		QKI	STK3	BAD			CASC3	CORO1A		CAMK1D		CTSZ	CTH	BIN1	BIN1	BLOC1S5	BLOC1S5	BECN1	BCAT2
	TPI1		MACROD1					CRIP1			GPAM				ETFA		MAPKAPK3	BLOC1S5		S100A8		ITIH4					NIPSNAP2	ZC3HAV1		NEDD4		RACK1	STK4	BAG3			CASP8	CORO1B		CAP1		CYB5A	CTSH	BIN2	BIN2	BMP2K	BMP2K	BIN1	BCKDHA
	UGDH		MAN2C1					CRLF3			GRB2				ETHE1		MID1	BMP2K		S100A9		KRAS					NOSIP	ZFP36L2		NES		RPIA	Stxbp1	BAK1			CAST	COTL1		CAPZA1		DAG1	CTSL	BLNK	BLNK	BSG	BSG	BIN2	BCKDHB
	WARS		MAPK1					CRYZ			GRN				EYA3		MMP2	BSG		SMARCA4		LAMTOR5					NPM1			NIF3L1		RPL11	SYVN1	BAX			CAV1	CP		CARD9		DCXR	CTSZ	BLOC1S4	BLOC1S4	CALU	CALU	BLOC1S5	BDH1
			MAPK14					CSF1R			GSN				F12		MVK	C1S		SOD2		LGMN					OAS1			NLRX1		RPL13A	TCP1	BCAT2			CAV2	CPOX		CARMIL1		DDAH1	CYB5A	BLOC1S5	BLOC1S5	CAP1	CAP1	BMP2K	BECN1
			MACR1					CSF2RB			GTF2F1				FAH		MYH9	C5		STAT1		LMTK2					OTULIN			NPM1		RPL24	TGM2	BCKDHA			CBFB	CREBBP		CASC3		DDR1	DAG1	BMP2K	BMP2K	CAPG	CAPG	BSG	BIN1
			MACR2					CSN1S1			HCLS1				FAR1		MYO1F	CALU		STAT6		LRPAP1					PAPLN			OTULIN		RPL35	TPD52L1	BCKDHB			CBL	CRYL1		CASK		DDX23	DCXR	BoLA-DQB	BoLA-DQB	CAPZA1	CAPZA1	C1R	BIN2
			MCEE					CTH			HDAC1				FASN		MYO1G	CAP1		STK3		LRRK1					PDE5A			P3H1		RPL36	TRAF2	BDH1			CBX3	CSF1R		CASP8		DECR1	DDAH1	BSG	BSG	CARMIL1	CARMIL1	C1S	BLNK
			ME2					CTNNA1			HLA-DMA				FDPS		MYO5A	CAPG		SUPT6H		MAPK14					PEX14			PAPLN		RPL37A	TRIM2	BECN1			CBX5	CTH		CAST		DENND4C	DDR1	CALU	CALU	CASC3	CASC3	C5	BLOC1S4
			MECR					CTSH			HMOX1				FEN1		MYOF	CAPZA1		SVIP		MAPRE1					PEX19			PEX14		RPS14	TRPS1	BIN1			CCAR2	CTNNA1		CAV1		DES	DDX23	CAP1	CAP1	CASP13	CASP13	CALU	BLOC1S5
			MMAB					CTSS			HPX				FGB		NCK1	CARD9		SYMPK		MID1					PFN1			PFDN5		RPS19	UBE4B	BIN2			CCDC47	CTSK		CAV2		DIP2B	DECR1	CAPG	CAPG	CASP8	CASP8	CAP1	BMP2K
			Mme					CXCL16			HRG				FGR		NCKAP1L	CARMIL1		TAOK3		Mkl1					Picalm			PFN1		Rps23	Ywhah	BLNK			CCDC50	CTSL		CBFB		DLG1	DENND4C	CAPZA1	CAPZA1	CAST	CAST	CAPG	BoLA-DQB
			MPC2					CYBA			HSP90AA1				FTH1		NCOA2	CASP1		THRAP3		MTSS1					PKN1			PI16		RPS25	ZMYND11	BLOC1S4			CCNK	CTSS		CBL		DMBT1	DES	CARMIL1	CARMIL1	CAV1	CAV1	CAPZA1	BSG
			MPO					CYBB			HSPA5				FXN		NEDD4	CASP13		TLR2		MVK					PLCG2			Picalm		RPS27A		BLOC1S5			CCNT1	CTTNBP2NL		CBX3		DNAJB1	DIP2B	CASC3	CASC3	CAV2	CAV2	CARMIL1	C1R
			MTAP					CYLD			HSPB1				GAA		NEK6	CASP7		TNRC6C		MYBBP1A					PLEK			PKP2		RPS7		BMP2K			CCT2	CXCL16		CBX5		Dnajb9	DLG1	CASP13	CASP13	CBFB	CBFB	CASC3	C1S
			MTHFD2					DAG1			Hspbp1				GALE		NFATC2	CASP8		TOM1L1		MYH9					PML			PLCG2		SAMHD1		BRD4			CCT3	CYB5A		CCAR2		DNAJC13	DMBT1	CASP8	CASP8	CBL	CBL	CASP13	C5
			MVK					DCPS			HTRA1				GALK1		NLRX1	CAST		TPD52L1		NCBP1					PPM1F			PLEK		SARS		BSG			CCT4	CYBA		CCDC47		DNAJC7	DNAJB1	CAST	CAST	CBR4	CBR4	CASP8	CALU
			MYO5A					DDR1			IDO1				GALM		OGT	CAV1		TRAF2		NCK1					PRKAA1			PML		SGPL1		C1S			CCT6A	CYBB		CCDC50		DNPH1	Dnajb9	CAV1	CAV1	CBX3	CBX3	CAV1	CAP1
			NADK2					DDX21			IKBKB				GALNT10		OLFM4	CAV2		UBE2L3		NCKAP1L					PRKCB			PPM1F		SLC25A13		C4BPA			CCT7	CYLD		CCNK		DOCK10	DNAJC13	CAV2	CAV2	CBX5	CBX5	CAV2	CAPG
			NADSYN1					DDX41			IL16				GALNT7		OTULIN	CBFB		WAC		NCOR2					PRKCD			PRKCB		SMS		C5			CD14	DAG1		CCNT1		DOCK2	DNAJC7	CBFB	CBFB	CCAR2	CCAR2	CBFB	CAPZA1
			NAGK					DENND4C			INPP5D				GAPDH		PACS1	CBL		ZC3HAV1		NEDD4					PSMB1			PRKCD		SQOR		CALU			CD2	DCTN6		CCT2		DOPEY2	DNPH1	CBL	CBL	CCDC47	CCDC47	CBL	CARMIL1
			NAMPT					DGKA			IQGAP1				GART		PDE5A	CBR4		ZFP36L2		NES					PSMB9			PRTN3		STAT3		CAMK1D			CD247	DCXR		CCT3		Dpp7	DOCK10	CBR4	CBR4	Ccm2	Ccm2	CBR4	CASC3
			NAPRT					Diablo			IQGAP2				GCAT		PFDN5	CCAR2		ZC3HAV1		NIF3L1					Psmc1			PSMB1		SURF1		CAP1			CD74	DDR1		CCT4		DPT	DOCK2	CBX3	CBX3	CCNK	CCNK	CBX3	CASP13
			NCF1					DIAPH1			ISG15				GCK		PGLYRP1	CCDC47		ZFP36L2		NIPSNAP2					PSME1			PSMB9		TAF5		CAPG			CD97	DES		CCT6A		DPYSL3	DOPEY2	CBX5	CBX5	CCNT1	CCNT1	CBX5	CASP8
			NDUFA10					DLG1			ITCH				Gfpt1		PI16	Ccm2				NLRX1					PTPN1			Psmc1		TARS2		CAPZA1			CDADC1	DIAPH1		CCT7		DST	Dpp7	CCAR2	CCAR2	CCT2	CCT2	CCAR2	CAST
			NDUFAB1					DMBT1			ITGA1				GGT1		PIGR	CCNK				NOSIP					PTPN11			PSME1		TP53I3		CARD9			CDC42BPG	DIAPH2		CD109		DYSF	DPT	CCDC47	CCDC47	CCT3	CCT3	CCDC47	CAV1
			NIPSNAP2					Dmd			KIAA1324				GLIPR2		PKN1	CCNT1				NPM1					PTPN6			PTPN1		TPI1		CARMIL1			CDC5L	DIP2B		CD14		ECH1	DPYSL3	Ccm2	Ccm2	CCT4	CCT4	CCNK	CAV2
			NT5C3A					DNAJB1			KRAS				Glrx5		PLA2R1	CCT2				OLFM4					PTPRC			PTPN11		TPR		CASK			CDH1	DLG1		CD2		ECHDC1	DST	CCNK	CCNK	CCT6A	CCT6A	CCNT1	CBFB
			NUDT12					DNMT1			KRT14				GLS		PLCG2	CCT3				OTULIN					PTPRJ			PTPN6		UGDH		CASP1			CDK6	DMAP1		CD247		ECHS1	DYSF	CCNT1	CCNT1	CCT7	CCT7	CCT2	CBL
			NUDT3					DOCK2			LGALS1				GMPR2		PLEK	CCT4				P3H1					PTX3			PTPRC		UMPS		CASP13			CDK7	DMBT1		CD74		ECI1	ECH1	CCT2	CCT2	CD247	CD247	CCT3	CBR4
			OAS1					DOCK4			LGALS3				GNG10		PML	CCT6A				PAPLN					PYCARD			PTPRJ		Upp1		CASP7			CDKN1B	Dmd		CD97		ECM1	ECHDC1	CCT3	CCT3	CD74	CD74	CCT4	CBX3
			OGT					Dpf2			LPL				GNG7		PPM1F	CCT7				PDE5A					Pzp			PTX3		WARS		CASP8			CDKN2AIP	DNAJB1		CDADC1		EEF1G	ECHS1	CCT4	CCT4	CDC42EP1	CDC42EP1	CCT6A	CBX5
			OXCT1					DPYSL3			LPXN				GOT1		PRKAA1	CD14				PEX14					RACK1			PYCARD				CAST			CEBPB	DNAJB11		CDC42BPG		EHD1	ECI1	CCT6A	CCT6A	CDC5L	CDC5L	CCT7	CCAR2
			P4HA1					DST			LRRK1				GOT2		PRKCB	CD151				PFDN5					RAP2A			Pzp				CATHL1			celf2	Dnajb9		CDC5L		EHD2	ECM1	CCT7	CCT7	CDH1	CDH1	CD14	CCDC47
			PC					DTX3L			MAP3K4				GPAM		PRKCD	CD2				PFN1					RASA4			QKI				CATHL2			CEP135	DNAJC7		CDH1		EIF6	EEF1G	CD2	CD2	CDH11	CDH11	CD5L	Ccm2
			PCCB					ECM1			MAPK1				GPD1		PROS1	CD247				PGLYRP1					RASAL1			RACK1				CATHL3			CHD4	DNMT1		CDK6		Elane	EHD1	CD247	CD247	CDK6	CDK6	CD74	CCNK
			PDE5A					EEF1D			MAPK13				GPD1L		PSMB1	CD74				PGLYRP3					RCC2			RANBP9				CATHL4			Cherp	DNPH1		CDK7		EMILIN1	EHD2	CD74	CD74	CDK7	CDK7	CD97	CCNT1
			PDHA1					EEF1G			MAPK14				GPD2		PSMB9	CD97				PI16					RGCC			RBX1				CATHL6			CHM	DOCK10		CDKN1B		ENDOD1	EIF6	CDC42BPG	CDC42BPG	CDKN1B	CDKN1B	CDC42EP1	CCT2
			PDXDC1					EHD1			MAPKAPK3				GPI		Psmc1	CDC123				Picalm					RHOG			RCC2				CATHL7			CHMP4A	DOCK11		CDKN2AIP		ENO1	Elane	CDC42EP1	CDC42EP1	CDKN2AIP	CDKN2AIP	CDC5L	CCT3
			PFKM					EHMT1			MFGE8				GSTP1		PSME1	CDC42BPG				PKP2					RIN3			RGCC				CAV1			Chmp4b	DOCK2		CEBPB		ENPP3	EMILIN1	CDC5L	CDC5L	CEBPB	CEBPB	CDH1	CCT4
			PFKP					EIF2AK2			Mkl1				Gstz1		PTPN1	CDC42EP1				PLCG2					RIPK3			RNF31				CAV2			CHORDC1	DOCK4		celf2		EPB41L2	ENDOD1	CDH1	CDH1	celf2	celf2	CDH11	CCT6A
			PGK1					EIF2AK4			MMP2				GTF2H1		PTPN11	CDC5L				PLEK					Rnf7			ROCK1				CBFB			CHP1	DOCK7		CEP135		EPCAM	ENO1	CDH11	CDH11	CEP135	CEP135	CDK6	CCT7
			PHGDH					Elane			MSR1				HACD3		PTPN6	CDH1				PML					RPS27A			RPL13A				CBL			Cic	DPYSL3		CHD4		EPHX2	ENPP3	CDK6	CDK6	CEP170	CEP170	CDK7	CD14
			PHYH					ELMO1			MYH9				HADHA		PTPRC	CDH11				PPM1F					RSF1			RPS27A				CBR4			CIRBP	DST		Cherp		EPS15	EPB41L2	CDK7	CDK7	CGNL1	CGNL1	CDKN1B	CD2
			PKM					ELMO2			MYO1G				HADHB		PTPRJ	CDK6				PRKAA1					S100A8			RPS6KA1				CCAR2			CISD1	DTX3L		CHM		ERAP1	EPCAM	CDKN1B	CDKN1B	CHD4	CHD4	CDKN2AIP	CD247
			PLCG2					ENO1			NAMPT				HDAC1		PYCARD	CDKN1B				PRKCB					S100A9			RUNX1				CCDC47			CISD2	ECH1		CHMP4A		ERGIC1	EPHX2	CDKN2AIP	CDKN2AIP	Cherp	Cherp	CEBPB	CD5L
			PMVK					ENSA			NCBP1				HHIPL2		RAC2	CDKN2AIP				PRKCD					SBF1			SCIN				Ccm2			CKAP4	ECM1		Chmp4b		ESAM	EPS15	CEBPB	CEBPB	CHM	CHM	celf2	CD74
			PON3					EPCAM			NCF4				HIBADH		RACK1	CEBPB				PROS1					SBF2			SCLY				CCNK			CKB	EEF2K		CHORDC1		ETFA	ERAP1	celf2	celf2	CHMP4A	CHMP4A	CEP135	CD97
			PRKAA1					EPHX1			NCK1				HK2		RANBP9	CEP135				PRTN3					SERPINA3-8			SERPINA3-8				CCNT1			CLCN7	EHD1		CHP1		F11	ERGIC1	CEP135	CEP135	Chmp4b	Chmp4b	CEP170	CDC42BPG
			PRKCD					ERAP1			NCKAP1L				HK3		RASSF2	Cherp				PSMB1					SERPINB8			SERPINB8				CCT2			CLDN7	EHD2		Cic		F12	ESAM	CEP170	CEP170	CHP1	CHP1	CGNL1	CDC42EP1
			PSMB1					ERO1A			NEDD4				HMOX1		RBPJ	CHM				PSMB9					SH3BP4			SF1				CCT3			Clic6	EHHADH		CIRBP		F2	ETFA	CGNL1	CGNL1	CIRBP	CIRBP	CHD4	CDC5L
			PSMB9					EXOSC3			NFATC2				HMOX2		RBX1	CHMP4A				Psmc1					SIPA1			SLC25A4				CCT4			CMPK1	EHMT1		CISD1		FABP3	F11	CHD4	CHD4	CISD1	CISD1	CHMP4A	CDH1
			Psmc1					EYA3			NFYA				HPRT1		RDH11	Chmp4b				PSME1					SMARCA4			SLC30A1				CCT6A			CNN2	Elane		CISD2		FABP4	F12	Cherp	Cherp	CISD2	CISD2	Chmp4b	CDH11
			PSME1					F11			NLRX1				HSD17B10		RIPK3	CHORDC1				PTPN1					SNAPIN			SMARCA4				CCT7			CNOT1	ELMO1		CKAP4		FAH	F2	CHM	CHM	CKAP4	CKAP4	CHP1	CDK6
			QKI					F12			NPM1				HSD17B4		RPS27A	CHP1				PTPN11					SOS1			SNTA1				CD109			CNTFR	ELMO2		CKB		FAM129A	FABP3	CHMP4A	CHMP4A	CKAP5	CKAP5	CIRBP	CDK7
			RACK1					F2			NUB1				HSD17B8		S100A12	Cic				PTPN6					STAT1			SOD2				CD14			COL7A1	EMILIN1		CLCN7		FAM20A	FABP4	Chmp4b	Chmp4b	CKB	CKB	CISD1	CDKN1B
			RPIA					FABP4			OGT				IARS		S100A13	CISD2				PTPRC					TAOK3			SRSF2				CD151			COQ7	ENSA		CLDN7		FAM20C	FAH	CHP1	CHP1	CLCC1	CLCC1	CISD2	CDKN2AIP
			RPS27A					FADD			OLFM4				IDH1		S100A8	CKAP5				PTPRJ					Tbc1d10a			STAT1				CD163			COQ8A	EPB41		Clic6		FAM49B	FAM129A	CIRBP	CIRBP	CLCN7	CLCN7	CKAP4	CEBPB
			Rrm1					FAF2			OTULIN				IDH2		S100A9	CKB				PTX3					TLR2			STAT3				CD2			COQ9	EPB41L1		CMPK1		FASN	FAM20A	CISD1	CISD1	CLIC1	CLIC1	CKAP5	celf2
			SAMHD1					FAM129A			PAXBP1				IDH3B		S100B	CLCC1				PYCARD					TMEM173			STK3				CD247			CORO1A	EPB41L2		CNN2		FBLN1	FAM20C	CISD2	CISD2	CLIC2	CLIC2	CKB	CEP135
			SARS					FAM20C			PDE5A				IDH3G		SAMHD1	CLCN7				Pzp					TOM1L1			STK4				CD68			CORO1B	Epb41l3		CNOT1		FBLN2	FAM49B	CKAP4	CKAP4	Clic6	Clic6	CLCC1	CEP170
			SCP2					FASN			PFN1				IDI1		SASH3	CLIC1				QKI					TOR1AIP2			Stxbp1				CD74			COTL1	EPCAM		CNTFR		FBN1	FASN	CKAP5	CKAP5	CLUH	CLUH	CLCN7	CGNL1
			SGPL1					FCGR1A			Picalm				IDO1		SH3BP4	CLIC2				RACK1					TPD52L1			SUPT6H				CD97			CP	EPHX2		COL7A1		Fcho2	FBLN1	CKB	CKB	CMPK1	CMPK1	CLIC1	CHD4
			SGPP1					FEN1			PKN1				IFI30		SHARPIN	Clic6				RANBP9					TRAF2			SVIP				CDC123			CPOX	EPS15		COQ7		FERMT3	FBLN2	CLCC1	CLCC1	CMTR1	CMTR1	Clic6	Cherp
			SLC25A13					FERMT3			PLA2R1				IL4I1		SLC35B2	CLUH				Rbbp4					TRIM21			TAOK3				CDC42BPG			CREBBP	ERAP1		COQ8A		FGB	FBN1	CLCN7	CLCN7	CNN2	CNN2	CMBL	CHM
			SLC2A1					FGA			PLCG2				IMPDH1		SMARCA4	CMPK1				RBX1					VAV1			THOC1				CDC42EP1			CRIP1	EVL		COQ9		FGR	Fcho2	CLDN7	CLDN7	CNOT1	CNOT1	CMPK1	CHMP4A
			SMS					FGB			PLEK				INPP5D		SOD2	CNN2				RCC2					VAV3			TMSB10				CDC5L			CRYL1	EXOC4		CORO1A		FLNA	FERMT3	CLIC1	CLIC1	CNOT3	CNOT3	CMTR1	Chmp4b
			SNX17					FGFBP1			PLRG1				INPP5F		SOS1	CNOT1				RGCC					Ywhah			TMSB4				CDH1			CRYZ	F2		CORO1B		FMNL1	FGB	CLIC2	CLIC2	CNPY3	CNPY3	CNN2	CHP1
			SORD					FGR			PLTP				ISYNA1		STARD10	CNOT3				RNF31								TRAP1				CDH11			Cryzl2	FABP3		COTL1		FN1	FGR	Clic6	Clic6	COLGALT1	COLGALT1	CNOT1	CIRBP
			SQOR					FLNA			PML				ITCH		STAT1	CNTFR				RNH1								TRIM21				CDK6			CSAD	FADD		CP		FNBP1L	FLNA	CLUH	CLUH	COMMD9	COMMD9	CNOT3	CISD1
			STAT3					FN1			PPM1F				IVD		STAT3	COL17A1				ROCK1								Trip12				CDKN1B			CSF1R	FAF2		CPOX		FTH1	FMNL1	CMPK1	CMPK1	COPB1	COPB1	CNPY3	CISD2
			SUCLG1					FXN			PRKAA1				KCNAB2		STAT6	COL7A1				RPL13A								TWF1				CDKN2AIP			CSRP2	FCGR1A		CREBBP		FTL	FN1	CMTR1	CMTR1	COQ7	COQ7	COL15A1	CKAP4
			SUCLG2					GAPDH			PRKCB				KRAS		STK3	COMMD9				RPS19								TWF2				CEBPB			CSTB	FERMT3		CRIP1		GAA	FNBP1L	CNN2	CNN2	COQ8A	COQ8A	Col6a2	CKAP5
			SURF1					GCK			PRKCD				KYAT3		STK4	COQ7				RPS27A								UBXN1				CEP135			CSTF2	FGA		CRYL1		GALE	FNDC3A	CNOT1	CNOT1	CORO1A	CORO1A	COLGALT1	CKB
			TARS2					Gfpt1			PSMB1				KYNU		STXBP5	COQ8A				RPS6KA1								WAC				Cherp			CTCF	FGB		CRYZ		GALK1	FTH1	CNOT3	CNOT3	CORO1B	CORO1B	COMMD9	CLCC1
			TBXAS1					GGT1			PSMB9				LALBA		SYVN1	COQ9				RUNX1								WASF2				CHM			CTH	FGFBP1		Cryzl2		GALM	FTL	CNPY3	CNPY3	COTL1	COTL1	COPB1	CLCN7
			TECR					GJA1			Psmc1				LBR		TAOK3	CORO1A				SCIN								YBX1				CHMP4A			CTIF	FGFR1OP		CSAD		GALNS	GAA	Col6a2	Col6a2	CP	CP	COQ7	CLDN7
			TP53I3					GLIPR2			PSME1				LDHA		TBK1	CORO1B				SCLY								Ywhah				Chmp4b			CTSH	FGR		CSF1R		GALNT7	GALE	COLGALT1	COLGALT1	CPOX	CPOX	COQ8A	CLIC1
			TPI1					GMIP			PTPN11				LIPA		THEMIS2	CP				SERPINA3-8								ZMYND11				CHORDC1			CTSK	FLNA		CSRP2		GAMT	GALK1	COMMD9	COMMD9	CPT1A	CPT1A	CORO1A	CLIC2
			UGDH					GNG10			PTPN23				LPCAT2		THOC1	CPOX				SERPINB8												CHP1			CTSL	FLNC		CSTB		GAPDH	GALM	COPB1	COPB1	CREBBP	CREBBP	CORO1B	Clic6
			UMPS					GNG2			PTPN6				LPL		TLR2	CPT1A				SF1												Cic			CTSS	FMNL1		CSTF2		GART	GALNS	COQ7	COQ7	CRELD2	CRELD2	COTL1	CLUH
			Upp1					GNG7			PTPRC				LPO		TMED7	CREBBP				SHARPIN												CIRBP			CTTNBP2NL	FN1		CTCF		GDA	GALNT7	COQ8A	COQ8A	CRIP1	CRIP1	CP	CMBL
			WARS					GOT1			PTPRJ				LSS		TMEM173	CRIP1				SLC25A4												CISD2			CXCL16	FNBP1		CTH		Gfpt1	GAMT	CORO1A	CORO1A	CRLF3	CRLF3	CPOX	CMPK1
			XYLB					GOT2			PTX3				LTA4H		TPD52L1	CRLF3				SLC30A1												CKAP5			CYB5A	FTL		CTIF		GGCT	GAPDH	CORO1B	CORO1B	CROT	CROT	CPT1A	CMTR1
								GPAM			PYCARD				MACROD1		TRADD	CROT				SMARCA4												CKB			CYBA	GABPA		CTNNA1		GIPC2	GART	COTL1	COTL1	CRYL1	CRYL1	CREBBP	CNN2
								GPATCH8			RAC2				MAN2C1		TRAF2	CRYL1				SND1												CLCC1			CYBB	GALE		CTSH		GJA1	GDA	CP	CP	CRYZ	CRYZ	CRELD2	CNOT1
								GPD1			RACK1				MAOB		TRAF3IP2	CRYZ				SNTA1												CLCN7			CYLD	GAPDH		CTSK		GLIPR2	Gfpt1	CPOX	CPOX	Cryzl2	Cryzl2	CROT	CNOT3
								GPD1L			RAP2A				MAP3K4		TRPS1	Cryzl2				SOD2												CLIC1			CYP11A1	GGA3		CTSL		GMPPB	GGCT	CPT1A	CPT1A	CSRP2	CSRP2	CRYL1	CNPY3
								GRB2			RBPJ				MAP7		UBR1	CSAD				SRSF2												CLIC2			CYP27A1	GGCT		CTSS		GNG10	GGT1	CREBBP	CREBBP	CSTB	CSTB	CRYZ	COL15A1
								GSDME			RCC2				MAPK1		UNC93B1	CSF1R				STAT1												Clic6			DAG1	GJA1		CTTNBP2NL		GNG2	GIPC2	CRELD2	CRELD2	CSTF2	CSTF2	Cryzl2	Col6a2
								Gstm5			RGCC				MAPK14		VAV3	CSF2RB				STAT3												CLUH			DCPS	GLIPR2		CXCL16		GNG7	GJA1	CRIP1	CRIP1	CTCF	CTCF	CSRP2	COLGALT1
								GSTP1			RHOG				MACR1		ZBP1	CSRP2				STAT6												CMPK1			DCTN6	GLYCAM1		CYB5A		GNS	GLIPR2	CRLF3	CRLF3	CTH	CTH	CSTB	COMMD9
								GTF2F1			RIPK3				MACR2		ZC3HAV1	CTCF				STK3												CNN2			DCXR	GMFB		CYBA		GOT1	GMPPB	CROT	CROT	CTIF	CTIF	CSTF2	COPB1
								GTF2H1			RNF20				Marcks		ZMYND11	CTH				STK4												CNOT1			DDAH1	GMFG		CYBB		GOT2	GNG10	CRYL1	CRYL1	CTSH	CTSH	CTCF	COQ7
								H2AFZ			Rnf7				MCEE			CTSH				Stxbp1												CNOT3			DDR1	GNG2		CYLD		GPD1	GNG2	CRYZ	CRYZ	CTSK	CTSK	CTH	COQ8A
								HACD3			ROCK1				MCM3			CTSK				SUPT6H												CNPY3			DDX19A	GOSR1		CYP11A1		GPD1L	GNG7	CSF1R	CSF1R	CTSL	CTSL	CTSH	CORO1A
								HADHA			RPS19				ME2			CTSL				SVIP												CNTFR			DDX19B	GPD1		CYP27A1		GPI	GNS	CSRP2	CSRP2	CTSS	CTSS	CTSK	CORO1B
								HCLS1			RPS27A				MECR			CTSS				TAOK3												COL17A1			DDX21	GPD1L		DAG1		GRB2	GOT1	CSTB	CSTB	CTSZ	CTSZ	CTSL	COTL1
								HDAC1			RSF1				MGAT4A			CTSZ				THOC1												COL7A1			DDX23	GPI		DCPS		GRN	GOT2	CSTF2	CSTF2	CTTNBP2NL	CTTNBP2NL	CTSS	CP
								HERPUD1			Rtf1				MID1			CTTNBP2NL				TLR2												COMMD9			DDX27	GRB2		DCTN6		GSN	GPD1	CTCF	CTCF	CYB5A	CYB5A	CTSZ	CPOX
								HID1			RUNX1				MMAB			CXCL16				TMSB10												COQ7			DDX41	GRPEL1		DCXR		Gstm5	GPD1L	CTH	CTH	CYBA	CYBA	CTTNBP2NL	CPT1A
								HLA-DMA			S100A8				Mme			CYB5A				TMSB4												COQ8A			DDX46	Gstm5		DDAH1		GSTP1	GPI	CTIF	CTIF	CYBB	CYBB	CYB5A	CREBBP
								HMOX1			S100A9				MMP2			CYBA				TNRC6C												COQ9			DDX6	Gstz1		DDR1		H2AFJ	GRB2	CTSH	CTSH	CYLD	CYLD	CYBA	CRELD2
								HP			S100B				MPC2			CYBB				TPR												CORO1A			DECR1	GTF2B		DDX19A		h2afv	GRN	CTSK	CTSK	CYP11A1	CYP11A1	CYBB	CRIP1
								HPRT1			SASH3				MPO			CYLD				TRAP1												CORO1B			DES	GTF2F1		DDX19B		H2AFZ	GSN	CTSL	CTSL	CYP27A1	CYP27A1	CYLD	CRLF3
								HPX			SCIN				MSL1			CYP11A1				TRIM21												COTL1			DGKA	H2AFJ		DDX21		HADHB	Gstm5	CTSS	CTSS	DAG1	DAG1	CYP11A1	CROT
								HRG			SCP2				MTAP			CYP27A1				Trip12												CP			DIAPH1	h2afv		DDX23		HEBP1	GSTP1	CTSZ	CTSZ	DBT	DBT	CYP27A1	CRYL1
								HSF1			SLAIN2				MTHFD2			DAG1				TWF1												CPOX			DIAPH2	H2AFZ		DDX27		HID1	H2AFJ	CTTNBP2NL	CTTNBP2NL	Dcaf7	Dcaf7	DAG1	CRYZ
								HSP90AA1			SMAP1				MT-ND1			Dcaf7				TWF2												CPT1A			DIP2B	HACD3		DDX41		HIST1H2AG	h2afv	CYB5A	CYB5A	DCPS	DCPS	DBT	Cryzl2
								HSP90B1			SMARCA4				MVK			DCPS				UBXN1												CREBBP			Dlgap4	HCLS1		DDX46		HIST1H2AH	H2AFZ	CYBA	CYBA	DCTN6	DCTN6	Dcaf7	CSF1R
								HSPA5			SOD2				MYBBP1A			DCTN6				WAC												CRIP1			DMAP1	HDAC1		DDX6		HIST1H2AJ	HADHB	CYBB	CYBB	DCXR	DCXR	DCPS	CSRP2
								HSPB1			STARD10				MYO5A			DCXR				WASF2												CRLF3			Dmd	HIST1H2AG		DECR1		Hist2h2aa3	HEBP1	CYLD	CYLD	DDAH1	DDAH1	DCTN6	CSTB
								HTRA1			STAT1				NADK2			DDR1				YBX1												CROT			DNAJB1	HIST1H2AH		DES		HIST2H2AC	HID1	CYP11A1	CYP11A1	DDX19A	DDX19A	DCXR	CSTF2
								HYOU1			STAT3				NADSYN1			DECR1				Ywhah												CRYL1			DNAJB11	HIST1H2AJ		DGKA		HLA-DMA	HIST1H2AG	CYP27A1	CYP27A1	DDX21	DDX21	DDAH1	CTCF
								IDH1			STAT6				NAGK			DECR2				ZMYND11												CRYZ			Dnajb9	Hist2h2aa3		DIAPH1		HLA-DRA	HIST1H2AH	DAG1	DAG1	DDX23	DDX23	DDR1	CTH
								IDI1			STK3				NAMPT			DENND4C																Cryzl2			DNAJC7	HIST2H2AC		DIAPH2		HNMT	HIST1H2AJ	DBT	DBT	DDX27	DDX27	DDX19A	CTIF
								IDO1			SUPT6H				NAPRT			DES																CSAD			DNMT1	HLA-DMA		DIP2B		HP	Hist2h2aa3	Dcaf7	Dcaf7	DDX41	DDX41	DDX21	CTSH
								IFIH1			SVIP				NCF1			DFFA																CSF1R			DNPH1	HLA-DRA		DLG1		HPRT1	HIST2H2AC	DCPS	DCPS	DDX46	DDX46	DDX23	CTSK
								IKBKB			SYMPK				NCOA2			DGKA																CSF2RB			DOCK10	HMGCL		Dlgap4		HPX	HLA-DMA	DCTN6	DCTN6	DDX6	DDX6	DDX27	CTSL
								IL16			TAOK3				NDUFA10			DHRS11																CSN1S1			DOCK4	HMOX1		DMAP1		HRG	HLA-DRA	DCXR	DCXR	DECR1	DECR1	DDX41	CTSS
								INPP5D			TBK1				NDUFA4			DHRS4																CSRP2			DOCK7	HOOK1		DMBT1		HSP90AA1	HNMT	DDAH1	DDAH1	DENND4C	DENND4C	DDX46	CTSZ
								INPP5F			THEMIS2				NDUFAB1			Diablo																CSTB			Dpf2	HP		Dmd		HSP90B1	HP	DDX19A	DDX19A	DES	DES	DDX6	CTTNBP2NL
								IQGAP1			THRAP3				NDUFS3			DIAPH1																CTCF			DPYSL3	HPRT1		DNAJB1		HSPA4	HPRT1	DDX21	DDX21	DFFA	DFFA	DECR1	CYB5A
								IQGAP2			TLR2				NFYA			DIAPH2																CTH			DTX3L	HPS1		DNAJB11		HSPA5	HPX	DDX23	DDX23	DGKA	DGKA	DENND4C	CYBA
								ISG15			TMED7				NIPSNAP2			DMAP1																CTIF			DYNC1LI1	HRG		Dnajb9		HSPB1	HRG	DDX27	DDX27	DHRS4	DHRS4	DES	CYBB
								ITCH			TMEM173				NT5C3A			Dmd																CTNNA1			DYSF	HSD17B4		DNAJC7		HSPH1	HSP90AA1	DDX41	DDX41	Diablo	Diablo	DFFA	CYLD
								ITGA1			TMSB4				NUDT12			DNMT1																CTSH			ECM1	HSP90AA1		DNMT1		HTRA1	HSP90B1	DDX46	DDX46	DIAPH1	DIAPH1	DHRS4	CYP11A1
								ITGA6			TNRC6C				NUDT3			DNPH1																CTSK			EEF1B	HSP90B1		DNPH1		HYOU1	HSPA4	DDX6	DDX6	DIP2B	DIP2B	Diablo	CYP27A1
								ITGAL			TOM1L1				OAS1			DOCK10																CTSL			EEF2K	HSPA5		DOCK10		IARS	HSPA5	DECR1	DECR1	DMAP1	DMAP1	DIAPH1	DAG1
								ITGAM			TPD52L1				OGT			DOCK7																CTSS			EFHD2	HSPB1		DOCK11		ICAM2	HSPB1	DENND4C	DENND4C	Dmd	Dmd	DIP2B	DBT
								ITGAX			TPR				OPLAH			DOCK8																CTSZ			EFTUD2	HSPH1		DOCK2		IDH1	HSPH1	DES	DES	DNAJB1	DNAJB1	DMAP1	Dcaf7
								ITGB2			TRADD				OXCT1			Dpf2																CTTNBP2NL			EHD1	HTRA1		DOCK4		IDH2	HTRA1	DFFA	DFFA	DNAJB11	DNAJB11	Dmd	DCPS
								ITIH4			TRAF2				P3H1			DPT																CXCL16			EHD2	IDH1		DOCK7		IGSF8	HYOU1	DGKA	DGKA	DNAJC13	DNAJC13	DNAJB1	DCTN6
								KEAP1			TRIM21				P4HA1			DPYSL3																CYB5A			EHHADH	IKBKB		Dpf2		IQGAP1	IARS	DHRS4	DHRS4	DNAJC7	DNAJC7	DNAJB11	DCXR
								KIAA1324			TRPV2				PAXBP1			DTX3L																CYBA			EHMT1	INPP5D		DPYSL3		IQGAP2	ICAM2	Diablo	Diablo	DNMBP	DNMBP	Dnajb9	DDAH1
								Kpna3			TWF2				PC			DYNC1LI1																CYBB			EIF1AX	IPO11		DST		ITCH	IDH1	DIAPH1	DIAPH1	DNMT1	DNMT1	DNAJC13	DDR1
								KPNA4			UBE2L3				PCCB			ECHS1																CYLD			EIF2AK2	IPO9		DTX3L		ITGA1	IDH2	DIP2B	DIP2B	DNPH1	DNPH1	DNAJC7	DDX19A
								KRAS			UNC93B1				PDE5A			ECM1																CYP11A1			EIF2AK4	IQGAP1		DYNC1LI1		ITGAL	IGSF8	DMAP1	DMAP1	DOCK4	DOCK4	DNMT1	DDX21
								KYNU			VAV3				PDHA1			EEF1D																CYP27A1			EIF4ENIF1	IQGAP2		DYSF		ITGAM	IQGAP1	Dmd	Dmd	Dpf2	Dpf2	DNPH1	DDX23
								LALBA			WAC				PDXDC1			EHD1																CYP3A24			EIF6	ITCH		ECH1		ITGAX	IQGAP2	DNAJB1	DNAJB1	DPYSL3	DPYSL3	DOCK10	DDX27
								LAMTOR5			WAS				PFKM			EHD2																CYTH4			Elac2	ITGA1		ECM1		ITGB2	ITCH	DNAJB11	DNAJB11	DTX3L	DTX3L	DOCK4	DDX41
								LBH			YBX1				PFKP			EHHADH																DAG1			Elane	ITGA6		EEF1B		ITIH1	ITGA1	DNAJC13	DNAJC13	DYNC1LI1	DYNC1LI1	DOPEY2	DDX46
								LCP1			ZBP1				PGK1			EHMT1																Dcaf7			ELMO1	ITGAL		EEF2K		ITIH4	ITGAL	DNAJC7	DNAJC7	ECHDC1	ECHDC1	Dpf2	DDX6
								LGALS1			ZC3HAV1				PHGDH			EIF2AK2																DCPS			ELMO2	ITGAM		EFHD2		Kctd12	ITGAM	DNMBP	DNMBP	ECHS1	ECHS1	Dpp7	DECR1
								LGALS3			ZFP36L2				PHYH			EIF2AK4																DCTN6			EMILIN1	ITGAX		EFTUD2		KIAA1324	ITGAX	DNMT1	DNMT1	ECI1	ECI1	DPT	DENND4C
								LGMN							Pi4k2a			Elane																DCXR			ENDOD1	ITGB2		EHD1		KPNA4	ITGB2	DNPH1	DNPH1	EDC4	EDC4	DPYSL3	DES
								LIPA							PKM			ELMO1																DDAH1			ENO1	KEAP1		EHD2		KPNB1	ITIH1	DOCK4	DOCK4	EEF1B	EEF1B	DTX3L	DFFA
								LPO							PKN1			ELMO2																DDR1			ENPP3	KPNA2		EHHADH		KRT14	ITIH4	DOCK8	DOCK8	EEF1D	EEF1D	DYNC1LI1	DGKA
								LPXN							PLA2G15			EMILIN1																DDX21			ENSA	Kpna3		EHMT1		KRT15	Kctd12	Dpf2	Dpf2	EEF1G	EEF1G	DYSF	DHRS4
								LRPAP1							PLBD1			ENO1																DDX41			EPB41L1	KPNB1		EIF1AX		Lamb1	KIAA1324	DPYSL3	DPYSL3	EFTUD2	EFTUD2	ECHDC1	Diablo
								LRRFIP2							PLCB3			ENPP3																DECR1			EPCAM	KRAS		EIF2AK2		LAP3	KLC1	DTX3L	DTX3L	EHD1	EHD1	ECHS1	DIAPH1
								LRRK1							PLCG2			ENSA																DECR2			EPHX2	KRT14		EIF2AK4		LCP1	KPNA4	DYNC1LI1	DYNC1LI1	EHD2	EHD2	ECI1	DIP2B
								LSP1							PLEK			EPB41L1																DENND1C			EPS15	KRT15		EIF4ENIF1		LDHA	KPNB1	DYSF	DYSF	EHHADH	EHHADH	ECM1	DLG1
								LTBP4							PLOD1			EPCAM																DENND4C			ERAP1	KYAT3		EIF6		LGALS1	KRT14	ECHDC1	ECHDC1	EHMT1	EHMT1	EDC4	DMAP1
								LYS							PLOD3			EPHX2																DES			ERAP2	KYNU		Elac2		LGALS3	KRT15	ECHS1	ECHS1	EIF1AX	EIF1AX	EEF1B	DMBT1
								LYZ1							PML			ERAP1																DFFA			ETFA	LALBA		Elane		LGALS3BP	Lamb1	ECI1	ECI1	EIF2AK2	EIF2AK2	EEF1D	Dmd
								MACROD1							PMVK			ERO1A																DGKA			ETHE1	Lamb1		ELMO1		LGMN	LAP3	EDC4	EDC4	EIF4ENIF1	EIF4ENIF1	EEF1G	DNAJB1
								MAP3K4							PON3			ESAM																DHRS11			EVL	LAMTOR5		ELMO2		LIPA	LCP1	EEF1B	EEF1B	EIF6	EIF6	EFTUD2	DNAJB11
								MAP7							PRCP			ETFA																DHRS4			EXOC4	LBR		EMILIN1		LPL	LDHA	EEF1D	EEF1D	Elac2	Elac2	EHD1	Dnajb9
								MAPK1							PRKAA1			ETHE1																Diablo			EXOSC10	LCP1		ENDOD1		LPO	LGALS1	EEF1G	EEF1G	Elane	Elane	EHD2	DNAJC13
								MAPK13							PRKCB			EVL																DIAPH1			EXOSC2	LGALS3		ENO1		LSP1	LGALS3	EFTUD2	EFTUD2	ELMO1	ELMO1	EHHADH	DNAJC7
								MAPK14							PRKCD			EXOC4																DIAPH2			EXOSC3	LMTK2		ENPP3		LTA4H	LGALS3BP	EHD1	EHD1	ELMO2	ELMO2	EHMT1	DNMBP
								MAPKAPK3							PSMB1			EXOSC2																DIS3			F11	LPL		ENSA		LTBP2	LGMN	EHD2	EHD2	EML4	EML4	EIF4ENIF1	DNMT1
								MBP							PSMB9			EXOSC3																DLG1			F13A1	LRPAP1		EPB41		LTBP4	LIPA	EHHADH	EHHADH	ENO1	ENO1	EIF6	DNPH1
								MCM2							Psmc1			EYA3																DMAP1			F2	LRRFIP1		EPB41L1		LYS	LPL	EHMT1	EHMT1	ENPP3	ENPP3	Elac2	DOCK10
								MCM7							PSME1			F11																DMBT1			FABP3	Lrrfip2		EPB41L2		MAL2	LPO	EIF1AX	EIF1AX	ENSA	ENSA	Elane	DOCK2
								MID1							PTPN1			F12																Dmd			FABP4	LRRK1		Epb41l3		MAOB	LSP1	EIF2AK2	EIF2AK2	EPB41L1	EPB41L1	ELMO1	DOCK4
								Mme							PTPN11			F2																DNAJB1			FADD	LTBP2		EPCAM		MAP4	LTA4H	EIF4ENIF1	EIF4ENIF1	EPHX1	EPHX1	ELMO2	DOCK8
								MMP2							PTPN6			FABP4																DNMBP			FAF2	LTBP4		EPHX2		MAPK1	LTBP2	EIF6	EIF6	EPHX2	EPHX2	EMILIN1	DOPEY2
								MMS19							PTPRC			FADD																DNMT1			FAH	LYS		EPS15		MAPK14	LTBP4	Elac2	Elac2	EPS15	EPS15	EML4	Dpf2
								Mob1a							PTPRJ			FAH																DNPH1			FAM20C	MAP1A		ERAP1		Marcks	LYS	Elane	Elane	ERAP1	ERAP1	ENDOD1	Dpp7
								Mob1b							PYCARD			FAM20A																DOCK10			FAM32A	MAP4		ERAP2		MARCKSL1	MAL2	ELMO1	ELMO1	ERGIC1	ERGIC1	ENO1	DPT
								MPO							QKI			FAM20C																DOCK11			FAM49B	MAPK1		ETFA		METTL7A	MAOB	ELMO2	ELMO2	ERLEC1	ERLEC1	ENPP3	DPYSL3
								MRC1							RACK1			FAM32A																DOCK2			FAM50A	MAPK14		ETHE1		MFGE8	MAP4	EML4	EML4	ERO1A	ERO1A	ENSA	DST
								MTSS1							RAD23A			FAR1																DOCK4			FASN	MAPKAPK3		EVL		MGAT4A	MAPK1	ENO1	ENO1	ETFA	ETFA	EPB41L1	DTX3L
								MVK							RANBP9			FASN																DOCK7			FBLN2	MAPRE1		EXOC4		MGST3	MAPK14	ENPP3	ENPP3	ETHE1	ETHE1	EPCAM	DYNC1LI1
								MX1							RBX1			FBN1																DOCK8			FBN1	Marcks		EXOSC10		Mme	Marcks	ENSA	ENSA	EVL	EVL	EPHX1	DYSF
								MYBBP1A							RDH11			FCGR1A																Dpf2			FCGR1A	MARCKSL1		EXOSC2		Mob1a	MARCKSL1	EPB41L1	EPB41L1	EXOC4	EXOC4	EPHX2	ECH1
								MYH9							RDH14			Fcho2																DPT			Fcho2	MCM2		EXOSC3		Mob1b	METTL7A	EPCAM	EPCAM	EXOSC10	EXOSC10	EPS15	ECHDC1
								MYO1F							RNASEH2A			FDPS																DPYSL3			FDPS	MCM6		F11		MPO	MFGE8	EPHX1	EPHX1	EXOSC2	EXOSC2	ERAP1	ECHS1
								MYO1G							RNF20			FEN1																DST			FEN1	MFGE8		F13A1		MSN	MGAT4A	EPHX2	EPHX2	EXOSC3	EXOSC3	ERGIC1	ECI1
								MYO5A							RNF40			FERMT3																DTX3L			FERMT3	MICU2		F2		MTAP	MGST3	EPS15	EPS15	EYA3	EYA3	ERLEC1	ECM1
								MYO6							RPA1			FGA																DYNC1LI1			FGA	MID1		FABP3		MTCH2	Mme	ERAP1	ERAP1	F13A1	F13A1	ERO1A	EDC4
								MYO9B							RPA3			FGB																ECHS1			FGB	Mkl1		FABP4		MTSS1	Mob1a	ERGIC1	ERGIC1	FABP3	FABP3	ESAM	EEF1B
								MYOF							RPIA			FGFBP1																ECM1			FGD3	MMS19		FADD		MVK	Mob1b	ERLEC1	ERLEC1	FABP4	FABP4	ETFA	EEF1D
								NAPRT							RPS27A			FGR																EEF1D			FGFBP1	Mob1b		FAF2		MYH9	MPO	ERO1A	ERO1A	FADD	FADD	ETHE1	EEF1G
								NCF1							Rrm1			FLII																EEF1G			FGR	MSN		FAH		MYO1G	MSN	ETFA	ETFA	FAF2	FAF2	EVL	EFTUD2
								NCK1							Rtf1			FLNA																EHD1			FHL5	MTSS1		FAM20C		MYO5A	MTAP	ETHE1	ETHE1	FAHD2	FAHD2	EXOSC10	EHD1
								NCKAP1L							S100B			FLNC																EHD2			FLNA	MVK		FAM32A		MYO6	MTCH2	EVL	EVL	FAM129A	FAM129A	EXOSC2	EHD2
								NCOA2							SAMHD1			FMNL1																EHHADH			FLNC	MYH9		FAM49B		MYOF	MTSS1	EXOC4	EXOC4	FAM20A	FAM20A	EXOSC3	EHHADH
								NDUFS3							SARS			FN1																EHMT1			FLYWCH2	MYO5A		FAM50A		NAGK	MVK	EXOSC10	EXOSC10	FAM20C	FAM20C	EYA3	EHMT1
								NEDD4							Satb1			FNBP1L																EIF1AX			FN1	MYO9B		FASN		NAMPT	MYH9	EXOSC2	EXOSC2	FAM32A	FAM32A	F11	EIF1AX
								NEK6							SCP2			FNDC3A																EIF2AK2			FNBP1L	NADK2		FBLN2		NAPRT	MYO1G	EXOSC3	EXOSC3	FAM50A	FAM50A	F12	EIF2AK2
								NFATC2							SF1			FTH1																EIF2AK4			FNDC3A	NAMPT		FBN1		NCKAP1L	MYO5A	EYA3	EYA3	FAR1	FAR1	F2	EIF4ENIF1
								Nfkb2							SGPL1			FTL																EIF6			FTH1	NCF1		FCGR1A		NDUFA4	MYO6	F13A1	F13A1	FASN	FASN	FABP3	EIF6
								NLRX1							SGPP1			FXN																Elane			FTL	NCF2		Fcho2		NECAP2	MYOF	FABP3	FABP3	Fcho2	Fcho2	FABP4	Elac2
								NOL3							SLC25A13			Fxr1																ELMO1			FXN	NCK1		FDPS		NEDD4	NAGK	FABP4	FABP4	FDPS	FDPS	FAF2	Elane
								NPM1							SLC2A1			GAA																ELMO2			Fxr1	NCKAP1L		FEN1		NID1	NAMPT	FADD	FADD	FEN1	FEN1	FAH	ELMO1
								NUB1							SMARCA4			GABPA																EMILIN1			GAA	NCOA2		FERMT3		NIT1	NAPRT	FAF2	FAF2	FERMT3	FERMT3	FAHD2	ELMO2
								OAS1							SMS			GALE																ENO1			GABPA	NCOR2		FGA		NTPCR	NCKAP1L	FAHD2	FAHD2	FGB	FGB	FAM129A	EMILIN1
								OGT							SNX17			GALK1																ENPP3			GALE	NDUFA4		FGB		NUDT3	NDUFA4	FAM129A	FAM129A	FGR	FGR	FAM20A	EML4
								OLFM4							SOD2			GALM																ENSA			GALK1	NEDD4		FGD3		OLFM4	NECAP2	FAM20A	FAM20A	FHL5	FHL5	FAM20C	ENDOD1
								OS9							SORD			GALNT10																EPB41			GALM	NEK6		FGFBP1		P3H1	NEDD4	FAM20C	FAM20C	FKBP15	FKBP15	FAM32A	ENO1
								OTULIN							SQLE			GAMT																EPB41L1			GALNS	NFYA		FGFR1OP		PACS1	NID1	FAM32A	FAM32A	FLNA	FLNA	FAM49B	ENPP3
								PACS1							SQOR			GAPDH																EPCAM			GALNT10	NID1		FGR		PATJ	NIT1	FAM49A	FAM49A	FN1	FN1	FAM50A	ENSA
								PDE5A							SRXN1			GART																EPHX1			GAPDH	NIF3L1		FHL5		Pdcd6ip	NTPCR	FAM49B	FAM49B	FNBP1L	FNBP1L	FAR1	EPB41L1
								PDZD8							STAT3			GCAT																EPHX2			GART	NIFK		FLNA		PDLIM2	NUDT3	FAM50A	FAM50A	FNDC3A	FNDC3A	FASN	EPB41L2
								PFDN5							STAT6			GCK																ERAP1			GBP2	NMD3		FLNC		PEPD	OLFM4	FAR1	FAR1	FTH1	FTH1	FBLN2	EPCAM
								PGLYRP1							STK3			Gfpt1																ERO1A			GBP3	NOL3		FLYWCH2		PFDN2	P3H1	FASN	FASN	FTL	FTL	FBN1	EPHX1
								PGLYRP3							STT3A			GGCT																ESAM			GBP4	NPM1		FMNL1		PFKM	PACS1	FCGR1A	FCGR1A	FXN	FXN	Fcho2	EPHX2
								PI16							SUCLG1			GGT1																ETFA			GCAT	NRBP1		FN1		PFKP	PATJ	Fcho2	Fcho2	Fxr1	Fxr1	FDPS	EPS15
								Pi4k2a							SUCLG2			GJA1																ETHE1			GCK	OLFM4		FNBP1		PFN1	Pdcd6ip	FDPS	FDPS	GAA	GAA	FEN1	ERAP1
								PIGR							SULT1A1			GLIPR2																EVL			GDA	OS9		FNBP1L		PGK1	PDLIM2	FEN1	FEN1	GABPA	GABPA	FERMT3	ERGIC1
								PITPNA							SUOX			Glrx5																EXOC4			Gfpt1	PABPC4		FNDC3A		PGLYRP1	PEPD	FERMT3	FERMT3	GALK1	GALK1	FGB	ERLEC1
								PKN1							SUPT6H			GLS																EXOSC2			GGA3	PACS1		FTH1		PHGDH	PFDN2	FGB	FGB	GALM	GALM	FGR	ERO1A
								PLA2R1							SURF1			GMFB																EXOSC3			GGCT	PALLD		FTL		PI16	PFKM	FGFBP1	FGFBP1	GALNS	GALNS	FHL5	ESAM
								PLCB3							SYNJ1			GMFG																EYA3			GJA1	PAXBP1		FXN		Pi4k2a	PFKP	FGR	FGR	GALNT10	GALNT10	FKBP15	ETFA
								PLCG2							SYVN1			GMIP																F11			GLIPR2	PBX2		Fxr1		Picalm	PFN1	FHL5	FHL5	GAPDH	GAPDH	FLNA	ETHE1
								PLEK							TAF5			GNG10																F12			GLYCAM1	Pdcd6ip		GAA		PIGR	PGK1	FKBP15	FKBP15	GART	GART	FN1	EVL
								PML							TAOK3			GNG2																F2			GMFB	PEX14		GABPA		PIN4	PGLYRP1	FLNA	FLNA	GCAT	GCAT	FNBP1L	EXOC4
								PMVK							TARS2			GNG7																FABP4			GMFG	PEX19		GALE		PITPNA	PHGDH	FLNC	FLNC	GCK	GCK	FNDC3A	EXOSC10
								PPM1F							TBXAS1			GOT1																FADD			GMIP	PFDN2		GALK1		PKM	PI16	FN1	FN1	Gfpt1	Gfpt1	FTH1	EXOSC2
								PRCP							TECR			GOT2																FAF2			GNG10	PFDN4		GALM		PLA2G15	Pi4k2a	FNBP1L	FNBP1L	GGA3	GGA3	FTL	EXOSC3
								PRKAA1							THOC1			GPAM																FAH			GNG2	PFDN5		GALNS		PLA2R1	Picalm	FNDC3A	FNDC3A	GGCT	GGCT	FXN	EYA3
								PRKCB							TNS2			GPATCH8																FAM129A			GNL3L	PFKM		GALNT10		PLAUR	PIGR	FTH1	FTH1	GID8	GID8	Fxr1	F11
								PRKCD							TP53I3			GPD1																FAM20A			GNS	PFKP		GAPDH		PLCG2	PIN4	FTL	FTL	GJA1	GJA1	GAA	F12
								PROS1							TPD52L1			GPD1L																FAM20C			GOSR1	PFN1		GART		PLOD1	PITPNA	FXN	FXN	GNL3L	GNL3L	GABPA	F13A1
								PSMB1							TPI1			GPD2																FAM32A			GOT1	Pi4k2a		GBP2		PLOD3	PKM	Fxr1	Fxr1	GNS	GNS	GALE	F2
								PSMB9							TRAF2			GPI																FAR1			GOT2	Picalm		GBP3		PMVK	PLA2G15	GAA	GAA	GOLIM4	GOLIM4	GALK1	FABP3
								Psmc1							Trip12			GRB2																FASN			GPATCH8	PKM		GBP4		PON3	PLA2R1	GABPA	GABPA	GOSR1	GOSR1	GALM	FABP4
								PSME1							TRPS1			GRN																FBLN1			GPD1	PKN1		GCAT		PPA1	PLAUR	GALK1	GALK1	GOT1	GOT1	GALNS	FADD
								PTPN1							TWF2			GSDME																FBN1			GPD1L	PKP2		GCK		PPA2	PLCG2	GALM	GALM	GOT2	GOT2	GALNT10	FAF2
								PTPN11							UGDH			GSN																FCGR1A			GPD2	PLA2R1		GDA		PPIA	PLOD1	GALNS	GALNS	GPAM	GPAM	GAMT	FAH
								PTPN6							UMPS			GSTP1																Fcho2			GPI	PLAUR		Gfpt1		PRCP	PLOD3	GAPDH	GAPDH	GPD1	GPD1	GAPDH	FAHD2
								PTPRC							Upp1			Gstz1																FDPS			GRB2	PLCB3		GGA3		PRKCB	PMVK	GART	GART	GPD1L	GPD1L	GART	FAM129A
								PTPRJ							VAV3			GTF2H1																FEN1			GRN	PLEK		GGCT		PRKCD	PON3	GCAT	GCAT	GPD2	GPD2	GCAT	FAM20A
								PTX3							WAC			GTPBP4																FERMT3			GRPEL1	PLEKHA2		GJA1		PROS1	PPA1	GCK	GCK	GPI	GPI	GCK	FAM20C
								PYCARD							WARS			H2AFZ																FGA			GRWD1	PML		GLIPR2		PRTN3	PPA2	Gfpt1	Gfpt1	GRB2	GRB2	GDA	FAM32A
								RAC2							XAB2			HACD3																FGB			GSN	PON3		GLYCAM1		PSMB1	PPIA	GGA3	GGA3	GRN	GRN	Gfpt1	FAM49A
								RACK1							XYLB			HADHA																FGD3			Gstm5	PPIA		GMFB		PSMB6	PRCP	GGCT	GGCT	GRPEL1	GRPEL1	GGA3	FAM49B
								RAD23A							Ywhah			HADHB																FGFBP1			GSTP1	PPP1R18		GMFG		PSMB8	PRKCB	GID8	GID8	GRWD1	GRWD1	GGCT	FAM50A
								RANBP9							ZMYND11			HAUS5																FGFR1OP			Gstz1	PPP1R21		GMIP		PSMB9	PRKCD	GJA1	GJA1	GSN	GSN	GGT1	FAR1
								RAP2A							ZNF830			HCLS1																FGR			GTF2B	PPP4R2		GNG10		PSME1	PROS1	GMFB	GMFB	GSTM1	GSTM1	GID8	FASN
								RASSF2										HDAC1																FKBP15			GTF2F1	PRKCB		GNG2		PSME2	PRTN3	GMFG	GMFG	Gstm5	Gstm5	GIPC2	FBLN1
								Rbbp4										HERPUD1																FLII			GTF3C6	PRKCD		GNL3L		PTPN23	PSMB1	GNL3L	GNL3L	GSTP1	GSTP1	GJA1	FBLN2
								RBM4B										HHIPL2																FLNA			GTPBP4	PRPF40A		GNS		PTPN6	PSMB6	GNS	GNS	Gstz1	Gstz1	GLIPR2	FBN1
								RBPJ										HIBADH																FLNC			H2AFJ	PRPF6		GOSR1		PTPRC	PSMB8	GOLIM4	GOLIM4	GTF2B	GTF2B	GNG10	FCGR1A
								RBX1										HIST1H1A																FMNL1			h2afv	PRRC2C		GOT1		PTPRJ	PSMB9	GOSR1	GOSR1	GTF2F1	GTF2F1	GNG2	Fcho2
								RCC2										HK2																FN1			H2AFZ	PRTN3		GOT2		RAC2	PSME1	GOT1	GOT1	GTF2H1	GTF2H1	GNG7	FDPS
								RCSD1										HK3																FNBP1L			HACD3	Psmc1		GPATCH8		RACK1	PSME2	GOT2	GOT2	GTPBP4	GTPBP4	GNL3L	FEN1
								RDH11										HLA-DMA																FNDC3A			HADHA	PSTPIP1		GPD1		RAP1GDS1	PTPN23	GPAM	GPAM	H2AFJ	H2AFJ	GNS	FERMT3
								RGCC										HMOX1																FTH1			HADHB	PTPN1		GPD1L		RAP2A	PTPN6	GPATCH8	GPATCH8	h2afv	h2afv	GOLIM4	FGB
								RHOG										HMOX2																FTL			HCLS1	PTPN11		GPD2		RHOG	PTPRC	GPD1	GPD1	H2AFZ	H2AFZ	GOSR1	FGFBP1
								RIPK3										HOOK1																FXN			HDAC1	PTPN23		GPI		RIDA	PTPRJ	GPD1L	GPD1L	HACD3	HACD3	GOT1	FGR
								RNASEH2A										HP																Fxr1			HEATR1	PTPN6		GRB2		RNASE6	RAC2	GPD2	GPD2	HADHA	HADHA	GOT2	FHL5
								RNF31										HPRT1																GAA			HEBP1	PTPRC		GRN		RNH1	RACK1	GPI	GPI	HADHB	HADHB	GPAM	FKBP15
								Rnf7										HPS1																GABPA			HHIPL2	PTPRJ		GRPEL1		RPL11	RAP1GDS1	GRB2	GRB2	HAUS5	HAUS5	GPD1	FLNA
								ROCK1										HPX																GALE			HIBADH	PURB		GRWD1		RPL24	RAP2A	GRN	GRN	HCLS1	HCLS1	GPD1L	FLNC
								RPA1										HRG																GALK1			HIST1H1A	PYCARD		GSN		RPL37A	RHOG	GRPEL1	GRPEL1	HDAC1	HDAC1	GPD2	FMNL1
								RPA3										HSD17B10																GALM			HIST1H1C	QKI		Gstm5		RPL4	RIDA	GRWD1	GRWD1	HEATR1	HEATR1	GPI	FN1
								RPL13A										HSD17B4																GALNT10			HIST1H2AG	RACK1		GSTP1		RPL7	RIN3	GSN	GSN	HEBP1	HEBP1	GRB2	FNBP1L
								RPL24										HSD17B8																GALNT7			HIST1H2AH	RAD23A		Gstz1		RPS14	RNASE6	GSTM1	GSTM1	HERC6	HERC6	GRN	FNDC3A
								RPS19										HSF1																GAMT			HIST1H2AJ	RANBP9		GTF2B		RPS19	RNH1	Gstm5	Gstm5	HHIPL2	HHIPL2	GRPEL1	FTH1
								RPS27A										HSP90AA1																GAPDH			Hist2h2aa3	RAP2A		GTF2F1		RPS25	RPL11	GSTP1	GSTP1	HIBADH	HIBADH	GRWD1	FTL
								RPS6KA1										HSP90B1																GART			HIST2H2AC	Rbbp4		GTF3C6		RPS27A	RPL24	Gstz1	Gstz1	HID1	HID1	GSN	FXN
								RUNX1										HSPA4																GCAT			HK2	RBPJ		GTPBP4		RPS7	RPL37A	GTF2B	GTF2B	HIST1H1A	HIST1H1A	Gstm5	Fxr1
								S100A12										HSPA5																GCK			HK3	RBX1		H2AFJ		Rrm1	RPL4	GTF2F1	GTF2F1	HIST1H1C	HIST1H1C	GSTP1	GAA
								S100A13										HSPB1																Gfpt1			HLA-DMA	RCC2		h2afv		S100A13	RPL7	GTF2H1	GTF2H1	HIST1H2AG	HIST1H2AG	Gstz1	GABPA
								S100A8										HTRA1																GGA3			HLA-DRA	RGCC		H2AFZ		S100A8	RPS14	GTPBP4	GTPBP4	HIST1H2AH	HIST1H2AH	GTF2B	GALE
								S100A9										IARS																GGCT			HMGCL	RIN3		HACD3		S100A9	RPS19	H2AFJ	H2AFJ	HIST1H2AJ	HIST1H2AJ	GTF2F1	GALK1
								S100B										ICAM2																GGT1			HMGN4	RIPK3		HADHA		SARS	RPS25	h2afv	h2afv	Hist2h2aa3	Hist2h2aa3	GTF2H1	GALM
								SAMHD1										IDH1																GJA1			HMOX1	RNF20		HADHB		SCAMP1	RPS27A	H2AFZ	H2AFZ	HIST2H2AC	HIST2H2AC	GTPBP4	GALNS
								SARM1										IDH2																GLIPR2			HMOX2	RNF40		HCLS1		SCIN	RPS7	HACD3	HACD3	HK2	HK2	H2AFJ	GALNT10
								SASH3										IDH3B																Glrx5			HOOK1	Rnf7		HDAC1		SCP2	Rrm1	HADHA	HADHA	HK3	HK3	h2afv	GALNT7
								Satb1										IDH3G																GLS			HP	ROCK1		HEATR1		Scrib	S100A13	HADHB	HADHB	HLA-DMA	HLA-DMA	H2AFZ	GAMT
								SCLY										IDI1																GMFB			HPRT1	RPL7		HEBP1		SDCBP	S100A8	HAUS5	HAUS5	HLA-DRA	HLA-DRA	HACD3	GAPDH
								Scrib										IDO1																GMFG			HPS1	RPS19		HHIPL2		SEC23B	S100A9	HCLS1	HCLS1	HMGCL	HMGCL	HADHA	GART
								SDCBP										IFI30																GMIP			HPX	RPS24		HIBADH		SERPINA3-8	SARS	HDAC1	HDAC1	HMGN4	HMGN4	HADHB	GCAT
								SEC61A1										IFIH1																GMPR2			HRG	RSF1		HIST1H1A		SERPINB8	SCAMP1	HEATR1	HEATR1	HMOX1	HMOX1	HAUS5	GCK
								SEC61B										IKBKB																GNG10			HSD17B10	RUNX1		HIST1H1C		SGSH	SCIN	HEBP1	HEBP1	HNMT	HNMT	HCLS1	GDA
								SELENOM										IL16																GNG2			HSD17B4	S100A12		HIST1H2AG		SH3BGRL2	SCP2	HERC6	HERC6	HOOK1	HOOK1	HDAC1	Gfpt1
								Sept4										IL4I1																GNG7			HSF1	S100A13		HIST1H2AH		SH3BP4	Scrib	HHIPL2	HHIPL2	HP	HP	HEATR1	GGA3
								SF1										IMPDH1																GNS			HSP90AA1	S100A8		HIST1H2AJ		SIPA1	SDCBP	HIBADH	HIBADH	HPRT1	HPRT1	HEBP1	GGCT
								SGPL1										INPP5D																GOT1			HSP90B1	S100A9		Hist2h2aa3		SLC25A1	SEC23B	HID1	HID1	HPS1	HPS1	HERC6	GGT1
								SGPP1										IQGAP2																GOT2			HSPA1A	S100B		HIST2H2AC		SLC2A1	SERPINA3-8	HIST1H1A	HIST1H1A	HRG	HRG	HHIPL2	GID8
								SH3BP4										ISG15																GPAM			HSPA4	SBF2		HK2		SLC9A1	SERPINB8	HIST1H1C	HIST1H1C	HSD17B10	HSD17B10	HIBADH	GIPC2
								SHARPIN										ISYNA1																GPATCH8			HSPA5	SCIN		HK3		SMC2	SGSH	HIST1H2AG	HIST1H2AG	HSD17B4	HSD17B4	HID1	GJA1
								SIPA1										ITCH																GPD1			HSPB1	SCP2		HLA-DMA		SMS	SH3BGRL2	HIST1H2AH	HIST1H2AH	HSD17B8	HSD17B8	HIST1H1A	GLIPR2
								SLC25A13										ITGA1																GPD1L			HSPH1	SDCBP		HLA-DRA		SNAPIN	SH3BP4	HIST1H2AJ	HIST1H2AJ	HSF1	HSF1	HIST1H1C	GMFB
								SLC2A1										ITGA6																GPD2			HTRA1	SEC61B		HMGCL		SND1	SIPA1	Hist2h2aa3	Hist2h2aa3	HSP90AA1	HSP90AA1	HIST1H2AG	GMFG
								SLC34A2										ITGAL																GPI			HYOU1	SF1		HMGN4		Snrpd2	SLC25A1	HIST2H2AC	HIST2H2AC	HSP90B1	HSP90B1	HIST1H2AH	GMPPB
								SLC35B2										ITGAM																GRB2			IARS	SH3BGRL2		HMOX1		SNTB2	SLC2A1	HK3	HK3	HSPA4	HSPA4	HIST1H2AJ	GNG10
								SLC9A1										ITGB2																GRN			IDH1	SH3BP1		HMOX2		SNX17	SLC9A1	HLA-DMA	HLA-DMA	HSPA5	HSPA5	Hist2h2aa3	GNG2
								SMARCA4										IVD																GSDME			IDH2	SH3BP4		HOOK1		SNX2	SMC2	HLA-DMB	HLA-DMB	HSPB1	HSPB1	HIST2H2AC	GNG7
								SOD2										KCNAB2																GSN			IDH3B	SHARPIN		HP		SNX29	SMS	HLA-DRA	HLA-DRA	HSPH1	HSPH1	HK2	GNL3L
								SOS1										KEAP1																Gstm5			IDH3G	SIRPA		HPRT1		SOD2	SNAPIN	HMGCL	HMGCL	HTRA1	HTRA1	HK3	GNS
								SRPK1										KIAA1324																GSTP1			IDI1	SLC2A1		HPS1		SORD	SND1	HMGN4	HMGN4	HYPK	HYPK	HLA-DMA	GOLIM4
								SRXN1										KLC1																Gstz1			IDO1	SLC9A1		HPX		SPTAN1	Snrpd2	HMOX1	HMOX1	IARS	IARS	HLA-DRA	GOSR1
								STARD10										KPNA2																GTF2F1			IFIH1	SMAP1		HRG		SPTBN1	SNTB2	HNMT	HNMT	IDH1	IDH1	HMGCL	GOT1
								STAT1										Kpna3																GTF2H1			IFIT5	SMARCA4		HSD17B10		SRSF2	SNX17	HOOK1	HOOK1	IDH2	IDH2	HMGN4	GOT2
								STAT3										KPNA4																GTPBP4			IKBKB	SMC2		HSD17B4		SSR4	SNX2	HP	HP	IDH3B	IDH3B	HMOX1	GPAM
								STAT6										KPNB1																H2AFZ			IMP3	SMG9		HSF1		ST14	SNX29	HPRT1	HPRT1	IDH3G	IDH3G	HNMT	GPATCH8
								STK10										KRAS																HACD3			IMPDH1	SNRNP200		HSP90AA1		STAU1	SOD2	HPS1	HPS1	IDI1	IDI1	HOOK1	GPD1
								STK3										KRT14																HADHA			INPP5D	SNTA1		HSP90B1		STK10	SORD	HRG	HRG	IDO1	IDO1	HP	GPD1L
								STK4										KYAT3																HADHB			IPO11	SNTB2		HSPA1A		Stxbp1	SPTAN1	HSD17B10	HSD17B10	IFI30	IFI30	HPRT1	GPD2
								Stxbp1										KYNU																HAUS5			IPO9	SNX16		HSPA4		STXBP2	SPTBN1	HSD17B4	HSD17B4	IFIT5	IFIT5	HPS1	GPI
								STXBP2										LALBA																HCLS1			IQGAP2	SNX17		HSPA5		STXBP5	SRSF2	HSD17B8	HSD17B8	IKBKB	IKBKB	HPX	GRB2
								STXBP5										Lamb1																HDAC1			ISCA2	SNX2		HSPB1		SUB1	SSR4	HSF1	HSF1	IL16	IL16	HRG	GRN
								SUB1										LAMTOR5																HERPUD1			ITCH	SOD2		HSPH1		SUCLG1	ST14	HSP90AA1	HSP90AA1	IMP3	IMP3	HSD17B10	GRPEL1
								SWAP70										LBR																HHIPL2			ITGA1	Son		HTRA1		SVIP	STAU1	HSP90B1	HSP90B1	IMPDH1	IMPDH1	HSD17B4	GRWD1
								Syf2										LCP1																HIBADH			ITGA6	SOS1		HYOU1		TAGLN2	STK10	HSPA4	HSPA4	IPO11	IPO11	HSD17B8	GSN
								SYVN1										LCP2																HID1			ITGAL	SP1		IARS		Tbc1d10a	Stxbp1	HSPA5	HSPA5	IQGAP2	IQGAP2	HSF1	GSTM1
								TAOK3										LDHA																HIST1H1A			ITGAM	SPTAN1		IDH1		TBC1D15	STXBP2	HSPB1	HSPB1	ISCA2	ISCA2	HSP90AA1	Gstm5
								TAPBP										LGALS1																HK2			ITGB2	SPTBN1		IDH2		TCP1	STXBP5	HSPH1	HSPH1	ISG15	ISG15	HSP90B1	GSTP1
								TBK1										LGALS3																HK3			IVD	STAT1		IDH3B		TGFBI	SUB1	HTRA1	HTRA1	ISYNA1	ISYNA1	HSPA4	Gstz1
								TFEB										LGMN																HLA-DMA			Kctd12	STAT2		IDH3G		TGM2	SUCLG1	HYPK	HYPK	ITCH	ITCH	HSPA5	GTF2B
								THEMIS2										LIPA																HMOX1			KEAP1	STAT3		IDI1		TINAGL1	SVIP	IARS	IARS	ITGAM	ITGAM	HSPB1	GTF2F1
								THOC1										LPCAT2																HMOX2			Khsrp	STAT6		IDO1		TLN1	TAGLN2	ICAM2	ICAM2	ITIH4	ITIH4	HSPH1	GTF2H1
								THOP1										LPL																HOOK1			KIAA1324	STK10		IFIH1		TM9SF2	Tbc1d10a	IDH1	IDH1	IVD	IVD	HTRA1	GTPBP4
								THRAP3										LPO																HP			KPNA2	STK4		IFIT5		TMED7	TBC1D15	IDH2	IDH2	KCNAB2	KCNAB2	HYOU1	H2AFJ
								TLN1										LPXN																HPRT1			Kpna3	Strn4		IKBKB		TMSB4	TCP1	IDH3B	IDH3B	KEAP1	KEAP1	HYPK	h2afv
								TLR2										LRPAP1																HPS1			KPNB1	Stxbp1		IMP3		TOM1L1	TGFBI	IDH3G	IDH3G	Khsrp	Khsrp	IARS	H2AFZ
								TMED7										LRRFIP2																HPX			KRAS	STXBP2		IMPDH1		TP53I3	TGM2	IDI1	IDI1	KIAA1324	KIAA1324	ICAM2	HACD3
								TMEM173										LRRK1																HRG			KRT14	STXBP5		INPP5D		TPI1	TINAGL1	IDO1	IDO1	KLC1	KLC1	IDH1	HADHA
								TNC										LSS																HSD17B10			KRT15	SUPT6H		IPO11		Tpm3	TLN1	IFI30	IFI30	KPNA2	KPNA2	IDH2	HADHB
								TNS2										LTA4H																HSD17B4			KYAT3	SVIP		IPO9		TRAP1	TM9SF2	IFIT5	IFIT5	Kpna3	Kpna3	IDH3B	HAUS5
								TOP1										LTBP4																HSD17B8			KYNU	SYNE1		IQGAP1		TRMT112	TMED7	IGSF8	IGSF8	KPNA4	KPNA4	IDH3G	HCLS1
								TPD52L1										Luzp1																HSF1			LACTB2	TAF5		IQGAP2		TSTA3	TMSB4	IKBKB	IKBKB	KPNB1	KPNB1	IDI1	HDAC1
								TPR										MACROD1																HSP90AA1			LALBA	TAGLN2		ISCA2		TUBB2A	TOM1L1	IL16	IL16	KRAS	KRAS	IDO1	HEATR1
								TRADD										MAN2C1																HSP90B1			Lamb1	TAPBPL		ITCH		TUBB6	TP53I3	IMP3	IMP3	KRT14	KRT14	IFI30	HEBP1
								TRAF2										MAOB																HSPA4			LAMTOR5	Tbc1d10a		ITGA1		TWF2	TPI1	IMPDH1	IMPDH1	KRT15	KRT15	IFIT5	HERC6
								TRAF3IP2										MAP3K4																HSPA5			LAP3	TBK1		ITGA6		UBE2L3	Tpm3	IPO11	IPO11	KRT6C	KRT6C	IGSF8	HHIPL2
								TRAP1										MAP4																HSPB1			LBR	TCP1		ITGAL		UGDH	TRAP1	IQGAP2	IQGAP2	KYAT3	KYAT3	IKBKB	HIBADH
								TRIM21										MAPK1																Hspbp1			LCP1	TFEB		ITGAM		UGGT1	TRMT112	ISCA2	ISCA2	KYNU	KYNU	IL16	HID1
								Trip12										MAPK13																HTRA1			LGALS1	TGFBI		ITGAX		UGP2	TSTA3	ISG15	ISG15	LACTB	LACTB	IMP3	HIST1H1A
								TRPS1										MAPK14																HYOU1			LGALS3	THRAP3		ITGB2		UNC93B1	TUBB2A	ISYNA1	ISYNA1	LACTB2	LACTB2	IMPDH1	HIST1H1C
								TRPV2										MAPKAPK3																IARS			LGALS9	TINAGL1		IVD		UTRN	TUBB6	ITCH	ITCH	Lamb1	Lamb1	IPO11	HIST1H2AG
								TWF2										MAPRE1																ICAM2			LIMD2	TLN1		Kctd12		VASP	TWF2	ITGA1	ITGA1	LAMTOR5	LAMTOR5	IPO9	HIST1H2AH
								UBE2L3										MACR1																IDH1			LMTK2	TLR2		KEAP1		VAV3	UBE2L3	ITGA6	ITGA6	LAP3	LAP3	IQGAP2	HIST1H2AJ
								UBE4B										MACR2																IDH2			LPL	TMEM173		Khsrp		VIM	UGDH	ITGAL	ITGAL	LBR	LBR	ISCA2	Hist2h2aa3
								UBR1										Marcks																IDH3B			LPO	TMSB10		KIAA1324		VPS41	UGGT1	ITGAM	ITGAM	LCP1	LCP1	ITCH	HIST2H2AC
								UBR3										MARCKSL1																IDH3G			LPXN	TMSB4		KPNA2		VPS4B	UGP2	ITGB2	ITGB2	LDHA	LDHA	ITGA1	HK2
								UNC93B1										MBP																IDI1			LRPAP1	TNC		Kpna3		WARS	UNC93B1	ITIH4	ITIH4	LGALS3	LGALS3	ITGAL	HK3
								USP10										MCEE																IDO1			LRRFIP1	TOM1L1		KPNB1		WAS	UTRN	IVD	IVD	LGALS9	LGALS9	ITGAM	HLA-DMA
								VASP										MCM3																IFI30			Lrrfip2	TOR1AIP2		KRAS		WASF2	VASP	KCNAB2	KCNAB2	LGMN	LGMN	ITGB2	HLA-DMB
								VAV1										MCM4																IFIH1			LRRK1	TP53I3		KRT14		XYLB	VAV3	Kctd12	Kctd12	LMTK2	LMTK2	ITIH1	HLA-DRA
								VAV3										MCM5																IKBKB			LTA4H	TPD52L1		KRT15		YBX1	VIM	KEAP1	KEAP1	LPCAT2	LPCAT2	ITIH4	HMGCL
								VIM										MCM6																IL16			LTBP2	Tpm3		KYAT3		YIPF6	VPS41	Khsrp	Khsrp	LPO	LPO	IVD	HMGN4
								VPS4B										MCM7																IL4I1			LYS	TPR		KYNU		Ywhah	VPS4B	KIAA1324	KIAA1324	LPXN	LPXN	KCNAB2	HMOX1
								WAC										ME2																IMPDH1			MAL2	TRADD		LACTB2			WARS	KLC1	KLC1	LRPAP1	LRPAP1	Kctd12	HNMT
								WASF2										MECR																INPP5D			MAN2C1	TRAF2		LALBA			WAS	KPNA2	KPNA2	LRRFIP1	LRRFIP1	KEAP1	HOOK1
								WDR12										MED7																INPP5F			MAP1A	TRAP1		Lamb1			WASF2	Kpna3	Kpna3	LRRK1	LRRK1	Khsrp	HP
								Wipf1										MFGE8																IQGAP1			MAP3K4	Trip12		LAMTOR5			XYLB	KPNA4	KPNA4	LSS	LSS	KIAA1324	HPRT1
								XAB2										MFSD6																IQGAP2			MAP4	TWF1		LAP3			YBX1	KPNB1	KPNB1	LTA4H	LTA4H	KLC1	HPS1
								XAF1										MGAT4A																ISG15			MAPK1	TWF2		LBR			YIPF6	KRAS	KRAS	Luzp1	Luzp1	KPNA2	HPX
								Ywhah										MICU2																ISYNA1			MAPK13	UBE2L3		LCP1			Ywhah	KRT14	KRT14	MACROD1	MACROD1	Kpna3	HRG
								ZBP1										MID1																ITCH			MAPK14	UBE4B		LGALS1				KRT15	KRT15	MAL2	MAL2	KPNA4	HSD17B10
								ZC3HAV1										Mkl1																ITGA1			MAPKAPK3	UBXN1		LGALS3				KRT6C	KRT6C	MAOB	MAOB	KPNB1	HSD17B4
								ZMYND11										MMAB																ITGA6			MAPRE1	UGGT1		LGALS9				KYAT3	KYAT3	MAP1A	MAP1A	KRAS	HSD17B8
								ZNF830										Mme																ITGAL			MACR1	UNC93B1		LIMD2				KYNU	KYNU	MAP3K4	MAP3K4	KRT14	HSF1
								Zyx										MMP2																ITGAM			MACR2	USP10		LMTK2				LACTB	LACTB	MAP4	MAP4	KRT15	HSP90AA1
																		MMS19																ITGAX			Marcks	USP4		LPL				LACTB2	LACTB2	MAPK1	MAPK1	KRT6C	HSP90B1
																		Mob1a																ITGB2			MARCKSL1	UTRN		LPO				Lamb1	Lamb1	MAPK14	MAPK14	KYAT3	HSPA4
																		Mob1b																ITIH1			MBP	VASP		LPXN				LAMTOR5	LAMTOR5	MAPKAPK3	MAPKAPK3	KYNU	HSPA5
																		MPC2																ITIH4			MCAT	VAV3		LRPAP1				LAP3	LAP3	MAPRE1	MAPRE1	LACTB	HSPB1
																		MPO																IVD			MCCC1	VIM		LRRFIP1				LBR	LBR	Marcks	Marcks	LACTB2	HSPH1
																		MSI2																KCNAB2			MCEE	VPS41		Lrrfip2				LCP1	LCP1	MARCKSL1	MARCKSL1	Lamb1	HTRA1
																		MSL1																KEAP1			MCM3	VPS4B		LRRK1				LDHA	LDHA	MCAT	MCAT	LAMTOR5	HYOU1
																		MSN																KIAA1324			MCM4	WAS		LTA4H				LGALS1	LGALS1	MCCC1	MCCC1	LAP3	HYPK
																		MSR1																KLC1			MCM5	WASF2		LTBP2				LGALS3	LGALS3	MCEE	MCEE	LBR	IARS
																		MTAP																KPNA2			MCM6	WDR12		LTBP4				LGALS9	LGALS9	MCM3	MCM3	LCP1	ICAM2
																		MTCH2																Kpna3			MCM7	Xpo1		LYS				LGMN	LGMN	MCM4	MCM4	LDHA	IDH1
																		MTHFD2																KPNA4			ME2	YIPF6		MAL2				LMTK2	LMTK2	MCM5	MCM5	LGALS1	IDH2
																		MTSS1																KPNB1			MECR	Ywhah		MAN2C1				LPCAT2	LPCAT2	MCM6	MCM6	LGALS3	IDH3B
																		MVK																KRAS			MED7	ZMYND11		MAP1A				LPL	LPL	MCM7	MCM7	LGALS3BP	IDH3G
																		MYBBP1A																KRT14			MFGE8	CAMK1D		MAP2K4				LPO	LPO	ME2	ME2	LGMN	IDI1
																		MYH9																KYAT3			MGAT4A			MAP4				LPXN	LPXN	MECR	MECR	LIPA	IDO1
																		MYO1F																KYNU			MICU2			MAPK1				LRPAP1	LRPAP1	MED20	MED20	LMTK2	IFI30
																		MYO1G																LALBA			MID1			MAPK13				LRRFIP1	LRRFIP1	MED7	MED7	LPCAT2	IFIT5
																		MYO5A																Lamb1			Mkl1			MAPK14				LRRK1	LRRK1	MED9	MED9	LPL	IGSF8
																		MYO6																LAMTOR5			MMAB			MAPKAPK3				LSS	LSS	MGAT4A	MGAT4A	LPO	IKBKB
																		MYO9B																LBH			Mme			MAPRE1				LTA4H	LTA4H	MGST3	MGST3	LPXN	IL16
																		MYOF																LBR			MMP2			MACR1				Luzp1	Luzp1	MICU2	MICU2	LRPAP1	IMP3
																		NADK2																LCP1			MMS19			MACR2				MACROD1	MACROD1	MID1	MID1	LRRK1	IMPDH1
																		NADSYN1																LCP2			Mob1a			Marcks				MAL2	MAL2	Mkl1	Mkl1	LSP1	IPO11
																		NAGK																LDHA			Mob1b			MARCKSL1				MAOB	MAOB	Mme	Mme	LSS	IPO9
																		NAMPT																LGALS1			MOB3A			MBP				MAP1A	MAP1A	MMP2	MMP2	LTA4H	IQGAP1
																		NAPRT																LGALS3			MOCOS			MCAT				MAP3K4	MAP3K4	MMS19	MMS19	LTBP2	IQGAP2
																		NCAPG																LGMN			MPO			MCCC1				MAP4	MAP4	Mob1a	Mob1a	Luzp1	ISCA2
																		NCBP1																LIPA			MRC1			MCEE				MAPK1	MAPK1	Mob1b	Mob1b	LYS	ISG15
																		NCF1																LMTK2			MRPL20			MCM2				MAPK14	MAPK14	MPC2	MPC2	MACROD1	ISYNA1
																		NCK1																LPCAT2			MSI2			MCM3				MAPKAPK3	MAPKAPK3	MPO	MPO	MAL2	ITCH
																		NCKAP1L																LPL			MSN			MCM4				MAPRE1	MAPRE1	MRGBP	MRGBP	MAOB	ITGA1
																		NCOA2																LPO			MSR1			MCM5				Marcks	Marcks	MRPL20	MRPL20	MAP1A	ITGA6
																		NCOR2																LPXN			MTHFD2			MCM6				MARCKSL1	MARCKSL1	MSI2	MSI2	MAP4	ITGAL
																		NDUFA10																LRPAP1			MTSS1			MCM7				MBP	MBP	MSL1	MSL1	MAPK1	ITGAM
																		NDUFA4																LRRFIP2			MVK			ME2				MCAT	MCAT	MSN	MSN	MAPK14	ITGAX
																		NDUFAB1																LRRK1			MX1			MECR				MCCC1	MCCC1	MTAP	MTAP	MAPKAPK3	ITGB2
																		NDUFS3																LSP1			MYBBP1A			MED7				MCEE	MCEE	MTCH2	MTCH2	MAPRE1	ITIH1
																		NEDD4																LSS			MYH9			MFGE8				MCM3	MCM3	MTHFD2	MTHFD2	Marcks	ITIH4
																		NEK6																LTA4H			MYO1F			MGAT4A				MCM4	MCM4	MTMR14	MTMR14	MARCKSL1	IVD
																		NES																LTBP4			MYO1G			MICU2				MCM5	MCM5	MTSS1	MTSS1	MCAT	KCNAB2
																		NFATC2																Luzp1			MYO5A			MID1				MCM6	MCM6	MVK	MVK	MCCC1	Kctd12
																		Nfkb2																LYS			MYO6			Mkl1				MCM7	MCM7	MX1	MX1	MCEE	KEAP1
																		NFYA																LYZ1			MYO9B			MMAB				ME2	ME2	MYBBP1A	MYBBP1A	MCM3	Khsrp
																		NID1																MACR1			MYOF			Mme				MECR	MECR	MYH9	MYH9	MCM4	KIAA1324
																		NIF3L1																MACR2			NADK2			MMP2				MED20	MED20	MYO1F	MYO1F	MCM5	KLC1
																		NIFK																MACROD1			NADSYN1			MMS19				MED7	MED7	MYO1G	MYO1G	MCM6	KPNA2
																		NIPSNAP2																MAN2C1			NAGK			Mob1a				MED9	MED9	MYO5A	MYO5A	MCM7	Kpna3
																		NLRX1																MAOB			NAMPT			Mob1b				MFGE8	MFGE8	MYO6	MYO6	ME2	KPNA4
																		NOL3																MAP3K4			NCBP1			MOB3A				MGAT4A	MGAT4A	MYO9B	MYO9B	MECR	KPNB1
																		NPM1																MAP4			NCF1			MOCOS				MGST3	MGST3	Mzt1	Mzt1	MED20	KRAS
																		NT5C3A																MAP7			NCF2			MPO				MICU2	MICU2	NADK2	NADK2	MED7	KRT14
																		NUDT12																MAPK1			NCF4			MRC1				MID1	MID1	NADSYN1	NADSYN1	MED9	KRT15
																		NUDT3																MAPK13			NCK1			MRPL20				Mkl1	Mkl1	NAMPT	NAMPT	METTL7A	KRT6C
																		NUP214																MAPK14			NCKAP1L			MSI2				Mme	Mme	NAPRT	NAPRT	MFGE8	KYAT3
																		OAS1																MAPKAPK3			NCOA2			MSN				MMP2	MMP2	NCAPG	NCAPG	MGAT4A	KYNU
																		OGT																MAPRE1			NDUFA4			MSR1				MMS19	MMS19	NCBP1	NCBP1	MGST3	LACTB
																		OLFM4																Marcks			NDUFAB1			MTHFD2				Mob1a	Mob1a	NCF1	NCF1	MICU2	LACTB2
																		OS9																MARCKSL1			NEDD4			MTSS1				Mob1b	Mob1b	NCF2	NCF2	MID1	Lamb1
																		OTULIN																MBP			NEK6			MVK				MPC2	MPC2	NCF4	NCF4	Mkl1	LAMTOR5
																		OXCT1																MCEE			NFATC2			MX1				MPO	MPO	NCK1	NCK1	Mme	LAP3
																		P3H1																MCM2			Nfkb2			MYBBP1A				MRC1	MRC1	NCKAP1L	NCKAP1L	MMP2	LBR
																		P4HA1																MCM3			NFYA			MYH9				MRGBP	MRGBP	NCOA2	NCOA2	MMS19	LCP1
																		PACS1																MCM4			NID1			MYO1F				MRPL20	MRPL20	NDUFA10	NDUFA10	Mob1a	LDHA
																		PARVG																MCM5			NIF3L1			MYO1G				MSI2	MSI2	NDUFA4	NDUFA4	Mob1b	LGALS1
																		PAXBP1																MCM6			NIFK			MYO5A				MSL1	MSL1	NDUFAB1	NDUFAB1	MPC2	LGALS3
																		PBRM1																MCM7			NIPSNAP1			MYO6				MSN	MSN	NDUFS3	NDUFS3	MPO	LGALS3BP
																		PBX2																ME2			NLRX1			MYO9B				MTAP	MTAP	NECAP2	NECAP2	MRC1	LGALS9
																		PC																MECR			NMD3			MYOF				MTCH2	MTCH2	NEDD4	NEDD4	MRGBP	LGMN
																		PCCB																MED7			NOL3			NADK2				MTHFD2	MTHFD2	NEK6	NEK6	MRPL20	LIPA
																		PDE5A																MFGE8			NOSIP			NADSYN1				MTMR14	MTMR14	NES	NES	MSL1	LMTK2
																		PDHA1																MFSD6			NPM1			NAGK				MTSS1	MTSS1	NFATC2	NFATC2	MSN	LPCAT2
																		PDXDC1																MGAT4A			NRBP1			NAMPT				MVK	MVK	Nfkb2	Nfkb2	MTAP	LPL
																		PDZD8																MICU2			NT5C3A			NCBP1				MX1	MX1	NFYA	NFYA	MTCH2	LPO
																		PEX14																MID1			NTPCR			NCF1				MYBBP1A	MYBBP1A	NIF3L1	NIF3L1	MTHFD2	LPXN
																		PEX19																Mkl1			NUDT12			NCF2				MYH9	MYH9	NIFK	NIFK	MTSS1	LRPAP1
																		PFDN5																MMAB			NUDT3			NCF4				MYO1F	MYO1F	NIPSNAP1	NIPSNAP1	MVK	LRRFIP1
																		PFKM																Mme			OAS1			NCK1				MYO1G	MYO1G	NIT1	NIT1	MX1	LRRK1
																		PFKP																MMP2			OGT			NCKAP1L				MYO5A	MYO5A	NLRX1	NLRX1	MYBBP1A	LSP1
																		PFN1																MMS19			OLFM4			NCOA2				MYO6	MYO6	NMD3	NMD3	MYH9	LSS
																		PGK1																Mob1a			OPLAH			NCOR2				MYO9B	MYO9B	NMES1	NMES1	MYO1F	LTA4H
																		PGLYRP1																Mob1b			OS9			NDUFA4				MYOF	MYOF	NMI	NMI	MYO1G	LTBP2
																		PGLYRP3																MPC2			OTUD4			NDUFAB1				Mzt1	Mzt1	NOL3	NOL3	MYO5A	LTBP4
																		PHGDH																MPO			P3H1			NEDD4				NADK2	NADK2	NOSIP	NOSIP	MYO6	Luzp1
																		PHYH																MRC1			P4HA1			NEK6				NADSYN1	NADSYN1	NPM1	NPM1	MYO9B	LYS
																		PI16																MSI2			PABPC4			NFATC2				NAMPT	NAMPT	NRBP1	NRBP1	MYOF	MACR1
																		Pi4k2a																MSL1			PACS1			Nfkb2				NAPRT	NAPRT	NT5C3A	NT5C3A	Mzt1	MACR2
																		Picalm																MSN			PALLD			NFYA				NCAPG	NCAPG	NUB1	NUB1	NADK2	MACROD1
																		PIGR																MSR1			PARP14			NID1				NCBP1	NCBP1	NUCB2	NUCB2	NAGK	MAL2
																		PIH1D1																MTAP			PAXBP1			NIF3L1				NCF1	NCF1	NUDT12	NUDT12	NAMPT	MAOB
																		PITPNA																MTCH2			PBRM1			NIFK				NCF2	NCF2	NUDT3	NUDT3	NAPRT	MAP1A
																		PKM																MTHFD2			PBX2			NIPSNAP1				NCF4	NCF4	NUP214	NUP214	NCAPG	MAP3K4
																		PKN1																MT-ND1			PC			NLRX1				NCK1	NCK1	OAS1	OAS1	NCBP1	MAP4
																		PKP2																MTSS1			PCCB			NMD3				NCKAP1L	NCKAP1L	OGT	OGT	NCF2	MAPK1
																		PLA2G15																MVK			Pdcd6ip			NOL3				NDUFA10	NDUFA10	OLFM4	OLFM4	NCF4	MAPK14
																		PLA2R1																MX1			PDE5A			NOSIP				NDUFA4	NDUFA4	OS9	OS9	NCK1	MAPKAPK3
																		PLBD1																MYBBP1A			PDLIM1			NPM1				NDUFAB1	NDUFAB1	OTULIN	OTULIN	NCKAP1L	MAPRE1
																		PLCB3																MYH9			PDLIM2			NRBP1				NDUFS3	NDUFS3	OXCT1	OXCT1	NCOA2	Marcks
																		PLCG2																MYO1F			PDXDC1			NT5C3A				NECAP2	NECAP2	P3H1	P3H1	NDUFA10	MARCKSL1
																		PLEK																MYO1G			PDZD8			NTPCR				NEDD4	NEDD4	P4HA1	P4HA1	NDUFA4	MBP
																		PLOD1																MYO5A			PEPD			NUDT12				NEK6	NEK6	PABPC4	PABPC4	NDUFAB1	MCAT
																		PLOD3																MYO6			PEX14			NUDT3				NES	NES	PACS1	PACS1	NDUFS3	MCCC1
																		PLRG1																MYO9B			PEX19			OAS1				NFATC2	NFATC2	PALLD	PALLD	NECAP2	MCEE
																		PLS3																MYOF			PFDN2			OGT				Nfkb2	Nfkb2	PAXBP1	PAXBP1	NEDD4	MCM3
																		PLTP																NADK2			PFDN4			OLFM4				NFYA	NFYA	PBRM1	PBRM1	NEK6	MCM4
																		PLXNC1																NADSYN1			PFDN5			OPLAH				NID1	NID1	PBX2	PBX2	NES	MCM5
																		PML																NAGK			PFKM			OS9				NIF3L1	NIF3L1	PC	PC	NFATC2	MCM6
																		PMVK																NAMPT			PFKP			OTUD4				NIFK	NIFK	PCCB	PCCB	Nfkb2	MCM7
																		POLR1B																NAPRT			PFN1			P3H1				NIPSNAP1	NIPSNAP1	PCMT1	PCMT1	NFYA	ME2
																		PON3																NCAPG			PGK1			P4HA1				NIT1	NIT1	PCMTD1	PCMTD1	NID1	MECR
																		POU2F1																NCBP1			PGLYRP1			PABPC4				NLRX1	NLRX1	Pdcd6ip	Pdcd6ip	NIF3L1	MED20
																		PPIA																NCF1			PGLYRP3			PACS1				NMD3	NMD3	PDHA1	PDHA1	NIFK	MED7
																		PPM1F																NCF4			PHGDH			PALLD				NMES1	NMES1	PDLIM1	PDLIM1	NIPSNAP1	MED9
																		PPP6C																NCK1			PHYH			PARP14				NMI	NMI	PDLIM2	PDLIM2	NIT1	METTL7A
																		PRCP																NCKAP1L			Pi4k2a			PAXBP1				NOL3	NOL3	PDXDC1	PDXDC1	NLRX1	MFGE8
																		PRKAA1																NCOA2			Picalm			PBRM1				NOSIP	NOSIP	PEX14	PEX14	NMD3	MGAT4A
																		PRKCB																NCOR2			PIN4			PBX2				NPM1	NPM1	PEX19	PEX19	NMES1	MGST3
																		PROS1																NDUFA10			PITPNA			PC				NRBP1	NRBP1	PFDN2	PFDN2	NOL3	MICU2
																		PRPF40A																NDUFA4			PKM			PCCB				NT5C3A	NT5C3A	PFDN4	PFDN4	NPM1	MID1
																		PRTN3																NDUFAB1			PKN1			Pdcd6ip				NUB1	NUB1	PFDN5	PFDN5	NRBP1	Mkl1
																		PSMB10																NDUFS3			PKP2			PDE5A				NUCB2	NUCB2	PFKM	PFKM	NT5C3A	Mme
																		PSMB8																NEDD4			PLA2R1			PDLIM1				NUDT12	NUDT12	PFKP	PFKP	NTPCR	MMP2
																		PSMB9																NEK6			PLAUR			PDLIM2				NUDT3	NUDT3	PFN1	PFN1	NUB1	MMS19
																		Psmc1																NES			PLCB3			PDXDC1				NUP214	NUP214	PGK1	PGK1	NUCB2	Mob1a
																		PSME1																NFATC2			PLEK			PDZD8				OAS1	OAS1	PHYH	PHYH	NUDT12	Mob1b
																		PTPN1																Nfkb2			PLEKHA2			PEPD				OGT	OGT	Pi4k2a	Pi4k2a	NUDT3	MPC2
																		PTPN11																NFYA			PLOD1			PEX14				OLFM4	OLFM4	Picalm	Picalm	NUP214	MPO
																		PTPN23																NID1			PLOD3			PEX19				OS9	OS9	PIH1D1	PIH1D1	OGT	MRC1
																		PTPN6																NIF3L1			PLS3			PFDN2				OTULIN	OTULIN	PIN4	PIN4	OLFM4	MRGBP
																		PTPRC																NIFK			PLTP			PFDN4				OXCT1	OXCT1	PITPNA	PITPNA	OS9	MRPL20
																		PTPRJ																NIPSNAP2			PML			PFDN5				P3H1	P3H1	PKM	PKM	OXCT1	MSI2
																		PURB																NLRX1			PMVK			PFKM				P4HA1	P4HA1	PKN1	PKN1	P3H1	MSL1
																		PYCARD																NOL3			PNN			PFKP				PABPC4	PABPC4	PKP2	PKP2	P4HA1	MSN
																		QKI																NOSIP			PNO1			PFN1				PACS1	PACS1	PLCB3	PLCB3	PABPC4	MTAP
																		RAC2																NPM1			POLR1B			PGK1				PALLD	PALLD	PLEK	PLEK	PACS1	MTCH2
																		RACK1																NT5C3A			PON3			PGLYRP1				PAXBP1	PAXBP1	PLEKHA2	PLEKHA2	PALLD	MTHFD2
																		RAD23A																NUB1			POU2F1			PGLYRP3				PBRM1	PBRM1	PLOD1	PLOD1	PAXBP1	MTMR14
																		RAP2A																NUDT12			PPA1			PHGDH				PBX2	PBX2	PLOD3	PLOD3	PBRM1	MTSS1
																		RASIP1																NUDT3			PPIA			PHYH				PC	PC	PLRG1	PLRG1	PBX2	MVK
																		RASSF2																NUP214			PPM1K			Pi4k2a				PCCB	PCCB	PLS3	PLS3	PC	MX1
																		Rbbp4																OAS1			PPP1R18			Picalm				PCMT1	PCMT1	PML	PML	PCCB	MYBBP1A
																		RBM47																OGT			PPP1R21			PIN4				PCMTD1	PCMTD1	PMVK	PMVK	Pdcd6ip	MYH9
																		RBPJ																OLFM4			PPP4R2			PITPNA				Pdcd6ip	Pdcd6ip	PNN	PNN	PDHA1	MYO1F
																		RBX1																OPLAH			PPP6C			PKM				PDHA1	PDHA1	PNO1	PNO1	PDLIM1	MYO1G
																		RCC2																OS9			PRKAA1			PKN1				PDLIM1	PDLIM1	POLR1B	POLR1B	PDLIM2	MYO5A
																		RDH11																OTULIN			PRKCB			PKP2				PDLIM2	PDLIM2	POU2F1	POU2F1	PDXDC1	MYO6
																		RDH14																OXCT1			PRPF4B			PLA2R1				PDXDC1	PDXDC1	PPA1	PPA1	PEPD	MYO9B
																		RGCC																P3H1			PRPF6			PLAUR				PEX14	PEX14	PPA2	PPA2	PEX14	MYOF
																		RHOG																P4HA1			PRRC2C			PLCB3				PEX19	PEX19	PPIA	PPIA	PEX19	Mzt1
																		RILPL1																PACS1			PRTN3			PLEK				PFDN2	PFDN2	PPM1K	PPM1K	PFDN2	NADK2
																		RIPK3																PAPLN			PSMB9			PLEKHA2				PFDN4	PFDN4	PPP1R18	PPP1R18	PFDN4	NADSYN1
																		RNASEH2A																PARVG			Psmc1			PLEKHA5				PFDN5	PFDN5	PPP4R2	PPP4R2	PFKM	NAGK
																		RNF20																PAXBP1			PSTPIP1			PLOD1				PFKM	PFKM	PPP6C	PPP6C	PFKP	NAMPT
																		RNF31																PBRM1			PTPN1			PLOD3				PFKP	PFKP	PRCP	PRCP	PFN1	NAPRT
																		RNF40																PBX2			PTPN11			PLS3				PFN1	PFN1	PRKAA1	PRKAA1	PGK1	NCAPG
																		Rnf7																PC			PTPN23			PLTP				PGK1	PGK1	PRKCB	PRKCB	PGLYRP1	NCBP1
																		ROCK1																PCCB			PTPN6			PML				PHYH	PHYH	PRPF4B	PRPF4B	PHGDH	NCF1
																		RPA1																PDE5A			PTPN7			PMVK				Pi4k2a	Pi4k2a	PRPF6	PRPF6	PHYH	NCF2
																		RPA3																PDHA1			PTPRC			PNN				Picalm	Picalm	PRTN3	PRTN3	PI16	NCF4
																		RPIA																PDXDC1			PTPRJ			PNO1				PIH1D1	PIH1D1	PSMB10	PSMB10	Pi4k2a	NCK1
																		RPL24																PDZD8			PTX3			POLR1B				PIN4	PIN4	PSMB6	PSMB6	Picalm	NCKAP1L
																		RPL35																PEX14			Pum2			PON3				PITPNA	PITPNA	PSMB8	PSMB8	PIGR	NCOA2
																		RPL36																PEX19			PURB			POU2F1				PKM	PKM	PSMB9	PSMB9	PIN4	NDUFA10
																		RPL37A																PFDN5			PYCARD			PPA1				PKN1	PKN1	Psmc1	Psmc1	PITPNA	NDUFA4
																		RPS14																PFKM			QKI			PPIA				PKP2	PKP2	PSMD5	PSMD5	PKM	NDUFAB1
																		RPS19																PFKP			RAC2			PPM1K				PLA2R1	PLA2R1	PSME1	PSME1	PKN1	NDUFS3
																		Rps23																PFN1			RACK1			PPP1R18				PLAUR	PLAUR	Pstpip2	Pstpip2	PKP2	NECAP2
																		RPS25																PGK1			RAD23A			PPP1R21				PLCB3	PLCB3	PTPN1	PTPN1	PLA2G15	NEDD4
																		RPS27A																PGLYRP1			RAP2A			PPP4R2				PLEK	PLEK	PTPN11	PTPN11	PLA2R1	NEK6
																		RPS6KA1																PGLYRP3			Raver1			PPP6C				PLEKHA2	PLEKHA2	PTPN23	PTPN23	PLAUR	NES
																		RPS7																PHGDH			Rbbp4			PRKAA1				PLOD1	PLOD1	PTPN6	PTPN6	PLCB3	NFATC2
																		Rrm1																PHYH			RBM47			PRKCB				PLOD3	PLOD3	PTPN7	PTPN7	PLEKHA2	Nfkb2
																		Rtf1																PI16			RBM4B			PRKCD				PLRG1	PLRG1	Pum2	Pum2	PLOD1	NFYA
																		S100A12																Pi4k2a			RBPJ			PRPF40A				PLS3	PLS3	PURB	PURB	PLOD3	NID1
																		S100A13																Picalm			RBX1			PRPF4B				PLXNC1	PLXNC1	PYCARD	PYCARD	PLRG1	NIF3L1
																		S100A8																PIGR			RCC2			PRPF6				PML	PML	QKI	QKI	PML	NIFK
																		S100A9																PIH1D1			RGCC			PRRC2C				PMVK	PMVK	RABEPK	RABEPK	PMVK	NIPSNAP1
																		S100B																PITPNA			RHOG			PRTN3				PNN	PNN	RAC2	RAC2	PNN	NIT1
																		SARAF																PKM			RIDA			PSMB9				PNO1	PNO1	RACK1	RACK1	PNO1	NLRX1
																		SARM1																PKN1			RIPK3			Psmc1				POLR1B	POLR1B	RAD23A	RAD23A	POLR1B	NMD3
																		SARS																PKP2			RNASEH2A			PSTPIP1				POU2F1	POU2F1	RAP2A	RAP2A	PON3	NMES1
																		SASH3																PLA2G15			RNASEL			PTPN1				PPA1	PPA1	RASAL1	RASAL1	POU2F1	NMI
																		Satb1																PLA2R1			RNF181			PTPN11				PPA2	PPA2	RASSF2	RASSF2	PPA1	NOL3
																		SCIN																PLBD1			RNF20			PTPN23				PPIA	PPIA	Rbbp4	Rbbp4	PPA2	NOSIP
																		SCP2																PLCB3			RNF213			PTPN6				PPM1K	PPM1K	RBPJ	RBPJ	PPIA	NPM1
																		SDCBP																PLCG2			RNF31			PTPN7				PPP1R18	PPP1R18	RBX1	RBX1	PPM1K	NRBP1
																		SEC11C																PLEK			RNF40			PTPRC				PPP4R2	PPP4R2	RCC2	RCC2	PPP1R18	NT5C3A
																		SEC61A1																PLOD1			Rnf7			PTPRJ				PPP6C	PPP6C	RDH14	RDH14	PPP4R2	NTPCR
																		SEC61B																PLOD3			ROCK1			PTX3				PRCP	PRCP	REEP6	REEP6	PRCP	NUB1
																		SELENOH																PLRG1			RPA1			Pum2				PRKAA1	PRKAA1	RFXAP	RFXAP	PRKAA1	NUCB2
																		SELENOM																PLS3			RPA3			PURB				PRKCB	PRKCB	RGCC	RGCC	PRKCB	NUDT12
																		Sept1																PLTP			RPL11			PYCARD				PRPF4B	PRPF4B	RHOG	RHOG	PROS1	NUDT3
																		Sept4																PLXNC1			RPL13A			QKI				PRPF6	PRPF6	RHPN2	RHPN2	PRPF4B	NUP214
																		Sept6																PML			RPL24			RAC2				PRTN3	PRTN3	RIDA	RIDA	PRPF6	OAS1
																		SF1																PMVK			RPL35			RACK1				PSMB10	PSMB10	RILPL1	RILPL1	PRTN3	OGT
																		SF3B1																POLR1B			RPL36			RAD23A				PSMB6	PSMB6	RIPK3	RIPK3	PSMB10	OLFM4
																		SFXN1																PON3			RPL37A			RANBP9				PSMB8	PSMB8	RMDN1	RMDN1	PSMB6	OS9
																		SGPL1																POU2F1			RPL4			RAP2A				PSMB9	PSMB9	RNASE6	RNASE6	PSMB8	OTULIN
																		SGPP1																PPIA			RPL7			Raver1				Psmc1	Psmc1	RNASEH2A	RNASEH2A	PSMB9	OXCT1
																		SH3BP4																PPM1F			RPS14			Rbbp4				PSMD5	PSMD5	RNF20	RNF20	Psmc1	P3H1
																		SHARPIN																PPP6C			RPS19			RBM47				PSME1	PSME1	RNF31	RNF31	PSME1	P4HA1
																		SIPA1																PRCP			Rps23			RBM4B				PSTPIP1	PSTPIP1	RNF40	RNF40	PSME2	PABPC4
																		SKAP2																PRKAA1			RPS24			RBPJ				Pstpip2	Pstpip2	Rnf7	Rnf7	Pstpip2	PACS1
																		SLC25A1																PRKCB			RPS25			RBX1				PTPN1	PTPN1	ROCK1	ROCK1	PTPN1	PALLD
																		SLC25A4																PRKCD			RPS27A			RCC2				PTPN11	PTPN11	RPA1	RPA1	PTPN11	PATJ
																		SLC28A3																PROS1			RPS6KA1			RGCC				PTPN23	PTPN23	RPA3	RPA3	PTPN23	PAXBP1
																		SLC29A1																PRPF40A			RPS7			RHOG				PTPN6	PTPN6	RPL11	RPL11	PTPN6	PBRM1
																		SLC2A1																PRTN3			Rrm1			RIDA				PTPN7	PTPN7	RPL13A	RPL13A	PTPN7	PBX2
																		SLC30A1																PSMB1			RRP12			RIN3				PTPRC	PTPRC	RPL18	RPL18	PTPRC	PC
																		SLC34A2																PSMB10			RSF1			RIPK3				Pum2	Pum2	RPL24	RPL24	PTPRJ	PCCB
																		SLC35B2																PSMB8			Rtf1			RNASEH2A				PURB	PURB	RPL27A	RPL27A	Pum2	PCMT1
																		SLC7A1																PSMB9			S100A12			RNASEL				PYCARD	PYCARD	RPL35	RPL35	PURB	PCMTD1
																		SLC9A1																Psmc1			S100A13			RNF181				QKI	QKI	RPL36	RPL36	PYCARD	Pdcd6ip
																		SMARCA4																PSME1			S100A8			RNF20				RABEPK	RABEPK	RPL37A	RPL37A	QKI	PDHA1
																		SMC2																PTPN1			S100A9			RNF213				RAC2	RAC2	RPL4	RPL4	RABEPK	PDLIM1
																		SMDT1																PTPN11			S100B			RNF31				RACK1	RACK1	RPL6	RPL6	RAC2	PDLIM2
																		SMS																PTPN23			SARM1			RNF40				RAD23A	RAD23A	RPL7	RPL7	RACK1	PDXDC1
																		SNAPIN																PTPN6			SARS			Rnf7				RAP2A	RAP2A	RPS14	RPS14	RAD23A	PEPD
																		SND1																PTPRC			Satb1			ROCK1				RASAL1	RASAL1	RPS19	RPS19	RAP2A	PEX14
																		SNRNP200																PTPRJ			SBF2			RPA1				RASSF2	RASSF2	Rps23	Rps23	RASSF2	PEX19
																		SNTA1																PTX3			SCAF11			RPA3				Rbbp4	Rbbp4	RPS24	RPS24	Rbbp4	PFDN2
																		SNX16																PURB			SCAF4			RPL11				RBPJ	RBPJ	RPS25	RPS25	RBPJ	PFDN4
																		SNX17																PYCARD			SCIN			RPL13A				RBX1	RBX1	RPS27A	RPS27A	RBX1	PFDN5
																		SNX2																Pzp			SCLY			RPL24				RCC2	RCC2	RPS6KA1	RPS6KA1	RCC2	PFKM
																		SNX27																QKI			SCP2			RPL35				RDH14	RDH14	RPS7	RPS7	RDH14	PFKP
																		SOD2																RAC2			SDCBP			RPL36				REEP6	REEP6	Rrm1	Rrm1	REEP6	PFN1
																		Son																RACK1			SEC23B			RPL37A				RGCC	RGCC	RRP12	RRP12	RFXAP	PGK1
																		SORD																RAD23A			SEC61A1			RPL4				RHOG	RHOG	RSF1	RSF1	RGCC	PGLYRP1
																		SOS1																RANBP9			SEC61B			RPL7				RHPN2	RHPN2	Rtf1	Rtf1	RHOG	PHGDH
																		SP1																RAP2A			SELENOH			RPS14				RIDA	RIDA	S100A12	S100A12	RHPN2	PHYH
																		SPTBN1																RASA4			SEPT1			RPS19				RILPL1	RILPL1	S100A13	S100A13	RIDA	PI16
																		SQLE																RASAL1			SEPT4			Rps23				RIPK3	RIPK3	S100A8	S100A8	RILPL1	Pi4k2a
																		SQOR																RASIP1			SEPT6			RPS24				RMDN1	RMDN1	S100A9	S100A9	RMDN1	Picalm
																		SRPK1																RASSF2			SF1			RPS25				RNASE6	RNASE6	S100B	S100B	RNASE6	PIGR
																		SRXN1																Rbbp4			SF3B1			RPS27A				RNASEH2A	RNASEH2A	SARAF	SARAF	RNASEH2A	PIH1D1
																		ST14																RBM47			SF3B2			RPS6KA1				RNF20	RNF20	SARM1	SARM1	RNF20	PIN4
																		STARD10																RBM4B			SGPL1			RPS7				RNF31	RNF31	SARS	SARS	RNF40	PITPNA
																		STAT1																RBPJ			SH3BGRL2			Rrm1				RNF40	RNF40	SASH3	SASH3	Rnf7	PKM
																		STAT3																RBX1			SH3BP1			RRP12				Rnf7	Rnf7	Satb1	Satb1	RNH1	PKN1
																		STAT6																RCC2			SH3BP4			RSF1				ROCK1	ROCK1	SCAF11	SCAF11	ROCK1	PKP2
																		STK10																RCSD1			SHARPIN			Rtf1				RPA1	RPA1	SCAF4	SCAF4	RPA1	PLA2G15
																		STK3																RDH11			SIPA1			RUNX1				RPA3	RPA3	SCAMP1	SCAMP1	RPA3	PLA2R1
																		STK4																RDH14			SIRPA			S100A12				RPL11	RPL11	SCIN	SCIN	RPL11	PLAUR
																		STT3A																RGCC			SLC2A1			S100A13				RPL13A	RPL13A	SCLY	SCLY	RPL13A	PLCB3
																		Stxbp1																RHOG			SLC34A2			S100A8				RPL18	RPL18	SCP2	SCP2	RPL18	PLCG2
																		STXBP2																RILPL1			SLC3A2			S100A9				RPL24	RPL24	SDCBP	SDCBP	RPL24	PLEK
																		STXBP5																RIN3			SLC9A1			S100B				RPL27A	RPL27A	SEC11C	SEC11C	RPL35	PLEKHA2
																		SUB1																RIPK3			SMAP1			SAMHD1				RPL35	RPL35	SEC23B	SEC23B	RPL36	PLOD1
																		SUCLG1																RNASEH2A			SMARCA4			SARM1				RPL36	RPL36	SEC61A1	SEC61A1	RPL37A	PLOD3
																		SUCLG2																RNF20			SMC2			SARS				RPL37A	RPL37A	SEC61B	SEC61B	RPL4	PLRG1
																		SULT1A1																RNF31			SMCHD1			Satb1				RPL4	RPL4	SELENOM	SELENOM	RPL7	PLS3
																		SUOX																RNF40			SMG9			SBF2				RPL6	RPL6	SERPINA3-8	SERPINA3-8	RPS14	PLXNC1
																		SUPT6H																Rnf7			SND1			SCAF11				RPL7	RPL7	SERPINB8	SERPINB8	RPS19	PML
																		SURF1																RNH1			SNRNP200			SCAF4				RPS14	RPS14	SF1	SF1	Rps23	PMVK
																		SWAP70																ROCK1			Snrpd2			SCIN				RPS19	RPS19	SF3B1	SF3B1	RPS24	PNN
																		SYNJ1																RPA1			SNTA1			SCLY				Rps23	Rps23	SF3B2	SF3B2	RPS25	PNO1
																		SYVN1																RPA3			SNTB2			SCP2				RPS24	RPS24	SF3B5	SF3B5	RPS27A	POLR1B
																		TAF5																RPIA			SNX16			SDCBP				RPS25	RPS25	SFXN1	SFXN1	RPS6KA1	PON3
																		TAGLN2																RPL11			SNX17			SEC23B				RPS27A	RPS27A	SGPL1	SGPL1	RPS7	POU2F1
																		TAOK3																RPL13A			SNX2			SEC61A1				RPS6KA1	RPS6KA1	SGPP1	SGPP1	Rrm1	PPA1
																		TARS2																RPL24			SNX27			SEC61B				RPS7	RPS7	SH3BP1	SH3BP1	RRP12	PPA2
																		Tbc1d10a																RPL35			SOD2			SELENOH				Rrm1	Rrm1	SH3BP4	SH3BP4	RSF1	PPIA
																		TBCB																RPL36			Son			SEPT1				RRP12	RRP12	SHARPIN	SHARPIN	Rtf1	PPM1K
																		TBK1																RPL37A			SORD			SEPT4				RSF1	RSF1	SIPA1	SIPA1	S100A12	PPP1R18
																		TBXAS1																RPS14			SOS1			SEPT6				Rtf1	Rtf1	SKAP2	SKAP2	S100A13	PPP4R2
																		TCP1																RPS19			SP1			SF1				S100A12	S100A12	SLC25A1	SLC25A1	S100A8	PPP6C
																		Tdrkh																Rps23			SPTBN1			SF3B1				S100A13	S100A13	SLC25A4	SLC25A4	S100A9	PRCP
																		TECR																RPS25			SQLE			SF3B2				S100A8	S100A8	SLC2A1	SLC2A1	S100B	PRKAA1
																		TGFBI																RPS27A			SQOR			SGPL1				S100A9	S100A9	SLC30A1	SLC30A1	SARAF	PRKCB
																		TGM2																RPS6KA1			SRPK1			SH3BGRL2				S100B	S100B	SLC35B2	SLC35B2	SARM1	PRKCD
																		THEMIS2																RPS7			SRRM1			SH3BP1				SARAF	SARAF	SLC3A2	SLC3A2	SARS	PROS1
																		THOC1																Rrm1			SRSF2			SH3BP4				SARM1	SARM1	SLC9A1	SLC9A1	SASH3	PRPF4B
																		THOP1																RSF1			SRXN1			SHARPIN				SARS	SARS	SMARCA4	SMARCA4	Satb1	PRPF6
																		THRAP3																Rtf1			STARD10			SIPA1				SASH3	SASH3	SMC2	SMC2	SBF2	PRTN3
																		TLN1																RUNX1			STAT1			SIRPA				Satb1	Satb1	SMCHD1	SMCHD1	SCAF11	PSMB1
																		TLR2																S100A12			STAT2			SLC2A1				SCAF11	SCAF11	SMDT1	SMDT1	SCAF4	PSMB10
																		TMED7																S100A13			STAT3			SLC34A2				SCAF4	SCAF4	SMS	SMS	SCAMP1	PSMB6
																		TMEM173																S100A8			STAT6			SLC3A2				SCAMP1	SCAMP1	SNAPIN	SNAPIN	SCIN	PSMB8
																		TMSB10																S100A9			STK10			SLC9A1				SCIN	SCIN	SND1	SND1	SCP2	PSMB9
																		TMSB4																S100B			STK3			SMAP1				SCLY	SCLY	SNRNP200	SNRNP200	SDCBP	Psmc1
																		TNC																SAMHD1			STK4			SMARCA4				SCP2	SCP2	Snrpd2	Snrpd2	SEC11C	PSMD5
																		TNPO3																SARAF			Stxbp1			SMC2				SDCBP	SDCBP	SNTA1	SNTA1	SEC23B	PSME1
																		TNRC6C																SARM1			STXBP2			SMCHD1				SEC11C	SEC11C	SNTB2	SNTB2	SEC61A1	PSME2
																		TNS2																SARS			STXBP5			SMG9				SEC23B	SEC23B	SNX16	SNX16	SEC61B	PSTPIP1
																		TNS3																SASH3			SUB1			SND1				SEC61A1	SEC61A1	SNX17	SNX17	SELENOM	Pstpip2
																		TOM1L1																Satb1			SUCLG1			SNRNP200				SEC61B	SEC61B	SNX2	SNX2	SERPINA3-8	PTPN1
																		TOP1																SBF1			SUCLG2			Snrpd2				SELENOM	SELENOM	SNX27	SNX27	SERPINB8	PTPN11
																		TP53I3																SBF2			SUGP1			SNTA1				SERPINA3-8	SERPINA3-8	SOD2	SOD2	SF1	PTPN23
																		TPD52L1																SCIN			SULT1A1			SNTB2				SERPINB8	SERPINB8	Son	Son	SF3B1	PTPN6
																		TPI1																SCLY			SUOX			SNX16				SF1	SF1	SORD	SORD	SF3B2	PTPN7
																		Tpm3																SCP2			SUPT6H			SNX17				SF3B1	SF3B1	SOS1	SOS1	SF3B5	PTPRC
																		TPR																Scrib			SURF1			SNX2				SF3B2	SF3B2	SP1	SP1	SFXN1	PTPRJ
																		TRADD																SDCBP			SVIP			SNX27				SF3B5	SF3B5	SPRYD4	SPRYD4	SGPL1	Pum2
																		TRAF2																SEC11C			SWAP70			SOD2				SFXN1	SFXN1	SPTBN1	SPTBN1	SGPP1	PURB
																		TRAF3IP2																SEC61A1			SYNJ1			Son				SGPL1	SGPL1	SQOR	SQOR	SGSH	PYCARD
																		TRIM2																SEC61B			SYVN1			SORD				SGPP1	SGPP1	SRPK1	SRPK1	SH3BGRL2	QKI
																		TRIM21																SELENOH			TAF5			SOS1				SH3BP1	SH3BP1	SRRM1	SRRM1	SH3BP4	RABEPK
																		Trip12																SELENOM			TAGLN2			SP1				SH3BP4	SH3BP4	SRSF2	SRSF2	SIPA1	RAC2
																		TRMT1L																Sept1			TAOK3			SPTAN1				SHARPIN	SHARPIN	SRXN1	SRXN1	SLC25A1	RACK1
																		TRPS1																Sept4			TAPBPL			SPTBN1				SIPA1	SIPA1	SSR1	SSR1	SLC25A4	RAD23A
																		TRPV2																Sept6			TARS2			SQLE				SKAP2	SKAP2	SSR4	SSR4	SLC2A1	RAP1GDS1
																		TUBA1C																SERPINA3-8			Tbc1d10a			SQOR				SLC25A4	SLC25A4	STAT1	STAT1	SLC30A1	RAP2A
																		TUBB2A																SERPINB8			TBK1			SRPK1				SLC29A1	SLC29A1	STAT2	STAT2	SLC34A2	RASAL1
																		TUBB6																SF1			TBXAS1			SRRM1				SLC2A1	SLC2A1	STAT3	STAT3	SLC35B2	RASSF2
																		TWF1																SF3B1			TCP1			SRSF2				SLC30A1	SLC30A1	STAT6	STAT6	SLC3A2	Rbbp4
																		TWF2																SFXN1			Tdrkh			SRXN1				SLC34A2	SLC34A2	STK3	STK3	SLC9A1	RBPJ
																		Ubap2l																SGPL1			TECR			STARD10				SLC35B2	SLC35B2	STK4	STK4	SMARCA4	RBX1
																		UBE2L3																SGPP1			TFEB			STAT1				SLC3A2	SLC3A2	STT3A	STT3A	SMC2	RCC2
																		UBE2Q1																SH3BP4			TGFBI			STAT2				SLC9A1	SLC9A1	Stxbp1	Stxbp1	SMCHD1	RDH14
																		UBE4B																SHARPIN			TGM2			STAT3				SMARCA4	SMARCA4	STXBP2	STXBP2	SMDT1	REEP6
																		UBR1																SIPA1			THOP1			STAT6				SMCHD1	SMCHD1	STXBP5	STXBP5	SMS	RFXAP
																		UBR3																SKAP2			THRAP3			STK10				SMDT1	SMDT1	SUB1	SUB1	SNAPIN	RGCC
																		UGDH																SLAIN2			TINAGL1			STK3				SMG9	SMG9	SUCLG1	SUCLG1	SND1	RHOG
																		UMPS																SLC25A1			TLN1			STK4				SMS	SMS	SUCLG2	SUCLG2	SNRNP200	RHPN2
																		UNC93B1																SLC25A13			TLR2			Strn4				SNAPIN	SNAPIN	SULT1A1	SULT1A1	Snrpd2	RIDA
																		UPF2																SLC25A4			TMEM173			Stxbp1				SND1	SND1	SURF1	SURF1	SNTA1	RILPL1
																		Upp1																SLC28A3			TMPO			STXBP2				SNRNP200	SNRNP200	SVIP	SVIP	SNTB2	RIN3
																		USP10																SLC29A1			TMSB10			STXBP5				Snrpd2	Snrpd2	SWAP70	SWAP70	SNX16	RIPK3
																		VASP																SLC2A1			TMSB4			SUB1				SNTA1	SNTA1	SYMPK	SYMPK	SNX17	RMDN1
																		VAV1																SLC30A1			TNC			SUCLG1				SNTB2	SNTB2	SYNJ1	SYNJ1	SNX2	RNASE6
																		VAV3																SLC34A2			TNPO3			SUCLG2				SNX16	SNX16	SYVN1	SYVN1	SNX27	RNASEH2A
																		VCAM1																SLC35B2			TNRC6C			SUGP1				SNX17	SNX17	TAF5	TAF5	SNX29	RNF20
																		VIM																SLC7A1			TNS2			SULT1A1				SNX2	SNX2	TARS2	TARS2	SOD2	RNF31
																		VPS11																SLC9A1			TOM1L1			SUOX				SNX27	SNX27	TBC1D15	TBC1D15	Son	RNF40
																		VPS33A																SMAP1			TOP1			SUPT6H				SOD2	SOD2	TBCB	TBCB	SORD	Rnf7
																		VPS41																SMARCA4			TOR1AIP2			SURF1				Son	Son	TBCC	TBCC	SP1	RNH1
																		VPS4B																SMC2			TOX4			SVIP				SORD	SORD	TBK1	TBK1	SPRYD4	ROCK1
																		WAC																SMDT1			TP53I3			SWAP70				SOS1	SOS1	TBXAS1	TBXAS1	SPTBN1	RPA1
																		WARS																SMS			TPD52L1			SYNE1				SP1	SP1	TCP1	TCP1	SQOR	RPA3
																		WASF2																SNAPIN			Tpm3			SYNJ1				SPRYD4	SPRYD4	Tdrkh	Tdrkh	SRPK1	RPL11
																		WDR12																SND1			TPR			SYVN1				SPTBN1	SPTBN1	TECR	TECR	SRRM1	RPL13A
																		Wipf1																SNRNP200			TRADD			TAF5				SRPK1	SRPK1	TFEB	TFEB	SRSF2	RPL18
																		XAB2																SNTA1			TRAF2			TAGLN2				SRRM1	SRRM1	TGFBI	TGFBI	SSR1	RPL24
																		XAF1																SNX16			TRAP1			TAOK3				SRSF2	SRSF2	TGM2	TGM2	SSR4	RPL27A
																		Xpo1																SNX17			TRIM2			TAPBPL				SRXN1	SRXN1	THEMIS2	THEMIS2	ST14	RPL35
																		XRN2																SNX2			TRIM21			TARS2				SSR1	SSR1	THOC1	THOC1	STAT1	RPL36
																		XYLB																SNX27			Trip12			Tbc1d10a				SSR4	SSR4	THOP1	THOP1	STAT2	RPL37A
																		YBX1																SOD2			TRMT1L			TBK1				STARD10	STARD10	THRAP3	THRAP3	STAT3	RPL4
																		YIPF6																Son			TRPS1			TBXAS1				STAT1	STAT1	THUMPD3	THUMPD3	STAT6	RPL6
																		Ywhah																SORD			Tsr1			TCP1				STAT2	STAT2	TINAGL1	TINAGL1	STK10	RPL7
																		ZBP1																SOS1			TSTA3			Tdrkh				STAT3	STAT3	TLN1	TLN1	STK4	RPS14
																		ZC3HAV1																SP1			TUBA1C			TECR				STAT6	STAT6	TLR2	TLR2	STT3A	RPS19
																		ZFP36L2																SPTBN1			TUBB2A			TFEB				STK10	STK10	TMED7	TMED7	Stxbp1	Rps23
																		ZFYVE16																SQLE			TUBB6			TGFBI				STK3	STK3	TMEM173	TMEM173	STXBP2	RPS24
																		ZMYND11																SQOR			TWF1			TGM2				STK4	STK4	TMPO	TMPO	STXBP5	RPS25
																		ZNF830																SRPK1			TWF2			THOP1				STT3A	STT3A	TMSB10	TMSB10	SUB1	RPS27A
																		Zyx																SRSF2			Ubap2l			THRAP3				Stxbp1	Stxbp1	TMSB4	TMSB4	SUCLG1	RPS6KA1
																																		SRXN1			UBE2L3			TINAGL1				STXBP2	STXBP2	TNPO3	TNPO3	SUCLG2	RPS7
																																		ST14			UBE2Q1			TLN1				SUB1	SUB1	TOM1L1	TOM1L1	SURF1	Rrm1
																																		STARD10			UBE4B			TLR2				SUCLG1	SUCLG1	TOP1	TOP1	SVIP	RRP12
																																		STAT1			UBR1			TMEM173				SUCLG2	SUCLG2	TOR1AIP2	TOR1AIP2	SWAP70	RSF1
																																		STAT3			UBR3			TMPO				SULT1A1	SULT1A1	TOX4	TOX4	SYMPK	Rtf1
																																		STAT6			UBXN1			TMSB10				SURF1	SURF1	TPD52L1	TPD52L1	SYVN1	S100A12
																																		STK10			UGDH			TMSB4				SVIP	SVIP	TPI1	TPI1	TAF5	S100A13
																																		STK3			UGGT1			TNC				SWAP70	SWAP70	Tpm3	Tpm3	TAGLN2	S100A8
																																		STK4			UGP2			TNPO3				SYMPK	SYMPK	TPR	TPR	TARS2	S100A9
																																		STT3A			UNC93B1			TNRC6C				SYNJ1	SYNJ1	TRADD	TRADD	Tbc1d10a	S100B
																																		Stxbp1			UPF2			TNS2				SYVN1	SYVN1	TRAF2	TRAF2	TBC1D15	SARAF
																																		STXBP2			USP10			TOM1L1				TAF5	TAF5	TRAP1	TRAP1	TBCB	SARM1
																																		STXBP5			USP4			TOP1				TARS2	TARS2	TRIM2	TRIM2	TBCC	SARS
																																		SUB1			UTRN			TOR1AIP2				Tbc1d10a	Tbc1d10a	TRIM21	TRIM21	TBXAS1	SASH3
																																		SUCLG1			VASP			TOX4				TBC1D15	TBC1D15	Trip12	Trip12	TCP1	Satb1
																																		SUCLG2			VAV1			TP53I3				TBCB	TBCB	TRPS1	TRPS1	Tdrkh	SBF2
																																		SULT1A1			VAV3			TPD52L1				TBCC	TBCC	TSTD1	TSTD1	TECR	SCAF11
																																		SUOX			VIM			Tpm3				TBK1	TBK1	TUBA1C	TUBA1C	TFEB	SCAF4
																																		SUPT6H			VPS11			TPR				TBXAS1	TBXAS1	TUBB2A	TUBB2A	TGFBI	SCAMP1
																																		SURF1			VPS41			TRADD				TCP1	TCP1	TUBB6	TUBB6	TGM2	SCIN
																																		SVIP			VPS4B			TRAF2				Tdrkh	Tdrkh	TWF1	TWF1	THOC1	SCLY
																																		SWAP70			WAC			TRAP1				TECR	TECR	TWF2	TWF2	THRAP3	SCP2
																																		Syf2			WARS			TRIM2				TFEB	TFEB	UBE2L3	UBE2L3	THUMPD3	Scrib
																																		SYMPK			WASF2			TRIM21				TGFBI	TGFBI	UBE2Q1	UBE2Q1	TINAGL1	SDCBP
																																		SYNJ1			WDR12			Trip12				TGM2	TGM2	UBE4B	UBE4B	TLN1	SEC11C
																																		SYVN1			XAB2			TRMT1L				THEMIS2	THEMIS2	UBXN1	UBXN1	TM9SF2	SEC23B
																																		TAF5			XAF1			TRPS1				THOC1	THOC1	UGDH	UGDH	TMED7	SEC61A1
																																		TAGLN2			Xpo1			Tsr1				THOP1	THOP1	UGGT1	UGGT1	TMEM173	SEC61B
																																		TAOK3			XRN2			TSTA3				THRAP3	THRAP3	UGP2	UGP2	TMPO	SELENOM
																																		TAPBP			XYLB			TUBA1C				THUMPD3	THUMPD3	UMPS	UMPS	TMSB10	sept1
																																		TARS2			YBX1			TUBB2A				TINAGL1	TINAGL1	UNC93B1	UNC93B1	TMSB4	sept4
																																		Tbc1d10a			YIPF6			TUBB6				TLN1	TLN1	UPF2	UPF2	TNPO3	sept6
																																		TBCB			Ywhah			TWF1				TLR2	TLR2	Upp1	Upp1	TOM1L1	SERPINA3-8
																																		TBK1			ZBP1			TWF2				TMED7	TMED7	UPRT	UPRT	TOP1	SERPINB8
																																		TBXAS1			ZC3HAV1			Ubap2l				TMEM173	TMEM173	USP10	USP10	TOR1AIP2	SF1
																																		TCP1			ZCCHC6			UBE2L3				TMPO	TMPO	USP4	USP4	TOX4	SF3B1
																																		Tdrkh			ZFP36L2			UBE2Q1				TMSB10	TMSB10	UTRN	UTRN	TP53I3	SF3B2
																																		TECR			ZFYVE16			UBE4B				TMSB4	TMSB4	VASP	VASP	TPI1	SF3B5
																																		TFEB			ZMYND11			UBR1				TNPO3	TNPO3	VAV3	VAV3	Tpm3	SFXN1
																																		TGFBI			ZMYND8			UBR3				TOM1L1	TOM1L1	VBP1	VBP1	TPR	SGPL1
																																		TGM2			ZNF185			UBXN1				TOP1	TOP1	VIM	VIM	TRADD	SGPP1
																																		THEMIS2			ZNF330			UGDH				TOR1AIP2	TOR1AIP2	VPS11	VPS11	TRAF2	SGSH
																																		THOC1			ZNF687			UGGT1				TOX4	TOX4	VPS37A	VPS37A	TRAP1	SH3BGRL2
																																		THOP1			Zyx			UGP2				TPD52L1	TPD52L1	VPS39	VPS39	TRIM21	SH3BP1
																																		THRAP3						UNC93B1				TPI1	TPI1	VPS41	VPS41	Trip12	SH3BP4
																																		TLN1						UPF2				Tpm3	Tpm3	VPS4B	VPS4B	TRMT112	SHARPIN
																																		TLR2						USP10				TPR	TPR	WAC	WAC	TRPS1	SIPA1
																																		TMED7						USP4				TRADD	TRADD	WARS	WARS	TSTA3	SKAP2
																																		TMEM173						UTRN				TRAF2	TRAF2	WASF2	WASF2	TUBA1C	SLC25A1
																																		TMSB10						VASP				TRAP1	TRAP1	WASHC3	WASHC3	TUBB2A	SLC25A4
																																		TMSB4						VAV1				TRIM2	TRIM2	WDR12	WDR12	TUBB6	SLC29A1
																																		TNC						VAV3				TRIM21	TRIM21	WDR44	WDR44	TWF1	SLC2A1
																																		TNPO3						VIM				Trip12	Trip12	Wipf1	Wipf1	TWF2	SLC30A1
																																		TNRC6C						VPS11				TRPS1	TRPS1	Wtap	Wtap	UBE2L3	SLC34A2
																																		TNS2						VPS41				TRPV2	TRPV2	XAB2	XAB2	UBE2Q1	SLC35B2
																																		TNS3						VPS4B				TSTD1	TSTD1	XAF1	XAF1	UGDH	SLC3A2
																																		TOM1L1						WAC				TUBA1C	TUBA1C	Xpo1	Xpo1	UGGT1	SLC9A1
																																		TOP1						WARS				TUBB2A	TUBB2A	XRN2	XRN2	UGP2	SMARCA4
																																		TOR1AIP2						WAS				TUBB6	TUBB6	YBX1	YBX1	UMPS	SMC2
																																		TP53I3						WASF2				TWF1	TWF1	YIPF6	YIPF6	UNC93B1	SMCHD1
																																		TPD52L1						WDR12				TWF2	TWF2	Ywhah	Ywhah	UPF2	SMDT1
																																		TPI1						XAB2				UBE2L3	UBE2L3	ZBP1	ZBP1	USP10	SMG9
																																		Tpm3						XAF1				UBE2Q1	UBE2Q1	ZC3HAV1	ZC3HAV1	USP4	SMS
																																		TPR						Xpo1				UBE4B	UBE4B	ZFP36L2	ZFP36L2	UTRN	SNAPIN
																																		TRADD						XRN2				UBXN1	UBXN1	ZFYVE16	ZFYVE16	VASP	SND1
																																		TRAF2						XYLB				UGDH	UGDH	ZMYND11	ZMYND11	VAV3	SNRNP200
																																		TRAF3IP2						YBX1				UGGT1	UGGT1	ZNF185	ZNF185	VBP1	Snrpd2
																																		TRAP1						YIPF6				UGP2	UGP2	ZNF330	ZNF330	VIM	SNTA1
																																		TRIM2						Ywhah				UMPS	UMPS	ZNF687	ZNF687	VPS11	SNTB2
																																		TRIM21						ZBP1				UNC93B1	UNC93B1	ZNF830	ZNF830	VPS37A	SNX16
																																		Trip12						ZC3HAV1				UPF2	UPF2	Zyx	Zyx	VPS39	SNX17
																																		TRMT1L						ZCCHC6				Upp1	Upp1			VPS41	SNX2
																																		TRPS1						ZFP36L2				UPRT	UPRT			VPS4B	SNX27
																																		TRPV2						ZFYVE16				USP10	USP10			WAC	SNX29
																																		TUBA1C						ZMYND11				USP4	USP4			WARS	SOD2
																																		TUBB2A						ZMYND8				UTRN	UTRN			WASF2	Son
																																		TUBB6						ZNF185				VASP	VASP			WASHC3	SORD
																																		TWF1						ZNF330				VAV3	VAV3			WDR12	SOS1
																																		TWF2						ZNF687				VBP1	VBP1			WDR44	SP1
																																		Ubap2l						Zyx				VIM	VIM			Wipf1	SPRYD4
																																		UBE2L3										VPS11	VPS11			Wtap	SPTAN1
																																		UBE2Q1										VPS37A	VPS37A			XAB2	SPTBN1
																																		UBE4B										VPS39	VPS39			XAF1	SQOR
																																		UBR1										VPS41	VPS41			Xpo1	SRPK1
																																		UBR3										VPS4B	VPS4B			XRN2	SRRM1
																																		UBXN1										WARS	WARS			XYLB	SRSF2
																																		UGDH										WASF2	WASF2			YBX1	SRXN1
																																		UMPS										WASHC3	WASHC3			YIPF6	SSR1
																																		UNC93B1										WDR12	WDR12			Ywhah	SSR4
																																		UPF2										WDR44	WDR44			ZBP1	ST14
																																		Upp1										Wipf1	Wipf1			ZC3HAV1	STARD10
																																		USP10										Wtap	Wtap			ZFP36L2	STAT1
																																		VASP										XAB2	XAB2			ZFYVE16	STAT2
																																		VAV1										XAF1	XAF1			ZMYND11	STAT3
																																		VAV3										Xpo1	Xpo1			ZNF185	STAT6
																																		VCAM1										XRN2	XRN2			ZNF330	STAU1
																																		VIM										YBX1	YBX1			ZNF687	STK10
																																		VPS11										YIPF6	YIPF6			ZNF830	STK3
																																		VPS33A										Ywhah	Ywhah			Zyx	STK4
																																		VPS41										ZBP1	ZBP1				STT3A
																																		VPS4B										ZC3HAV1	ZC3HAV1				Stxbp1
																																		WAC										ZFP36L2	ZFP36L2				STXBP2
																																		WARS										ZFYVE16	ZFYVE16				STXBP5
																																		WAS										ZMYND11	ZMYND11				SUB1
																																		WASF2										ZNF185	ZNF185				SUCLG1
																																		WDR12										ZNF330	ZNF330				SUCLG2
																																		Wipf1										ZNF687	ZNF687				SULT1A1
																																		XAB2										ZNF830	ZNF830				SURF1
																																		XAF1										Zyx	Zyx				SVIP
																																		Xpo1															SWAP70
																																		XRN2															SYMPK
																																		XYLB															SYNJ1
																																		YBX1															SYVN1
																																		YIPF6															TAF5
																																		Ywhah															TAGLN2
																																		ZBP1															TARS2
																																		ZC3HAV1															Tbc1d10a
																																		ZFP36L2															TBC1D15
																																		ZFYVE16															TBCB
																																		ZMYND11															TBCC
																																		ZNF830															TBK1
																																		Zyx															TBXAS1
																																																	TCP1
																																																	Tdrkh
																																																	TECR
																																																	TFEB
																																																	TGFBI
																																																	TGM2
																																																	THEMIS2
																																																	THOC1
																																																	THOP1
																																																	THRAP3
																																																	THUMPD3
																																																	TINAGL1
																																																	TLN1
																																																	TLR2
																																																	TM9SF2
																																																	TMED7
																																																	TMEM173
																																																	TMPO
																																																	TMSB10
																																																	TMSB4
																																																	TNPO3
																																																	TOM1L1
																																																	TOP1
																																																	TOR1AIP2
																																																	TOX4
																																																	TP53I3
																																																	TPD52L1
																																																	TPI1
																																																	Tpm3
																																																	TPR
																																																	TRADD
																																																	TRAF2
																																																	TRAP1
																																																	TRIM2
																																																	TRIM21
																																																	Trip12
																																																	TRMT112
																																																	TRPS1
																																																	TRPV2
																																																	TSTA3
																																																	TSTD1
																																																	TUBA1C
																																																	TUBB2A
																																																	TUBB6
																																																	TWF1
																																																	TWF2
																																																	UBE2L3
																																																	UBE2Q1
																																																	UBE4B
																																																	UBXN1
																																																	UGDH
																																																	UGGT1
																																																	UGP2
																																																	UMPS
																																																	UNC93B1
																																																	UPF2
																																																	Upp1
																																																	UPRT
																																																	USP10
																																																	USP4
																																																	UTRN
																																																	VASP
																																																	VAV3
																																																	VBP1
																																																	VIM
																																																	VPS11
																																																	VPS37A
																																																	VPS39
																																																	VPS41
																																																	VPS4B
																																																	WAC
																																																	WARS
																																																	WAS
																																																	WASF2
																																																	WASHC3
																																																	WDR12
																																																	WDR44
																																																	Wipf1
																																																	Wtap
																																																	XAB2
																																																	XAF1
																																																	Xpo1
																																																	XRN2
																																																	XYLB
																																																	YBX1
																																																	YIPF6
																																																	Ywhah
																																																	ZBP1
																																																	ZC3HAV1
																																																	ZFP36L2
																																																	ZFYVE16
																																																	ZMYND11
																																																	ZNF185
																																																	ZNF330
																																																	ZNF687
																																																	ZNF830
																																																	Zyx

## Sheet: BP (933)
id	Control1	Control2	Control3	mastitis1	mastitis2	mastitis3	Control_mean	mastitis_mean	log2(fc)	PValue	FDR	Symbol	Description	KEGG_A_class	KEGG_B_class	Pathway	K_ID	GO Component	GO Function	GO Process
NP_001103265.1	5621331	33100196	18843568	16473629	99869728	24516564	19188365	46953307	1.29099	1.29321e-15	1.95505e-13	A2M	alpha-2-macroglobulin precursor [Bos taurus]	Organismal Systems	Immune system	ko04610//Complement and coagulation cascades	K03910	GO:0031988//membrane-bounded vesicle;GO:0044421//extracellular region part	GO:0004866//endopeptidase inhibitor activity;GO:0019838//growth factor binding;GO:0019899//enzyme binding;GO:0019958//C-X-C chemokine binding	GO:0010466//negative regulation of peptidase activity;GO:0030154//cell differentiation
XP_010808446.1	515390	630061	509185	1.11435e+06	3.62376e+06	1.53573e+06	551545	2.09128e+06	1.92283	9.91726e-10	3.99428e-08	AAK1	PREDICTED: AP2-associated protein kinase 1 isoform X2 [Bos taurus]	-	-	-	-	GO:0019898//extrinsic component of membrane;GO:0030135//coated vesicle;GO:0033267//axon part	GO:0004672//protein kinase activity;GO:0005102//receptor binding;GO:0032403//protein complex binding;GO:0032550//purine ribonucleoside binding	GO:0006468//protein phosphorylation;GO:0008104//protein localization;GO:0008593//regulation of Notch signaling pathway;GO:0031647//regulation of protein stability;GO:0048259//regulation of receptor-mediated endocytosis
NP_776648.1	134806	64845.6	139026	196896	122075	313630	112893	210867	0.901383	0.00082318	0.00503379	ABCC1	multidrug resistance-associated protein 1 [Bos taurus]	Human Diseases;Environmental Information Processing;Environmental Information Processing;Human Diseases;Organismal Systems	Cancers;Signal transduction;Membrane transport;Drug resistance;Digestive system	ko05206//MicroRNAs in cancer;ko04071//Sphingolipid signaling pathway;ko02010//ABC transporters;ko01523//Antifolate resistance;ko04977//Vitamin digestion and absorption	K05665;K05665;K05665;K05665;K05665	GO:0016021//integral component of membrane;GO:0031988//membrane-bounded vesicle	GO:0015405//P-P-bond-hydrolysis-driven transmembrane transporter activity;GO:0017111//nucleoside-triphosphatase activity;GO:0032550//purine ribonucleoside binding	GO:0044763//single-organism cellular process;GO:0051234//establishment of localization
NP_001032555.2	4366524	6212354	7013330	219077	860771	189941	5.86407e+06	423263	-3.79228	4.47367e-07	8.77072e-06	ABCG2	ATP-binding cassette sub-family G member 2 [Bos taurus]	Organismal Systems;Environmental Information Processing;Human Diseases	Digestive system;Membrane transport;Drug resistance	ko04976//Bile secretion;ko02010//ABC transporters;ko01523//Antifolate resistance	K05681;K05681;K05681	GO:0031090//organelle membrane;GO:0031224//intrinsic component of membrane;GO:0043231//intracellular membrane-bounded organelle	GO:0015405//P-P-bond-hydrolysis-driven transmembrane transporter activity;GO:0017111//nucleoside-triphosphatase activity;GO:0032550//purine ribonucleoside binding;GO:0046983//protein dimerization activity	GO:0006082//organic acid metabolic process;GO:0051234//establishment of localization
XP_024841850.1	1350475	1.17816e+06	979601	666241	639338	479738	1.16941e+06	595106	-0.974567	4.92532e-05	0.000487378	Ablim1	PREDICTED: actin-binding LIM protein 1 isoform X2 [Bos mutus]	Organismal Systems	Development	ko04360//Axon guidance	K07520	GO:0005856//cytoskeleton;GO:0031252//cell leading edge	GO:0008092//cytoskeletal protein binding;GO:0046914//transition metal ion binding	GO:0006357//regulation of transcription from RNA polymerase II promoter;GO:0006996//organelle organization;GO:0010927//cellular component assembly involved in morphogenesis;GO:0030031//cell projection assembly;GO:0097485//neuron projection guidance
XP_005220161.3	381335	235274	324221	1.97453e+06	421501	3.12917e+06	313610	1.84173e+06	2.55402	0.000111804	0.000977833	ABR	PREDICTED: active breakpoint cluster region-related protein isoform X1 [Capra hircus]	-	-	-	-	GO:0016020//membrane;GO:0044444//cytoplasmic part	GO:0005088//Ras guanyl-nucleotide exchange factor activity	GO:0002237//response to molecule of bacterial origin;GO:0002887//negative regulation of myeloid leukocyte mediated immunity;GO:0007010//cytoskeleton organization;GO:0007417//central nervous system development;GO:0030334//regulation of cell migration;GO:0031348//negative regulation of defense response;GO:0043087//regulation of GTPase activity;GO:0045807//positive regulation of endocytosis;GO:00485…
NP_001029491.1	3.10733e+06	1.87439e+06	2.12431e+06	4.83974e+06	4.1217e+06	5370926	2.36868e+06	4.77745e+06	1.01216	2.48174e-15	3.37666e-13	ACAA1	3-ketoacyl-CoA thiolase, peroxisomal [Bos taurus]	Metabolism;Organismal Systems;Cellular Processes;Metabolism;Metabolism;Metabolism;Metabolism;Metabolism	Global and overview maps;Endocrine system;Transport and catabolism;Global and overview maps;Amino acid metabolism;Lipid metabolism;Lipid metabolism;Lipid metabolism	ko01100//Metabolic pathways;ko03320//PPAR signaling pathway;ko04146//Peroxisome;ko01212//Fatty acid metabolism;ko00280//Valine, leucine and isoleucine degradation;ko00071//Fatty acid degradation;ko01040//Biosynthesis of unsaturated fatty acids;ko00592//alpha-Linolenic acid metabolism	K07513;K07513;K07513;K07513;K07513;K07513;K07513;K07513	GO:0042579//microbody	GO:0003997//acyl-CoA oxidase activity;GO:0016746//transferase activity, transferring acyl groups	GO:0008202//steroid metabolic process;GO:0009062//fatty acid catabolic process
XP_005220032.1	2.2207e+06	4.45618e+06	4.91537e+06	1300845	1429534	2.77713e+06	3.86409e+06	1.83584e+06	-1.07369	4.74632e-25	3.22892e-22	ACACA	PREDICTED: acetyl-CoA carboxylase 1 isoform X2 [Bos taurus]	Metabolism;Organismal Systems;Environmental Information Processing;Organismal Systems;Metabolism;Metabolism;Metabolism;Metabolism	Global and overview maps;Endocrine system;Signal transduction;Endocrine system;Global and overview maps;Carbohydrate metabolism;Carbohydrate metabolism;Lipid metabolism	ko01100//Metabolic pathways;ko04910//Insulin signaling pathway;ko04152//AMPK signaling pathway;ko04922//Glucagon signaling pathway;ko01212//Fatty acid metabolism;ko00620//Pyruvate metabolism;ko00640//Propanoate metabolism;ko00061//Fatty acid biosynthesis	K11262;K11262;K11262;K11262;K11262;K11262;K11262;K11262	GO:0031988//membrane-bounded vesicle;GO:0043231//intracellular membrane-bounded organelle;GO:0044444//cytoplasmic part	GO:0016421//CoA carboxylase activity;GO:0016879//ligase activity, forming carbon-nitrogen bonds;GO:0032550//purine ribonucleoside binding;GO:0043169//cation binding	GO:0006631//fatty acid metabolic process;GO:0006637//acyl-CoA metabolic process;GO:0015937//coenzyme A biosynthetic process;GO:0019538//protein metabolic process;GO:0048878//chemical homeostasis;GO:0051260//protein homooligomerization;GO:0060249//anatomical structure homeostasis
NP_001179221.1	3.55488e+06	4912607	5558017	922204	1779399	801970	4.67517e+06	1.16786e+06	-2.00115	5.97441e-08	1.50533e-06	ACAD10	acyl-CoA dehydrogenase family member 10 [Bos taurus]	-	-	-	-	-	GO:0000166//nucleotide binding;GO:0016491//oxidoreductase activity;GO:0016740//transferase activity	GO:0044710//single-organism metabolic process
NP_001017933.1	1.81342e+06	1.90987e+06	1.54281e+06	930896	1107804	1.04809e+06	1.75537e+06	1.02893e+06	-0.77063	0.0116365	0.0419964	ACADSB	short/branched chain specific acyl-CoA dehydrogenase, mitochondrial [Bos taurus]	Metabolism;Metabolism;Metabolism;Metabolism	Global and overview maps;Global and overview maps;Amino acid metabolism;Lipid metabolism	ko01100//Metabolic pathways;ko01212//Fatty acid metabolism;ko00280//Valine, leucine and isoleucine degradation;ko00071//Fatty acid degradation	K09478;K09478;K09478;K09478	GO:0031988//membrane-bounded vesicle;GO:0044429//mitochondrial part	GO:0000166//nucleotide binding;GO:0016491//oxidoreductase activity	GO:0032787//monocarboxylic acid metabolic process;GO:0044238//primary metabolic process
NP_776919.1	5359641	5.87866e+06	6.0015e+06	17776930	11237174	17805154	5.7466e+06	1.56064e+07	1.44136	0.00096934	0.00581519	ACADVL	very long-chain specific acyl-CoA dehydrogenase, mitochondrial precursor [Bos taurus]	Metabolism;Metabolism;Metabolism	Global and overview maps;Global and overview maps;Lipid metabolism	ko01100//Metabolic pathways;ko01212//Fatty acid metabolism;ko00071//Fatty acid degradation	K09479;K09479;K09479	GO:0009295//nucleoid;GO:0019866//organelle inner membrane;GO:0043231//intracellular membrane-bounded organelle;GO:0043232//intracellular non-membrane-bounded organelle	GO:0000166//nucleotide binding;GO:0016627//oxidoreductase activity, acting on the CH-CH group of donors	GO:0006635//fatty acid beta-oxidation;GO:0019218//regulation of steroid metabolic process;GO:0030154//cell differentiation;GO:0031327//negative regulation of cellular biosynthetic process;GO:0045922//negative regulation of fatty acid metabolic process
XP_005220772.1	4384927	2430214	2451205	6914915	3.68264e+06	9199561	3088782	6.59904e+06	1.09522	2.95408e-07	6.20266e-06	ACLY	PREDICTED: ATP-citrate synthase isoform X2 [Bos taurus]	Metabolism;Metabolism	Global and overview maps;Carbohydrate metabolism	ko01100//Metabolic pathways;ko00020//Citrate cycle (TCA cycle)	K01648;K01648	GO:0016020//membrane;GO:0031981//nuclear lumen;GO:0031988//membrane-bounded vesicle;GO:0043234//protein complex;GO:0044444//cytoplasmic part	GO:0004774//succinate-CoA ligase activity;GO:0032550//purine ribonucleoside binding;GO:0043169//cation binding;GO:0046912//transferase activity, transferring acyl groups, acyl groups converted into alkyl on transfer	GO:0005975//carbohydrate metabolic process;GO:0006641//triglyceride metabolic process;GO:0009893//positive regulation of metabolic process;GO:0015980//energy derivation by oxidation of organic compounds;GO:0035336//long-chain fatty-acyl-CoA metabolic process;GO:0072350//tricarboxylic acid metabolic process
NP_001069150.2	276500	126788	137443	506267	1.00417e+06	826537	180244	778991	2.11166	0.001969	0.0103597	ACOT7	cytosolic acyl coenzyme A thioester hydrolase [Bos taurus]	Metabolism;Metabolism	Lipid metabolism;Lipid metabolism	ko00062//Fatty acid elongation;ko01040//Biosynthesis of unsaturated fatty acids	K17360;K17360	GO:0031981//nuclear lumen;GO:0031988//membrane-bounded vesicle;GO:0042995//cell projection;GO:0044444//cytoplasmic part	GO:0000062//fatty-acyl-CoA binding;GO:0046983//protein dimerization activity;GO:0047617//acyl-CoA hydrolase activity	GO:0009108//coenzyme biosynthetic process;GO:0035336//long-chain fatty-acyl-CoA metabolic process;GO:0036112//medium-chain fatty-acyl-CoA metabolic process;GO:0042759//long-chain fatty acid biosynthetic process
NP_001068625.2	187420	179687	186700	508902	199034	598118	184602	435351	1.23776	0.00208038	0.0108617	ACOT8	acyl-coenzyme A thioesterase 8 [Bos taurus]	Metabolism;Cellular Processes;Metabolism	Global and overview maps;Transport and catabolism;Lipid metabolism	ko01100//Metabolic pathways;ko04146//Peroxisome;ko00120//Primary bile acid biosynthesis	K11992;K11992;K11992	GO:0044439//peroxisomal part	GO:0005515//protein binding;GO:0047617//acyl-CoA hydrolase activity	GO:0006732//coenzyme metabolic process;GO:0007031//peroxisome organization;GO:0043648//dicarboxylic acid metabolic process
NP_001030240.1	4.29178e+06	3.78781e+06	3.58768e+06	1.51262e+06	1.52586e+06	789304	3.88909e+06	1.27593e+06	-1.60789	1.76734e-06	2.82899e-05	ACSF3	PREDICTED: acyl-CoA synthetase family member 3, mitochondrial isoform X1 [Bos taurus]	Metabolism	Amino acid metabolism	ko00280//Valine, leucine and isoleucine degradation	K18660	GO:0043231//intracellular membrane-bounded organelle	GO:0016878//acid-thiol ligase activity;GO:0036094//small molecule binding	GO:0006631//fatty acid metabolic process;GO:0043649//dicarboxylic acid catabolic process
NP_001069553.1	13152734	15631050	16584333	5.90792e+06	6065746	9493930	1.51227e+07	7.15587e+06	-1.07952	3.19754e-12	2.28978e-10	ACSL1	long-chain-fatty-acid--CoA ligase 1 [Bos taurus]	Metabolism;Organismal Systems;Organismal Systems;Organismal Systems;Cellular Processes;Cellular Processes;Metabolism;Metabolism;Metabolism	Global and overview maps;Environmental adaptation;Endocrine system;Endocrine system;Transport and catabolism;Cell growth and death;Global and overview maps;Lipid metabolism;Lipid metabolism	ko01100//Metabolic pathways;ko04714//Thermogenesis;ko04920//Adipocytokine signaling pathway;ko03320//PPAR signaling pathway;ko04146//Peroxisome;ko04216//Ferroptosis;ko01212//Fatty acid metabolism;ko00071//Fatty acid degradation;ko00061//Fatty acid biosynthesis	K01897;K01897;K01897;K01897;K01897;K01897;K01897;K01897;K01897	GO:0043231//intracellular membrane-bounded organelle	GO:0015645//fatty acid ligase activity	GO:0006629//lipid metabolic process;GO:0009755//hormone-mediated signaling pathway;GO:0015909//long-chain fatty acid transport;GO:0045860//positive regulation of protein kinase activity
XP_002699912.1	563764	1.17091e+06	381322	1.63984e+06	1.4619e+06	2.18624e+06	705332	1.76266e+06	1.32138	9.69989e-05	0.000859223	ACSL4	Long-chain-fatty-acid--CoA ligase 4, partial [Bos mutus]	Metabolism;Organismal Systems;Organismal Systems;Organismal Systems;Cellular Processes;Cellular Processes;Metabolism;Metabolism;Metabolism	Global and overview maps;Environmental adaptation;Endocrine system;Endocrine system;Transport and catabolism;Cell growth and death;Global and overview maps;Lipid metabolism;Lipid metabolism	ko01100//Metabolic pathways;ko04714//Thermogenesis;ko04920//Adipocytokine signaling pathway;ko03320//PPAR signaling pathway;ko04146//Peroxisome;ko04216//Ferroptosis;ko01212//Fatty acid metabolism;ko00071//Fatty acid degradation;ko00061//Fatty acid biosynthesis	K01897;K01897;K01897;K01897;K01897;K01897;K01897;K01897;K01897	GO:0031988//membrane-bounded vesicle;GO:0043231//intracellular membrane-bounded organelle;GO:0043232//intracellular non-membrane-bounded organelle;GO:0044232//organelle membrane contact site	GO:0015645//fatty acid ligase activity;GO:0016878//acid-thiol ligase activity	GO:0001558//regulation of cell growth;GO:0006629//lipid metabolic process;GO:0007565//female pregnancy;GO:0030154//cell differentiation;GO:0032304//negative regulation of icosanoid secretion
NP_001033131.1	61444.5	56899.4	38008.2	1.36677e+06	394062	2.01211e+06	52117.4	1.25765e+06	4.59282	6.28001e-05	0.000594855	ACSL6	long-chain-fatty-acid--CoA ligase 6 [Bos taurus]	Metabolism;Organismal Systems;Organismal Systems;Organismal Systems;Cellular Processes;Cellular Processes;Metabolism;Metabolism;Metabolism	Global and overview maps;Environmental adaptation;Endocrine system;Endocrine system;Transport and catabolism;Cell growth and death;Global and overview maps;Lipid metabolism;Lipid metabolism	ko01100//Metabolic pathways;ko04714//Thermogenesis;ko04920//Adipocytokine signaling pathway;ko03320//PPAR signaling pathway;ko04146//Peroxisome;ko04216//Ferroptosis;ko01212//Fatty acid metabolism;ko00071//Fatty acid degradation;ko00061//Fatty acid biosynthesis	K01897;K01897;K01897;K01897;K01897;K01897;K01897;K01897;K01897	GO:0043231//intracellular membrane-bounded organelle	GO:0015645//fatty acid ligase activity;GO:0046983//protein dimerization activity	GO:0061351//neural precursor cell proliferation
NP_777171.1	9662442	13893310	12492265	2.11665e+06	6181814	2.03308e+06	1.2016e+07	3.44385e+06	-1.80286	4.58854e-07	8.94436e-06	Acss1	acetyl-coenzyme A synthetase 2-like, mitochondrial [Bos taurus]	Metabolism;Metabolism;Metabolism;Metabolism;Metabolism;Metabolism	Global and overview maps;Global and overview maps;Carbohydrate metabolism;Carbohydrate metabolism;Carbohydrate metabolism;Carbohydrate metabolism	ko01100//Metabolic pathways;ko01200//Carbon metabolism;ko00010//Glycolysis / Gluconeogenesis;ko00620//Pyruvate metabolism;ko00640//Propanoate metabolism;ko00630//Glyoxylate and dicarboxylate metabolism	K01895;K01895;K01895;K01895;K01895;K01895	GO:0044429//mitochondrial part	GO:0016405//CoA-ligase activity;GO:0032550//purine ribonucleoside binding	GO:0006083//acetate metabolic process;GO:0006084//acetyl-CoA metabolic process
NP_001098809.1	19590526	17740370	32707566	1.35766e+06	5.27491e+06	1.70572e+06	23346154	2.77943e+06	-3.07032	1.77449e-12	1.32658e-10	ACSS2	acetyl-coenzyme A synthetase, cytoplasmic [Bos taurus]	Metabolism;Metabolism;Metabolism;Metabolism;Metabolism;Metabolism	Global and overview maps;Global and overview maps;Carbohydrate metabolism;Carbohydrate metabolism;Carbohydrate metabolism;Carbohydrate metabolism	ko01100//Metabolic pathways;ko01200//Carbon metabolism;ko00010//Glycolysis / Gluconeogenesis;ko00620//Pyruvate metabolism;ko00640//Propanoate metabolism;ko00630//Glyoxylate and dicarboxylate metabolism	K01895;K01895;K01895;K01895;K01895;K01895	GO:0044429//mitochondrial part	GO:0016405//CoA-ligase activity;GO:0032550//purine ribonucleoside binding	GO:0006083//acetate metabolic process;GO:0006084//acetyl-CoA metabolic process;GO:0006629//lipid metabolic process
NP_001029674.1	790981120	462176576	471834368	886655936	1527580032	952375168	5.74997e+08	1122203712	0.964707	0.00098207	0.00586214	ACTA2	Actin, aortic smooth muscle [Fukomys damarensis]	Organismal Systems;Environmental Information Processing;Organismal Systems	Endocrine system;Signal transduction;Circulatory system	ko04926//Relaxin signaling pathway;ko04371//Apelin signaling pathway;ko04270//Vascular smooth muscle contraction	K12313;K12313;K12313	GO:0031988//membrane-bounded vesicle;GO:0032432//actin filament bundle;GO:0032991//macromolecular complex;GO:0036379//myofilament;GO:0044421//extracellular region part	GO:0019900//kinase binding;GO:0032550//purine ribonucleoside binding	GO:0002064//epithelial cell development;GO:0006939//smooth muscle contraction;GO:0007015//actin filament organization;GO:0008015//blood circulation;GO:0014904//myotube cell development;GO:0051707//response to other organism
NP_776404.2	2.16486e+06	1.73905e+06	1.74176e+06	4159026	2.08088e+06	5813413	1.88189e+06	4.01777e+06	1.09421	0.00189216	0.0100174	ACTB	PREDICTED: actin, cytoplasmic 1 [Camelus dromedarius]	Cellular Processes;Cellular Processes;Organismal Systems;Human Diseases;Environmental Information Processing;Cellular Processes;Human Diseases;Organismal Systems;Human Diseases;Cellular Processes;Organismal Systems;Cellular Processes;Organismal Systems;Environmental Information Processing;Cellular Processes;Human Diseases;Organismal Systems;Human Diseases;Human Diseases;Environmental Information …	Cell motility;Cellular community - eukaryotes;Environmental adaptation;Cancers;Signal transduction;Cellular community - eukaryotes;Cancers;Endocrine system;Infectious diseases;Transport and catabolism;Endocrine system;Cellular community - eukaryotes;Immune system;Signal transduction;Cell growth and death;Cardiovascular diseases;Immune system;Infectious diseases;Infectious diseases;Signal transduc…	ko04810//Regulation of actin cytoskeleton;ko04510//Focal adhesion;ko04714//Thermogenesis;ko05205//Proteoglycans in cancer;ko04015//Rap1 signaling pathway;ko04530//Tight junction;ko05225//Hepatocellular carcinoma;ko04919//Thyroid hormone signaling pathway;ko05164//Influenza A;ko04145//Phagosome;ko04921//Oxytocin signaling pathway;ko04520//Adherens junction;ko04611//Platelet activation;ko04390//Hip…	K05692;K05692;K05692;K05692;K05692;K05692;K05692;K05692;K05692;K05692;K05692;K05692;K05692;K05692;K05692;K05692;K05692;K05692;K05692;K05692;K05692;K05692;K05692;K05692;K05692;K05692;K05692;K05692;K05692	GO:0000785//chromatin;GO:0005856//cytoskeleton;GO:0005924//cell-substrate adherens junction;GO:0016020//membrane;GO:0031988//membrane-bounded vesicle;GO:0035097//histone methyltransferase complex;GO:0035770//ribonucleoprotein granule;GO:0043005//neuron projection;GO:0043189//H4/H2A histone acetyltransferase complex;GO:0043292//contractile fiber;GO:0044421//extracellular region part;GO:0044456//sy…	GO:0000977//RNA polymerase II regulatory region sequence-specific DNA binding;GO:0005198//structural molecule activity;GO:0008092//cytoskeletal protein binding;GO:0008134//transcription factor binding;GO:0019900//kinase binding;GO:0031490//chromatin DNA binding;GO:0032550//purine ribonucleoside binding	GO:0001894//tissue homeostasis;GO:0002431//Fc receptor mediated stimulatory signaling pathway;GO:0006338//chromatin remodeling;GO:0006458//'de novo' protein folding;GO:0006952//defense response;GO:0007169//transmembrane receptor protein tyrosine kinase signaling pathway;GO:0022607//cellular component assembly;GO:0030168//platelet activation;GO:0031032//actomyosin structure organization;GO:0035556…
NP_001028790.1	602758720	393034208	454600736	1335091072	852091136	1708007552	4.83465e+08	1.2984e+09	1.42525	1.64274e-05	0.000195719	ACTG1	PREDICTED: actin, cytoplasmic 2 isoform X1 [Colobus angolensis palliatus]	Cellular Processes;Cellular Processes;Organismal Systems;Human Diseases;Environmental Information Processing;Cellular Processes;Human Diseases;Organismal Systems;Human Diseases;Cellular Processes;Organismal Systems;Cellular Processes;Organismal Systems;Environmental Information Processing;Cellular Processes;Human Diseases;Organismal Systems;Human Diseases;Human Diseases;Environmental Information …	Cell motility;Cellular community - eukaryotes;Environmental adaptation;Cancers;Signal transduction;Cellular community - eukaryotes;Cancers;Endocrine system;Infectious diseases;Transport and catabolism;Endocrine system;Cellular community - eukaryotes;Immune system;Signal transduction;Cell growth and death;Cardiovascular diseases;Immune system;Infectious diseases;Infectious diseases;Signal transduc…	ko04810//Regulation of actin cytoskeleton;ko04510//Focal adhesion;ko04714//Thermogenesis;ko05205//Proteoglycans in cancer;ko04015//Rap1 signaling pathway;ko04530//Tight junction;ko05225//Hepatocellular carcinoma;ko04919//Thyroid hormone signaling pathway;ko05164//Influenza A;ko04145//Phagosome;ko04921//Oxytocin signaling pathway;ko04520//Adherens junction;ko04611//Platelet activation;ko04390//Hip…	K05692;K05692;K05692;K05692;K05692;K05692;K05692;K05692;K05692;K05692;K05692;K05692;K05692;K05692;K05692;K05692;K05692;K05692;K05692;K05692;K05692;K05692;K05692;K05692;K05692;K05692;K05692;K05692;K05692	GO:0005856//cytoskeleton;GO:0016020//membrane;GO:0031988//membrane-bounded vesicle;GO:0043005//neuron projection;GO:0043231//intracellular membrane-bounded organelle;GO:0043234//protein complex;GO:0043292//contractile fiber;GO:0044421//extracellular region part;GO:0044456//synapse part	GO:0005198//structural molecule activity;GO:0019900//kinase binding;GO:0032550//purine ribonucleoside binding;GO:0044389//ubiquitin-like protein ligase binding	GO:0001894//tissue homeostasis;GO:0002431//Fc receptor mediated stimulatory signaling pathway;GO:0006952//defense response;GO:0007169//transmembrane receptor protein tyrosine kinase signaling pathway;GO:0022607//cellular component assembly;GO:0030168//platelet activation;GO:0031032//actomyosin structure organization;GO:0035556//intracellular signal transduction;GO:0045216//cell-cell junction orga…
NP_001098505.1	2887248	1920074	1.23781e+06	2979488	19567694	3149792	2.01504e+06	8565658	2.08775	2.92938e-05	0.000314331	ACTL6A	actin-like protein 6A [Bos taurus]	Organismal Systems;Human Diseases	Environmental adaptation;Cancers	ko04714//Thermogenesis;ko05225//Hepatocellular carcinoma	K11340;K11340	GO:0000785//chromatin;GO:0016020//membrane;GO:0033202//DNA helicase complex;GO:0043189//H4/H2A histone acetyltransferase complex;GO:0090544//BAF-type complex	GO:0000977//RNA polymerase II regulatory region sequence-specific DNA binding;GO:0003712//transcription cofactor activity;GO:0031490//chromatin DNA binding	GO:0006259//DNA metabolic process;GO:0006338//chromatin remodeling;GO:0006355//regulation of transcription, DNA-templated;GO:0016573//histone acetylation;GO:0033554//cellular response to stress;GO:0040007//growth;GO:0048731//system development
NP_776651.1	13953550	11168158	11601399	30418260	15690673	44872100	1.2241e+07	30327011	1.30888	0.00148726	0.00824599	ACTR3	PREDICTED: actin-related protein 3 isoform X1 [Colobus angolensis palliatus]	Cellular Processes	Cellular community - eukaryotes	ko04530//Tight junction	K18584	GO:0005924//cell-substrate adherens junction;GO:0015629//actin cytoskeleton;GO:0031252//cell leading edge;GO:0031988//membrane-bounded vesicle;GO:0043234//protein complex;GO:0044444//cytoplasmic part;GO:0045202//synapse	GO:0003779//actin binding;GO:0005198//structural molecule activity;GO:0032550//purine ribonucleoside binding	GO:0002431//Fc receptor mediated stimulatory signaling pathway;GO:0006952//defense response;GO:0007169//transmembrane receptor protein tyrosine kinase signaling pathway;GO:0009636//response to toxic substance;GO:0010033//response to organic substance;GO:0010591//regulation of lamellipodium assembly;GO:0010770//positive regulation of cell morphogenesis involved in differentiation;GO:0031346//posit…
XP_002691532.1	518983	476593	444970	1.07239e+06	457946	1.29743e+06	480182	942588	0.973046	0.0021217	0.0110183	ADAM17	PREDICTED: disintegrin and metalloproteinase domain-containing protein 17 isoform X1 [Bos taurus]	Human Diseases;Human Diseases;Environmental Information Processing	Neurodegenerative diseases;Infectious diseases;Signal transduction	ko05010//Alzheimer disease;ko05120//Epithelial cell signaling in Helicobacter pylori infection;ko04330//Notch signaling pathway	K06059;K06059;K06059	GO:0005856//cytoskeleton;GO:0005924//cell-substrate adherens junction;GO:0016021//integral component of membrane;GO:0031253//cell projection membrane;GO:0098589//membrane region	GO:0004175//endopeptidase activity;GO:0005126//cytokine receptor binding;GO:0019904//protein domain specific binding;GO:0046914//transition metal ion binding	GO:0001558//regulation of cell growth;GO:0001818//negative regulation of cytokine production;GO:0001819//positive regulation of cytokine production;GO:0002237//response to molecule of bacterial origin;GO:0002690//positive regulation of leukocyte chemotaxis;GO:0006509//membrane protein ectodomain proteolysis;GO:0007155//cell adhesion;GO:0017015//regulation of transforming growth factor beta recept…
NP_001179747.2	483100	330337	337600	611154	574388	973575	383679	719706	0.907508	0.00335689	0.0159587	ADAM9	disintegrin and metalloproteinase domain-containing protein 9 precursor [Bos taurus]	-	-	-	-	GO:0005924//cell-substrate adherens junction;GO:0031226//intrinsic component of plasma membrane;GO:0031988//membrane-bounded vesicle;GO:0044421//extracellular region part;GO:0044424//intracellular part	GO:0004175//endopeptidase activity;GO:0019901//protein kinase binding;GO:0019904//protein domain specific binding;GO:0032403//protein complex binding;GO:0046914//transition metal ion binding	GO:0000302//response to reactive oxygen species;GO:0002274//myeloid leukocyte activation;GO:0006509//membrane protein ectodomain proteolysis;GO:0007178//transmembrane receptor protein serine/threonine kinase signaling pathway;GO:0009913//epidermal cell differentiation;GO:0010038//response to metal ion;GO:0010634//positive regulation of epithelial cell migration;GO:0016337//single organismal cell-…
NP_001094531.1	1.20816e+06	825696	824292	1.23138e+06	2486865	946051	952715	1.55476e+06	0.706579	0.000177571	0.00142791	ADAMTSL4	ADAMTS-like protein 4 precursor [Bos taurus]	-	-	-	-	GO:0005578//proteinaceous extracellular matrix	GO:0004175//endopeptidase activity	GO:0019538//protein metabolic process;GO:0042981//regulation of apoptotic process;GO:0043062//extracellular structure organization
XP_002686059.1	739927	687035	721813	1.38564e+06	773836	2.04089e+06	716258	1.40012e+06	0.967001	4.64685e-10	2.12165e-08	ADAR	PREDICTED: double-stranded RNA-specific adenosine deaminase isoform X8 [Bos taurus]	Human Diseases;Human Diseases;Organismal Systems	Infectious diseases;Infectious diseases;Immune system	ko05164//Influenza A;ko05162//Measles;ko04623//Cytosolic DNA-sensing pathway	K12968;K12968;K12968	GO:0005681//spliceosomal complex;GO:0043232//intracellular non-membrane-bounded organelle	GO:0003723//RNA binding;GO:0004000//adenosine deaminase activity	GO:0001960//negative regulation of cytokine-mediated signaling pathway;GO:0002200//somatic diversification of immune receptors;GO:0002252//immune effector process;GO:0006469//negative regulation of protein kinase activity;GO:0006886//intracellular protein transport;GO:0016553//base conversion or substitution editing;GO:0030099//myeloid cell differentiation;GO:0034470//ncRNA processing;GO:0042981/…
NP_001192928.1	4838984	4949807	3.88001e+06	1.88486e+06	2.59866e+06	1.61688e+06	4.55627e+06	2.03346e+06	-1.16391	0.000146456	0.001221	ADD1	alpha-adducin [Bos taurus]	-	-	-	-	GO:0005924//cell-substrate adherens junction;GO:0015629//actin cytoskeleton;GO:0016020//membrane;GO:0043231//intracellular membrane-bounded organelle	GO:0003723//RNA binding;GO:0003779//actin binding;GO:0046983//protein dimerization activity	GO:0001894//tissue homeostasis;GO:0019538//protein metabolic process;GO:0019725//cellular homeostasis;GO:0030099//myeloid cell differentiation;GO:0040007//growth;GO:0043009//chordate embryonic development;GO:0043393//regulation of protein binding;GO:0051693//actin filament capping
XP_015327629.1	13983795	5433416	8602406	2703327	11803768	1.66617e+06	9.33987e+06	5.39109e+06	-0.792826	0.00784648	0.0310347	ADIPOQ	PREDICTED: adiponectin isoform X2 [Bos taurus]	Environmental Information Processing;Human Diseases;Organismal Systems;Organismal Systems;Organismal Systems;Human Diseases	Signal transduction;Endocrine and metabolic diseases;Endocrine system;Aging;Endocrine system;Endocrine and metabolic diseases	ko04152//AMPK signaling pathway;ko04932//Non-alcoholic fatty liver disease (NAFLD);ko04920//Adipocytokine signaling pathway;ko04211//Longevity regulating pathway - mammal;ko03320//PPAR signaling pathway;ko04930//Type II diabetes mellitus	K07296;K07296;K07296;K07296;K07296;K07296	GO:0031988//membrane-bounded vesicle;GO:0043231//intracellular membrane-bounded organelle;GO:0044421//extracellular region part;GO:0044444//cytoplasmic part	GO:0005102//receptor binding;GO:0031406//carboxylic acid binding;GO:0046983//protein dimerization activity	GO:0001933//negative regulation of protein phosphorylation;GO:0001960//negative regulation of cytokine-mediated signaling pathway;GO:0002762//negative regulation of myeloid leukocyte differentiation;GO:0006111//regulation of gluconeogenesis;GO:0006355//regulation of transcription, DNA-templated;GO:0006979//response to oxidative stress;GO:0007009//plasma membrane organization;GO:0008217//regulatio…
NP_001069843.1	301786	148099	205534	717162	305647	791091	218473	604634	1.4686	0.000168829	0.00137386	AFAP1L2	actin filament-associated protein 1-like 2 [Bos taurus]	-	-	-	-	-	GO:0019904//protein domain specific binding;GO:0030295//protein kinase activator activity;GO:0060090//binding, bridging	GO:0000278//mitotic cell cycle;GO:0001819//positive regulation of cytokine production;GO:0006355//regulation of transcription, DNA-templated;GO:0006952//defense response;GO:0042058//regulation of epidermal growth factor receptor signaling pathway;GO:0045860//positive regulation of protein kinase activity
NP_001193648.1	230150	86232.8	132807	542709	435451	646853	149730	541671	1.85505	3.95854e-08	1.05608e-06	AGPS	alkyldihydroxyacetonephosphate synthase, peroxisomal [Bos taurus]	Metabolism;Cellular Processes;Metabolism	Global and overview maps;Transport and catabolism;Lipid metabolism	ko01100//Metabolic pathways;ko04146//Peroxisome;ko00565//Ether lipid metabolism	K00803;K00803;K00803	GO:0043232//intracellular non-membrane-bounded organelle;GO:0044439//peroxisomal part	GO:0000166//nucleotide binding;GO:0016616//oxidoreductase activity, acting on the CH-OH group of donors, NAD or NADP as acceptor;GO:0016765//transferase activity, transferring alkyl or aryl (other than methyl) groups	GO:0006629//lipid metabolic process
XP_005205231.1	2111256	5.39106e+06	5.07215e+06	1627443	2.72998e+06	NA	4.19149e+06	2.17871e+06	-0.943987	0.000982337	0.00586214	AGR2	PREDICTED: anterior gradient protein 2 homolog isoform X1 [Bos taurus]	-	-	-	-	GO:0043231//intracellular membrane-bounded organelle	GO:0001948//glycoprotein binding	GO:0002067//glandular epithelial cell differentiation;GO:0007589//body fluid secretion
NP_001107554.1	637095	1.96842e+06	856460	1.47688e+06	4583745	1.7172e+06	1.15399e+06	2.59261e+06	1.16777	3.16914e-07	6.57307e-06	AGT	angiotensinogen precursor [Bos taurus]	Organismal Systems;Organismal Systems	Endocrine system;Endocrine system	ko04924//Renin secretion;ko04614//Renin-angiotensin system	K09821;K09821	GO:0031988//membrane-bounded vesicle;GO:0044421//extracellular region part	GO:0008483//transaminase activity;GO:0031701//angiotensin receptor binding	GO:0001775//cell activation;GO:0001885//endothelial cell development;GO:0001944//vasculature development;GO:0001976//neurological system process involved in regulation of systemic arterial blood pressure;GO:0001991//regulation of systemic arterial blood pressure by circulatory renin-angiotensin;GO:0002016//regulation of blood volume by renin-angiotensin;GO:0003071//renal system process involved i…
NP_001192955.1	100426	143652	125260	233285	180398	421566	123113	278416	1.17727	0.0102985	0.0382219	AHR	aryl hydrocarbon receptor [Bos taurus]	Human Diseases;Organismal Systems	Endocrine and metabolic diseases;Immune system	ko04934//Cushing syndrome;ko04659//Th17 cell differentiation	K09093;K09093	GO:0043231//intracellular membrane-bounded organelle	GO:0000981//RNA polymerase II transcription factor activity, sequence-specific DNA binding;GO:0031072//heat shock protein binding;GO:0044212//transcription regulatory region DNA binding;GO:0060089//molecular transducer activity	GO:0003006//developmental process involved in reproduction;GO:0007165//signal transduction;GO:0042221//response to chemical;GO:0044702//single organism reproductive process;GO:0044767//single-organism developmental process;GO:0045898//regulation of RNA polymerase II transcriptional preinitiation complex assembly;GO:0050670//regulation of lymphocyte proliferation
NP_001029838.1	1.95929e+06	1.96786e+06	2.05538e+06	3.74367e+06	2.20773e+06	4208613	1.99418e+06	3.38667e+06	0.764075	8.47997e-06	0.000111155	AHSA1	activator of 90 kDa heat shock protein ATPase homolog 1 [Bos taurus]	-	-	-	-	GO:0031988//membrane-bounded vesicle;GO:0043231//intracellular membrane-bounded organelle;GO:0044444//cytoplasmic part	GO:0005515//protein binding;GO:0008047//enzyme activator activity	GO:0043462//regulation of ATPase activity;GO:0050896//response to stimulus
NP_776410.1	1.53834e+06	1.25246e+06	1.0453e+06	16867188	3.46769e+06	19056588	1.2787e+06	1.31305e+07	3.36017	0.00104538	0.006152	AIF1	allograft inflammatory factor 1 [Bos taurus]	-	-	-	-	GO:0015629//actin cytoskeleton;GO:0031252//cell leading edge;GO:0031253//cell projection membrane;GO:0043231//intracellular membrane-bounded organelle;GO:0044444//cytoplasmic part	GO:0003779//actin binding;GO:0046872//metal ion binding	GO:0002690//positive regulation of leukocyte chemotaxis;GO:0007265//Ras protein signal transduction;GO:0008154//actin polymerization or depolymerization;GO:0008284//positive regulation of cell proliferation;GO:0008285//negative regulation of cell proliferation;GO:0010324//membrane invagination;GO:0014911//positive regulation of smooth muscle cell migration;GO:0014912//negative regulation of smoot…
NP_001179913.1	4.84457e+06	7.27343e+06	7.4168e+06	3649763	3.34636e+06	4.19024e+06	6.5116e+06	3.72879e+06	-0.804306	1.52179e-08	4.46238e-07	AIFM1	apoptosis-inducing factor 1, mitochondrial [Bos taurus]	Cellular Processes;Cellular Processes;Cellular Processes	Cell growth and death;Cell growth and death;Cell growth and death	ko04217//Necroptosis;ko04210//Apoptosis;ko04214//Apoptosis - fly	K04727;K04727;K04727	GO:0031970//organelle envelope lumen;GO:0043231//intracellular membrane-bounded organelle	GO:0005515//protein binding;GO:0050660//flavin adenine dinucleotide binding;GO:0050664//oxidoreductase activity, acting on NAD(P)H, oxygen as acceptor	GO:0010257//NADH dehydrogenase complex assembly;GO:0019725//cellular homeostasis;GO:0030154//cell differentiation;GO:0034976//response to endoplasmic reticulum stress;GO:0043280//positive regulation of cysteine-type endopeptidase activity involved in apoptotic process;GO:0044710//single-organism metabolic process;GO:0051128//regulation of cellular component organization;GO:0070997//neuron death
NP_001013600.1	1.84078e+06	2101847	2.61375e+06	1.1996e+06	2155761	852994	2.18546e+06	1.40279e+06	-0.63964	0.00091416	0.00551821	AK1	adenylate kinase isoenzyme 1 [Bos taurus]	Metabolism;Metabolism;Metabolism	Global and overview maps;Nucleotide metabolism;Metabolism of cofactors and vitamins	ko01100//Metabolic pathways;ko00230//Purine metabolism;ko00730//Thiamine metabolism	K00939;K00939;K00939	GO:0016020//membrane;GO:0031514//motile cilium;GO:0031988//membrane-bounded vesicle;GO:0044447//axoneme part	GO:0016301//kinase activity;GO:0016776//phosphotransferase activity, phosphate group as acceptor;GO:0032550//purine ribonucleoside binding	GO:0009132//nucleoside diphosphate metabolic process;GO:0009141//nucleoside triphosphate metabolic process;GO:0009152//purine ribonucleotide biosynthetic process;GO:0022402//cell cycle process
NP_001094624.1	42181.9	47623.2	34180	304935	NA	604821	41328.4	454878	3.46028	0.0141661	0.049214	ALAS1	5-aminolevulinate synthase, nonspecific, mitochondrial precursor [Bos taurus]	Metabolism;Metabolism;Metabolism	Global and overview maps;Amino acid metabolism;Metabolism of cofactors and vitamins	ko01100//Metabolic pathways;ko00260//Glycine, serine and threonine metabolism;ko00860//Porphyrin and chlorophyll metabolism	K00643;K00643;K00643	GO:0044429//mitochondrial part	GO:0016749//N-succinyltransferase activity;GO:0043168//anion binding	GO:0006779//porphyrin-containing compound biosynthetic process
NP_001178320.1	863713	1162145	2.07078e+06	513463	371280	384622	1.36555e+06	423121	-1.69033	6.68884e-07	1.22051e-05	ALDH1L2	mitochondrial 10-formyltetrahydrofolate dehydrogenase [Bos taurus]	Metabolism	Metabolism of cofactors and vitamins	ko00670//One carbon pool by folate	K00289	GO:0031988//membrane-bounded vesicle;GO:0043231//intracellular membrane-bounded organelle	GO:0016646//oxidoreductase activity, acting on the CH-NH group of donors, NAD or NADP as acceptor;GO:0016741//transferase activity, transferring one-carbon groups;GO:0016903//oxidoreductase activity, acting on the aldehyde or oxo group of donors	GO:0009256//10-formyltetrahydrofolate metabolic process
NP_787005.1	7348933	9725737	7771949	1.67193e+06	4337783	1.15598e+06	8.28221e+06	2.38857e+06	-1.79387	5.46621e-14	5.46862e-12	ALDH6A1	methylmalonate-semialdehyde dehydrogenase [acylating], mitochondrial precursor [Bos taurus]	Metabolism;Metabolism;Metabolism;Metabolism;Metabolism;Metabolism	Global and overview maps;Global and overview maps;Carbohydrate metabolism;Amino acid metabolism;Carbohydrate metabolism;Metabolism of other amino acids	ko01100//Metabolic pathways;ko01200//Carbon metabolism;ko00562//Inositol phosphate metabolism;ko00280//Valine, leucine and isoleucine degradation;ko00640//Propanoate metabolism;ko00410//beta-Alanine metabolism	K00140;K00140;K00140;K00140;K00140;K00140	GO:0031988//membrane-bounded vesicle;GO:0043231//intracellular membrane-bounded organelle	GO:0003723//RNA binding;GO:0016620//oxidoreductase activity, acting on the aldehyde or oxo group of donors, NAD or NADP as acceptor;GO:0043168//anion binding	GO:0006208//pyrimidine nucleobase catabolic process;GO:0006573//valine metabolic process;GO:0045444//fat cell differentiation
NP_001039434.2	11898390	15850091	17661602	7.03906e+06	9753047	8199055	1.51367e+07	8.33039e+06	-0.861594	1.33288e-21	6.04507e-19	ALDH7A1	alpha-aminoadipic semialdehyde dehydrogenase [Bos taurus]	Metabolism;Metabolism;Metabolism;Metabolism;Metabolism;Metabolism;Metabolism;Metabolism;Metabolism;Metabolism;Metabolism;Metabolism;Metabolism	Global and overview maps;Amino acid metabolism;Carbohydrate metabolism;Lipid metabolism;Amino acid metabolism;Lipid metabolism;Amino acid metabolism;Carbohydrate metabolism;Amino acid metabolism;Amino acid metabolism;Metabolism of other amino acids;Amino acid metabolism;Carbohydrate metabolism	ko01100//Metabolic pathways;ko00310//Lysine degradation;ko00010//Glycolysis / Gluconeogenesis;ko00561//Glycerolipid metabolism;ko00280//Valine, leucine and isoleucine degradation;ko00071//Fatty acid degradation;ko00330//Arginine and proline metabolism;ko00620//Pyruvate metabolism;ko00260//Glycine, serine and threonine metabolism;ko00380//Tryptophan metabolism;ko00410//beta-Alanine metabolism;ko00…	K14085;K14085;K14085;K14085;K14085;K14085;K14085;K14085;K14085;K14085;K14085;K14085;K14085	GO:0031988//membrane-bounded vesicle;GO:0043231//intracellular membrane-bounded organelle;GO:0044444//cytoplasmic part	GO:0004029//aldehyde dehydrogenase (NAD) activity	GO:0019695//choline metabolic process
NP_001095385.1	47701380	37297032	37020428	74637648	75770456	102358624	4.06729e+07	84255576	1.0507	1.9363e-06	3.0563e-05	Aldoa	PREDICTED: fructose-bisphosphate aldolase A isoform X1 [Bos taurus]	Metabolism;Environmental Information Processing;Metabolism;Metabolism;Metabolism;Metabolism;Metabolism	Global and overview maps;Signal transduction;Global and overview maps;Global and overview maps;Carbohydrate metabolism;Carbohydrate metabolism;Carbohydrate metabolism	ko01100//Metabolic pathways;ko04066//HIF-1 signaling pathway;ko01200//Carbon metabolism;ko01230//Biosynthesis of amino acids;ko00010//Glycolysis / Gluconeogenesis;ko00051//Fructose and mannose metabolism;ko00030//Pentose phosphate pathway	K01623;K01623;K01623;K01623;K01623;K01623;K01623	GO:0005856//cytoskeleton;GO:0031674//I band;GO:0032991//macromolecular complex;GO:0034774//secretory granule lumen;GO:0044421//extracellular region part;GO:0044441//ciliary part	GO:0003723//RNA binding;GO:0008092//cytoskeletal protein binding;GO:0016832//aldehyde-lyase activity;GO:0019899//enzyme binding;GO:0048029//monosaccharide binding	GO:0001775//cell activation;GO:0002237//response to molecule of bacterial origin;GO:0006007//glucose catabolic process;GO:0006090//pyruvate metabolic process;GO:0006887//exocytosis;GO:0006936//muscle contraction;GO:0006950//response to stress;GO:0007599//hemostasis;GO:0009152//purine ribonucleotide biosynthetic process;GO:0019725//cellular homeostasis;GO:0022604//regulation of cell morphogenesis;…
NP_776926.1	2.05207e+06	5899319	3.9102e+06	111488	630428	54520.5	3.95386e+06	265479	-3.89659	2.62843e-05	0.000287225	ALOX15	arachidonate 15-lipoxygenase [Bos taurus]	Metabolism;Cellular Processes;Cellular Processes;Organismal Systems;Metabolism;Metabolism	Global and overview maps;Cell growth and death;Cell growth and death;Nervous system;Lipid metabolism;Lipid metabolism	ko01100//Metabolic pathways;ko04217//Necroptosis;ko04216//Ferroptosis;ko04726//Serotonergic synapse;ko00590//Arachidonic acid metabolism;ko00591//Linoleic acid metabolism	K00460;K00460;K00460;K00460;K00460;K00460	GO:0019897//extrinsic component of plasma membrane;GO:0031988//membrane-bounded vesicle;GO:0043232//intracellular non-membrane-bounded organelle;GO:0044444//cytoplasmic part	GO:0016702//oxidoreductase activity, acting on single donors with incorporation of molecular oxygen, incorporation of two atoms of oxygen;GO:0046914//transition metal ion binding;GO:1902936//phosphatidylinositol bisphosphate binding	GO:0001558//regulation of cell growth;GO:0002819//regulation of adaptive immune response;GO:0010544//negative regulation of platelet activation;GO:0010810//regulation of cell-substrate adhesion;GO:0030334//regulation of cell migration;GO:0030833//regulation of actin filament polymerization;GO:0031214//biomineral tissue development;GO:0033554//cellular response to stress;GO:0033561//regulation of …
NP_001192632.1	650441	132452	102770	1929421	1.55828e+06	1.37186e+06	295221	1.61985e+06	2.456	4.62164e-08	1.20927e-06	ALOX15B	arachidonate 15-lipoxygenase B [Bos taurus]	Metabolism;Organismal Systems;Metabolism	Global and overview maps;Nervous system;Lipid metabolism	ko01100//Metabolic pathways;ko04726//Serotonergic synapse;ko00590//Arachidonic acid metabolism	K08022;K08022;K08022	GO:0031988//membrane-bounded vesicle;GO:0043232//intracellular non-membrane-bounded organelle;GO:0044425//membrane part;GO:0044444//cytoplasmic part	GO:0016702//oxidoreductase activity, acting on single donors with incorporation of molecular oxygen, incorporation of two atoms of oxygen;GO:0046872//metal ion binding	GO:0001676//long-chain fatty acid metabolic process;GO:0008283//cell proliferation;GO:0009967//positive regulation of signal transduction;GO:0010743//regulation of macrophage derived foam cell differentiation;GO:0032722//positive regulation of chemokine production;GO:0040008//regulation of growth;GO:0045606//positive regulation of epidermal cell differentiation;GO:0051726//regulation of cell cycle
NP_001030494.1	2.0308e+06	1.60817e+06	1.99418e+06	3.23035e+06	1353574	4737578	1.87771e+06	3.10717e+06	0.726623	0.00237763	0.012089	ALYREF	THO complex subunit 4 [Bos taurus]	Human Diseases;Genetic Information Processing;Genetic Information Processing;Genetic Information Processing	Infectious diseases;Transcription;Translation;Translation	ko05168//Herpes simplex infection;ko03040//Spliceosome;ko03013//RNA transport;ko03015//mRNA surveillance pathway	K12881;K12881;K12881;K12881	GO:0005681//spliceosomal complex;GO:0016604//nuclear body;GO:0031988//membrane-bounded vesicle;GO:0043234//protein complex;GO:0044444//cytoplasmic part	GO:0003723//RNA binding;GO:0036094//small molecule binding;GO:0043566//structure-specific DNA binding	GO:0000377//RNA splicing, via transesterification reactions with bulged adenosine as nucleophile;GO:0001503//ossification;GO:0006353//DNA-templated transcription, termination;GO:0006397//mRNA processing;GO:0006406//mRNA export from nucleus;GO:0006974//cellular response to DNA damage stimulus;GO:0032784//regulation of DNA-templated transcription, elongation;GO:0044403//symbiosis, encompassing mutu…
NP_001094574.1	1.10988e+06	954270	969911	1.81685e+06	1.20557e+06	2.54716e+06	1.01135e+06	1.85652e+06	0.876317	3.1637e-06	4.69927e-05	AMDHD2	N-acetylglucosamine-6-phosphate deacetylase [Bos taurus]	Metabolism	Carbohydrate metabolism	ko00520//Amino sugar and nucleotide sugar metabolism	K01443	-	GO:0016811//hydrolase activity, acting on carbon-nitrogen (but not peptide) bonds, in linear amides;GO:0043169//cation binding	GO:0006054//N-acetylneuraminate metabolic process;GO:0044238//primary metabolic process;GO:1901071//glucosamine-containing compound metabolic process
NP_001071612.1	1708005	5643990	2.47103e+06	589570	911837	575812	3.27434e+06	692406	-2.24151	4.26777e-05	0.000430766	ANG1	angiogenin-1 precursor [Bos taurus]	-	-	-	-	GO:0005604//basement membrane;GO:0043231//intracellular membrane-bounded organelle;GO:0043232//intracellular non-membrane-bounded organelle;GO:0043234//protein complex	GO:0003676//nucleic acid binding;GO:0004518//nuclease activity;GO:0005539//glycosaminoglycan binding;GO:0008092//cytoskeletal protein binding;GO:0046914//transition metal ion binding	GO:0001936//regulation of endothelial cell proliferation;GO:0006351//transcription, DNA-templated;GO:0006950//response to stress;GO:0008154//actin polymerization or depolymerization;GO:0008285//negative regulation of cell proliferation;GO:0010863//positive regulation of phospholipase C activity;GO:0032430//positive regulation of phospholipase A2 activity;GO:0044707//single-multicellular organism …
XP_024849253.1	579696	408798	354561	885816	1.67313e+06	923665	447685	1.16087e+06	1.37465	8.00714e-05	0.000731319	ANK2	PREDICTED: ankyrin-2 isoform X3 [Ovis aries musimon]	Human Diseases;Organismal Systems	Cancers;Immune system	ko05205//Proteoglycans in cancer;ko04624//Toll and Imd signaling pathway	K10380;K10380	GO:0016021//integral component of membrane;GO:0031674//I band;GO:0044291//cell-cell contact zone;GO:0044459//plasma membrane part	GO:0008092//cytoskeletal protein binding;GO:0016247//channel regulator activity;GO:0019900//kinase binding	GO:0002027//regulation of heart rate;GO:0003230//cardiac atrium development;GO:0006612//protein targeting to membrane;GO:0006813//potassium ion transport;GO:0010880//regulation of release of sequestered calcium ion into cytosol by sarcoplasmic reticulum;GO:0019722//calcium-mediated signaling;GO:0031647//regulation of protein stability;GO:0032414//positive regulation of ion transmembrane transport…
NP_001068774.1	2153809	1.78113e+06	1601239	3.15309e+06	1.96654e+06	3550552	1.84539e+06	2.89006e+06	0.647172	3.98397e-06	5.73001e-05	Anp32e	acidic leucine-rich nuclear phosphoprotein 32 family member E [Bos taurus]	-	-	-	-	GO:0043231//intracellular membrane-bounded organelle	GO:0004857//enzyme inhibitor activity;GO:0005515//protein binding	GO:0009892//negative regulation of metabolic process;GO:0034728//nucleosome organization
NP_786978.2	31090364	35426960	29541674	105347208	112333544	137989168	32019666	118556640	1.88855	2.90765e-08	7.97611e-07	ANXA1	annexin A1 [Bos taurus]	-	-	-	-	GO:0005886//plasma membrane;GO:0005924//cell-substrate adherens junction;GO:0031988//membrane-bounded vesicle;GO:0042995//cell projection;GO:0043231//intracellular membrane-bounded organelle;GO:0044421//extracellular region part;GO:0044444//cytoplasmic part	GO:0004859//phospholipase inhibitor activity;GO:0005515//protein binding;GO:0005543//phospholipid binding;GO:0046872//metal ion binding	GO:0001776//leukocyte homeostasis;GO:0002684//positive regulation of immune system process;GO:0006464//cellular protein modification process;GO:0006816//calcium ion transport;GO:0008283//cell proliferation;GO:0009892//negative regulation of metabolic process;GO:0009913//epidermal cell differentiation;GO:0010638//positive regulation of organelle organization;GO:0030217//T cell differentiation;GO:0…
XP_005208208.1	4.49166e+06	4928358	4.37798e+06	31508304	9338019	35479560	4599335	25441961	2.46771	1.95685e-10	9.64672e-09	ANXA3	PREDICTED: annexin A3 isoform X1 [Bos taurus]	-	-	-	-	GO:0030141//secretory granule;GO:0030666//endocytic vesicle membrane	GO:0004859//phospholipase inhibitor activity;GO:0005515//protein binding;GO:0005543//phospholipid binding;GO:0046872//metal ion binding	GO:0002283//neutrophil activation involved in immune response;GO:0006897//endocytosis;GO:0009617//response to bacterium;GO:0009892//negative regulation of metabolic process;GO:0010594//regulation of endothelial cell migration;GO:0044093//positive regulation of molecular function;GO:0045765//regulation of angiogenesis
NP_851345.1	6295836	5379500	4.43481e+06	1.96203e+06	7.76509e+06	31696076	5.37005e+06	1.38077e+07	1.36247	3.11866e-07	6.48815e-06	AOC3	primary amine oxidase, lung isozyme [Bos taurus]	Metabolism;Metabolism;Metabolism;Metabolism;Metabolism	Global and overview maps;Amino acid metabolism;Metabolism of other amino acids;Amino acid metabolism;Amino acid metabolism	ko01100//Metabolic pathways;ko00260//Glycine, serine and threonine metabolism;ko00410//beta-Alanine metabolism;ko00350//Tyrosine metabolism;ko00360//Phenylalanine metabolism	K00276;K00276;K00276;K00276;K00276	GO:0031224//intrinsic component of membrane;GO:0044464//cell part	GO:0016641//oxidoreductase activity, acting on the CH-NH2 group of donors, oxygen as acceptor;GO:0043169//cation binding;GO:0048037//cofactor binding	GO:0022610//biological adhesion;GO:0044710//single-organism metabolic process;GO:1901564//organonitrogen compound metabolic process
NP_001192287.1	78652.6	64894.9	74831.3	185507	86169.5	272044	72792.9	181240	1.31603	0.00112448	0.00654954	AP5Z1	AP-5 complex subunit zeta-1 [Bos taurus]	-	-	-	-	GO:0030119//AP-type membrane coat adaptor complex;GO:0043231//intracellular membrane-bounded organelle	-	GO:1902582//single-organism intracellular transport
NP_001137555.1	1.56328e+06	1.40397e+06	1.40098e+06	3.08422e+06	1721248	4330594	1.45608e+06	3.04535e+06	1.06452	8.18432e-06	0.000107694	API5	apoptosis inhibitor 5 [Bos taurus]	-	-	-	-	GO:0030529//intracellular ribonucleoprotein complex;GO:0043231//intracellular membrane-bounded organelle	GO:0003723//RNA binding;GO:0019838//growth factor binding	GO:0043066//negative regulation of apoptotic process
XP_002698130.5	194443	92825.9	105321	811707	827519	1.27824e+06	130863	972490	2.89362	3.00706e-05	0.000321652	APOBR	TPA: apolipoprotein B48 receptor-like [Bos taurus]	-	-	-	-	-	GO:0030228//lipoprotein particle receptor activity	GO:0006897//endocytosis;GO:0044765//single-organism transport
XP_015330260.2	188014	228347	198231	444643	322619	634737	204864	467333	1.18978	0.00656062	0.0267577	ARAP1	PREDICTED: arf-GAP with Rho-GAP domain, ANK repeat and PH domain-containing protein 1 isoform X1 [Bos indicus]	Cellular Processes	Transport and catabolism	ko04144//Endocytosis	K18439	GO:0043231//intracellular membrane-bounded organelle	GO:0046914//transition metal ion binding;GO:1901981//phosphatidylinositol phosphate binding	GO:0006928//movement of cell or subcellular component;GO:0022604//regulation of cell morphogenesis;GO:0031346//positive regulation of cell projection organization;GO:0032232//negative regulation of actin filament bundle assembly;GO:0043087//regulation of GTPase activity
NP_001077140.1	614118	643839	876148	1.32551e+06	1.67072e+06	1.66596e+06	711368	1.55406e+06	1.12738	0.0128537	0.0455674	Arf5	PREDICTED: ADP-ribosylation factor 5 [Chlorocebus sabaeus]	Cellular Processes	Transport and catabolism	ko04144//Endocytosis	K07940	GO:0016020//membrane;GO:0031988//membrane-bounded vesicle;GO:0043231//intracellular membrane-bounded organelle;GO:0044444//cytoplasmic part	GO:0017111//nucleoside-triphosphatase activity;GO:0032550//purine ribonucleoside binding	GO:0006810//transport;GO:0008104//protein localization;GO:0035556//intracellular signal transduction
XP_003586610.1	1.58934e+06	1.59068e+06	1.74853e+06	747052	1.21619e+06	728540	1.64285e+06	897261	-0.872601	0.000778443	0.00480122	Arf6	PREDICTED: ADP-ribosylation factor 6 [Chinchilla lanigera]	Cellular Processes;Environmental Information Processing;Environmental Information Processing;Organismal Systems	Transport and catabolism;Signal transduction;Signal transduction;Immune system	ko04144//Endocytosis;ko04014//Ras signaling pathway;ko04072//Phospholipase D signaling pathway;ko04666//Fc gamma R-mediated phagocytosis	K07941;K07941;K07941;K07941	GO:0005924//cell-substrate adherens junction;GO:0010008//endosome membrane;GO:0016023//cytoplasmic, membrane-bounded vesicle;GO:0031252//cell leading edge;GO:0031253//cell projection membrane;GO:0032155//cell division site part	GO:0017111//nucleoside-triphosphatase activity;GO:0019899//enzyme binding;GO:0032550//purine ribonucleoside binding	GO:0022610//biological adhesion;GO:0030010//establishment of cell polarity;GO:0030833//regulation of actin filament polymerization;GO:0033365//protein localization to organelle;GO:0045806//negative regulation of endocytosis;GO:0046578//regulation of Ras protein signal transduction;GO:0048598//embryonic morphogenesis;GO:0050773//regulation of dendrite development;GO:0051130//positive regulation of…
XP_005214647.1	399278	426939	461580	883293	669995	1.0224e+06	429266	858562	1.00005	0.000654083	0.00418158	Arfgap1	PREDICTED: ADP-ribosylation factor GTPase-activating protein 1 isoform X2 [Bos taurus]	Cellular Processes	Transport and catabolism	ko04144//Endocytosis	K12492	-	GO:0046914//transition metal ion binding	GO:0043087//regulation of GTPase activity
NP_001192581.1	841893	1.22319e+06	1.23019e+06	441848	793001	683843	1.09842e+06	639564	-0.780275	6.15062e-10	2.69953e-08	ARFGEF2	brefeldin A-inhibited guanine nucleotide-exchange protein 2 [Bos taurus]	Cellular Processes	Transport and catabolism	ko04144//Endocytosis	K18442	GO:0005768//endosome;GO:0044430//cytoskeletal part	GO:0005085//guanyl-nucleotide exchange factor activity;GO:0051018//protein kinase A binding	GO:0006892//post-Golgi vesicle-mediated transport;GO:0006996//organelle organization;GO:0032680//regulation of tumor necrosis factor production;GO:0043087//regulation of GTPase activity;GO:0043112//receptor metabolic process
NP_001029649.1	479484	912079	851397	140833	239662	110196	747653	163564	-2.19252	0.00263569	0.013135	ARFIP2	arfaptin-2 [Bos taurus]	-	-	-	-	-	GO:0005515//protein binding	GO:0016043//cellular component organization;GO:0044763//single-organism cellular process
NP_001098473.1	14361.6	77813.3	11117.6	490870	291676	767633	34430.8	516726	3.90763	0.00906909	0.0347197	ARHGAP15	rho GTPase-activating protein 15 [Bos taurus]	-	-	-	-	GO:0044424//intracellular part	GO:0008289//lipid binding	GO:0022604//regulation of cell morphogenesis;GO:0043087//regulation of GTPase activity
NP_001039857.1	408706	225942	269570	2220093	951404	2.12504e+06	301406	1.76551e+06	2.55031	3.76643e-14	3.942e-12	ARHGAP25	rho GTPase-activating protein 25 [Bos taurus]	-	-	-	-	GO:0044464//cell part	-	GO:0043087//regulation of GTPase activity
NP_001192670.1	110982	158393	99823.3	635643	353781	815556	123066	601660	2.28952	0.000543644	0.00358373	ARHGAP45	minor histocompatibility protein HA-1 [Bos taurus]	-	-	-	-	-	GO:0043169//cation binding	GO:0007165//signal transduction
NP_786991.1	5214099	3.53668e+06	3708055	20478996	19801862	24025280	4.15294e+06	2.14354e+07	2.36779	3.34495e-06	4.8937e-05	ARHGDIB	rho GDP-dissociation inhibitor 2 [Bos taurus]	Organismal Systems;Organismal Systems	Nervous system;Excretory system	ko04722//Neurotrophin signaling pathway;ko04962//Vasopressin-regulated water reabsorption	K12462;K12462	GO:0031988//membrane-bounded vesicle;GO:0044424//intracellular part	GO:0008047//enzyme activator activity	GO:0043087//regulation of GTPase activity
XP_005219451.1	590603	542251	600795	1174009	673662	1.6224e+06	577883	1.15669e+06	1.00115	5.63613e-05	0.000543096	ARHGEF1	PREDICTED: rho guanine nucleotide exchange factor 1 isoform X1 [Bos taurus]	Human Diseases;Cellular Processes;Human Diseases;Human Diseases;Organismal Systems;Organismal Systems;Organismal Systems	Cancers;Cell motility;Cancers;Infectious diseases;Immune system;Circulatory system;Endocrine system	ko05200//Pathways in cancer;ko04810//Regulation of actin cytoskeleton;ko05205//Proteoglycans in cancer;ko05163//Human cytomegalovirus infection;ko04611//Platelet activation;ko04270//Vascular smooth muscle contraction;ko04928//Parathyroid hormone synthesis, secretion and action	K12330;K12330;K12330;K12330;K12330;K12330;K12330	GO:0016020//membrane;GO:0044424//intracellular part	GO:0003723//RNA binding	GO:0043087//regulation of GTPase activity;GO:0045744//negative regulation of G-protein coupled receptor protein signaling pathway
XP_024845691.1	260044	120692	90895.8	389489	203477	320787	157211	304584	0.954142	5.77981e-06	8.00816e-05	ARHGEF11	PREDICTED: rho guanine nucleotide exchange factor 11 isoform X1 [Bos indicus]	Human Diseases;Human Diseases;Organismal Systems;Organismal Systems	Cancers;Infectious diseases;Circulatory system;Endocrine system	ko05200//Pathways in cancer;ko05163//Human cytomegalovirus infection;ko04270//Vascular smooth muscle contraction;ko04928//Parathyroid hormone synthesis, secretion and action	K12331;K12331;K12331;K12331	GO:0044424//intracellular part	GO:0005088//Ras guanyl-nucleotide exchange factor activity	GO:0006355//regulation of transcription, DNA-templated;GO:0043087//regulation of GTPase activity;GO:0045744//negative regulation of G-protein coupled receptor protein signaling pathway
XP_005217133.2	725505	1.48452e+06	1.4749e+06	443706	586378	330945	1.22831e+06	453676	-1.43694	0.000438222	0.0030297	ARHGEF16	PREDICTED: rho guanine nucleotide exchange factor 16 isoform X1 [Bos taurus]	-	-	-	-	-	GO:0005102//receptor binding;GO:0017016//Ras GTPase binding;GO:0019904//protein domain specific binding	GO:0006935//chemotaxis;GO:0043087//regulation of GTPase activity;GO:0051130//positive regulation of cellular component organization
XP_010805170.1	96919.5	63005.4	69232.9	378807	80486.7	551066	76385.9	336787	2.14046	0.0100003	0.0373596	ARHGEF18	PREDICTED: rho guanine nucleotide exchange factor 18 isoform X2 [Bos taurus]	Cellular Processes	Cellular community - eukaryotes	ko04530//Tight junction	K21066	-	-	-
NP_001092351.2	241222	152250	229551	798547	399220	1187770	207674	795179	1.93696	5.54745e-07	1.06009e-05	ARHGEF2	rho guanine nucleotide exchange factor 2 [Bos taurus]	Cellular Processes;Human Diseases;Human Diseases	Cellular community - eukaryotes;Cardiovascular diseases;Infectious diseases	ko04530//Tight junction;ko05418//Fluid shear stress and atherosclerosis;ko05130//Pathogenic Escherichia coli infection	K12791;K12791;K12791	GO:0005924//cell-substrate adherens junction;GO:0015630//microtubule cytoskeleton;GO:0030425//dendrite;GO:0031253//cell projection membrane;GO:0032991//macromolecular complex;GO:0044297//cell body	GO:0005089//Rho guanyl-nucleotide exchange factor activity;GO:0015631//tubulin binding;GO:0017048//Rho GTPase binding;GO:0043169//cation binding	GO:0001819//positive regulation of cytokine production;GO:0001934//positive regulation of protein phosphorylation;GO:0006357//regulation of transcription from RNA polymerase II promoter;GO:0010721//negative regulation of cell development;GO:0030036//actin cytoskeleton organization;GO:0031111//negative regulation of microtubule polymerization or depolymerization;GO:0032495//response to muramyl dip…
NP_001192870.1	70146	81142.8	53009.8	227160	62185.9	326382	68099.5	205243	1.59161	0.000174688	0.00140982	ARHGEF40	rho guanine nucleotide exchange factor 40 [Bos taurus]	-	-	-	-	-	-	GO:0043087//regulation of GTPase activity
NP_001179929.1	101469	100455	66637.5	165777	124504	250909	89520.2	180397	1.01089	0.00148197	0.00823679	ARHGEF6	rho guanine nucleotide exchange factor 6 [Bos taurus]	Cellular Processes;Human Diseases	Cell motility;Cancers	ko04810//Regulation of actin cytoskeleton;ko05212//Pancreatic cancer	K05729;K05729	GO:0030054//cell junction;GO:0031252//cell leading edge	GO:0005088//Ras guanyl-nucleotide exchange factor activity	GO:0030031//cell projection assembly;GO:0043087//regulation of GTPase activity
NP_001192714.1	694155	589359	544802	1.1874e+06	781970	1.74432e+06	609439	1.23789e+06	1.02233	0.000217415	0.00168076	ARID1A	AT-rich interactive domain-containing protein 1A [Bos taurus]	Organismal Systems;Human Diseases	Environmental adaptation;Cancers	ko04714//Thermogenesis;ko05225//Hepatocellular carcinoma	K11653;K11653	GO:0000785//chromatin;GO:0090544//BAF-type complex	GO:0003676//nucleic acid binding;GO:0003682//chromatin binding;GO:0005102//receptor binding	GO:0001568//blood vessel development;GO:0006338//chromatin remodeling;GO:0006355//regulation of transcription, DNA-templated;GO:0006810//transport;GO:0031958//corticosteroid receptor signaling pathway;GO:0034728//nucleosome organization;GO:0060606//tube closure
NP_001193171.1	117045	145932	134388	432817	876858	512989	132455	607554	2.19751	0.000140121	0.00118415	ARIH2	E3 ubiquitin-protein ligase ARIH2 [Bos taurus]	-	-	-	-	GO:0043231//intracellular membrane-bounded organelle	GO:0019787//ubiquitin-like protein transferase activity;GO:0046914//transition metal ion binding;GO:0097159//organic cyclic compound binding	GO:0000209//protein polyubiquitination;GO:0016049//cell growth;GO:0019941//modification-dependent protein catabolic process;GO:0072089//stem cell proliferation
NP_001014943.1	936124	932116	915236	361039	396761	294648	927825	350816	-1.40314	0.00448857	0.0200588	ARL15	ADP-ribosylation factor-like protein 15 [Bos taurus]	-	-	-	-	GO:0031988//membrane-bounded vesicle;GO:0044464//cell part	GO:0032550//purine ribonucleoside binding	GO:0015031//protein transport;GO:0035556//intracellular signal transduction
NP_001192206.1	201222	255458	192912	839086	691926	839530	216531	790181	1.86761	1.62894e-06	2.63849e-05	ARRB2	beta-arrestin-2 [Bos taurus]	Cellular Processes;Environmental Information Processing;Organismal Systems;Organismal Systems;Organismal Systems;Organismal Systems;Human Diseases;Organismal Systems;Environmental Information Processing	Transport and catabolism;Signal transduction;Immune system;Endocrine system;Nervous system;Endocrine system;Substance dependence;Sensory system;Signal transduction	ko04144//Endocytosis;ko04010//MAPK signaling pathway;ko04062//Chemokine signaling pathway;ko04926//Relaxin signaling pathway;ko04728//Dopaminergic synapse;ko04928//Parathyroid hormone synthesis, secretion and action;ko05032//Morphine addiction;ko04740//Olfactory transduction;ko04340//Hedgehog signaling pathway	K04439;K04439;K04439;K04439;K04439;K04439;K04439;K04439;K04439	GO:0016023//cytoplasmic, membrane-bounded vesicle;GO:0044425//membrane part	GO:0001664//G-protein coupled receptor binding;GO:0019901//protein kinase binding;GO:0044389//ubiquitin-like protein ligase binding	GO:0001818//negative regulation of cytokine production;GO:0001911//negative regulation of leukocyte mediated cytotoxicity;GO:0002029//desensitization of G-protein coupled receptor protein signaling pathway;GO:0002090//regulation of receptor internalization;GO:0006511//ubiquitin-dependent protein catabolic process;GO:0006935//chemotaxis;GO:0007178//transmembrane receptor protein serine/threonine k…
NP_001094645.1	694075	674509	449445	1.98174e+06	1.61473e+06	2.35124e+06	606010	1.98257e+06	1.70996	1.48469e-06	2.44561e-05	ARSB	arylsulfatase B precursor [Bos taurus]	Metabolism;Cellular Processes;Metabolism	Global and overview maps;Transport and catabolism;Glycan biosynthesis and metabolism	ko01100//Metabolic pathways;ko04142//Lysosome;ko00531//Glycosaminoglycan degradation	K01135;K01135;K01135	GO:0000323//lytic vacuole;GO:0005775//vacuolar lumen;GO:0031988//membrane-bounded vesicle;GO:0044432//endoplasmic reticulum part	GO:0008484//sulfuric ester hydrolase activity;GO:0043169//cation binding	GO:0006027//glycosaminoglycan catabolic process;GO:0006464//cellular protein modification process;GO:0006664//glycolipid metabolic process;GO:0006790//sulfur compound metabolic process;GO:0007033//vacuole organization;GO:0007034//vacuolar transport;GO:0009628//response to abiotic stimulus;GO:0010975//regulation of neuron projection development;GO:0030334//regulation of cell migration;GO:0031667//…
XP_024832998.1	107563	94324.6	140008	43364.4	17727.1	38028	113965	33039.8	-1.78631	0.00254631	0.0127459	ARVCF	PREDICTED: armadillo repeat protein deleted in velo-cardio-facial syndrome isoform X1 [Bos taurus]	-	-	-	-	GO:0016020//membrane;GO:0044424//intracellular part	-	GO:0044707//single-multicellular organism process;GO:0098602//single organism cell adhesion;GO:0098742//cell-cell adhesion via plasma-membrane adhesion molecules
NP_001029600.1	2.13367e+06	1.27882e+06	1871029	452020	1.24221e+06	457654	1.76117e+06	717295	-1.2959	0.00929826	0.0353583	ASL	argininosuccinate lyase [Bos taurus]	Metabolism;Metabolism;Metabolism;Metabolism	Global and overview maps;Global and overview maps;Amino acid metabolism;Amino acid metabolism	ko01100//Metabolic pathways;ko01230//Biosynthesis of amino acids;ko00250//Alanine, aspartate and glutamate metabolism;ko00220//Arginine biosynthesis	K01755;K01755;K01755;K01755	-	GO:0003824//catalytic activity	GO:0006473//protein acetylation;GO:0006526//arginine biosynthetic process;GO:0006536//glutamate metabolic process;GO:0007610//behavior;GO:0019627//urea metabolic process;GO:0044707//single-multicellular organism process
NP_001069121.1	2.18028e+06	4.73601e+06	5143420	1.48491e+06	2.09038e+06	1.69856e+06	4.0199e+06	1.75795e+06	-1.19327	9.16976e-09	2.9084e-07	ASNS	PREDICTED: asparagine synthetase [glutamine-hydrolyzing] isoform X1 [Bos taurus]	Metabolism;Metabolism	Global and overview maps;Amino acid metabolism	ko01100//Metabolic pathways;ko00250//Alanine, aspartate and glutamate metabolism	K01953;K01953	-	GO:0016884//carbon-nitrogen ligase activity, with glutamine as amido-N-donor;GO:0032550//purine ribonucleoside binding	GO:0006529//asparagine biosynthetic process;GO:0007346//regulation of mitotic cell cycle;GO:0009064//glutamine family amino acid metabolic process;GO:0009267//cellular response to starvation;GO:0042981//regulation of apoptotic process
NP_001070503.1	4888217	3.80607e+06	4269563	26813118	10391254	38636080	4.32128e+06	2.52802e+07	2.54847	7.80977e-07	1.40159e-05	ASRGL1	isoaspartyl peptidase/L-asparaginase [Bos taurus]	-	-	-	-	GO:0043231//intracellular membrane-bounded organelle	GO:0008242//omega peptidase activity;GO:0016811//hydrolase activity, acting on carbon-nitrogen (but not peptide) bonds, in linear amides	GO:0006530//asparagine catabolic process;GO:0019538//protein metabolic process
NP_001192510.1	382917	647552	509211	720821	934109	954284	513227	869738	0.760985	0.000247262	0.00186281	ATAD1	ATPase family AAA domain-containing protein 1, partial [Bos mutus]	-	-	-	-	GO:0044439//peroxisomal part;GO:0097060//synaptic membrane	GO:0017111//nucleoside-triphosphatase activity;GO:0032550//purine ribonucleoside binding	GO:0002090//regulation of receptor internalization;GO:0007611//learning or memory;GO:0050805//negative regulation of synaptic transmission
NP_001098932.1	753167	1164151	1.32037e+06	459056	374375	488802	1.07923e+06	440745	-1.29199	6.69476e-06	9.0366e-05	ATAD3	ATPase family AAA domain-containing protein 3 [Bos taurus]	-	-	-	-	GO:0009295//nucleoid;GO:0019866//organelle inner membrane;GO:0031224//intrinsic component of membrane;GO:0043231//intracellular membrane-bounded organelle	-	GO:0040007//growth;GO:0042981//regulation of apoptotic process
NP_001068832.1	1.09372e+06	988744	877184	3239471	1.76679e+06	4610294	986549	3.20552e+06	1.7001	0.000702553	0.00441726	ATG3	ubiquitin-like-conjugating enzyme ATG3 [Bos taurus]	Human Diseases;Cellular Processes;Cellular Processes	Infectious diseases;Transport and catabolism;Transport and catabolism	ko05167//Kaposi sarcoma-associated herpesvirus infection;ko04140//Autophagy - animal;ko04136//Autophagy - other eukaryotes	K08343;K08343;K08343	GO:0000151//ubiquitin ligase complex;GO:0044444//cytoplasmic part	GO:0005515//protein binding;GO:0019787//ubiquitin-like protein transferase activity	GO:0000266//mitochondrial fission;GO:0006914//autophagy;GO:0008104//protein localization;GO:0022604//regulation of cell morphogenesis;GO:0032446//protein modification by small protein conjugation;GO:0051234//establishment of localization
NP_001179514.1	196847	425375	332034	569822	258040	993837	318085	607233	0.932838	0.00514797	0.0222219	ATP13A3	probable cation-transporting ATPase 13A3 [Bos taurus]	-	-	-	-	GO:0031224//intrinsic component of membrane	GO:0017111//nucleoside-triphosphatase activity;GO:0032550//purine ribonucleoside binding;GO:0043169//cation binding	GO:0006811//ion transport
NP_001107626.1	313288	113676	152118	738411	158261	958693	193027	618455	1.67986	0.00440508	0.0197829	ATP2A3	sarcoplasmic/endoplasmic reticulum calcium ATPase 3 [Bos taurus]	Environmental Information Processing;Organismal Systems;Human Diseases;Environmental Information Processing;Environmental Information Processing;Organismal Systems;Human Diseases;Human Diseases;Organismal Systems;Human Diseases;Organismal Systems	Signal transduction;Endocrine system;Neurodegenerative diseases;Signal transduction;Signal transduction;Circulatory system;Cardiovascular diseases;Cardiovascular diseases;Digestive system;Cardiovascular diseases;Circulatory system	ko04024//cAMP signaling pathway;ko04919//Thyroid hormone signaling pathway;ko05010//Alzheimer disease;ko04022//cGMP - PKG signaling pathway;ko04020//Calcium signaling pathway;ko04261//Adrenergic signaling in cardiomyocytes;ko05412//Arrhythmogenic right ventricular cardiomyopathy (ARVC);ko05414//Dilated cardiomyopathy (DCM);ko04972//Pancreatic secretion;ko05410//Hypertrophic cardiomyopathy (HCM);k…	K05853;K05853;K05853;K05853;K05853;K05853;K05853;K05853;K05853;K05853;K05853	GO:0005789//endoplasmic reticulum membrane;GO:0031224//intrinsic component of membrane	GO:0019829//cation-transporting ATPase activity;GO:0032550//purine ribonucleoside binding;GO:0043169//cation binding	GO:0006816//calcium ion transport
XP_005206101.1	872162	984381	854903	1.42788e+06	1.27697e+06	2.47555e+06	903815	1.7268e+06	0.934	7.67633e-06	0.000101996	ATP2B1	PREDICTED: plasma membrane calcium-transporting ATPase 1 isoform X1 [Bos taurus]	Environmental Information Processing;Environmental Information Processing;Environmental Information Processing;Organismal Systems;Organismal Systems;Organismal Systems;Organismal Systems;Organismal Systems;Organismal Systems	Signal transduction;Signal transduction;Signal transduction;Circulatory system;Digestive system;Endocrine system;Digestive system;Excretory system;Digestive system	ko04024//cAMP signaling pathway;ko04022//cGMP - PKG signaling pathway;ko04020//Calcium signaling pathway;ko04261//Adrenergic signaling in cardiomyocytes;ko04970//Salivary secretion;ko04925//Aldosterone synthesis and secretion;ko04972//Pancreatic secretion;ko04961//Endocrine and other factor-regulated calcium reabsorption;ko04978//Mineral absorption	K05850;K05850;K05850;K05850;K05850;K05850;K05850;K05850;K05850	GO:0031224//intrinsic component of membrane;GO:0031988//membrane-bounded vesicle	GO:0019829//cation-transporting ATPase activity;GO:0032550//purine ribonucleoside binding;GO:0043169//cation binding	GO:0006816//calcium ion transport
NP_001068604.1	12913020	18728486	18615126	12370311	7.31102e+06	13331446	1.67522e+07	1.10043e+07	-0.60629	4.14173e-06	5.93183e-05	ATP5F1C	ATP synthase subunit gamma, mitochondrial precursor [Bos taurus]	Metabolism;Organismal Systems;Human Diseases;Human Diseases;Human Diseases;Metabolism	Global and overview maps;Environmental adaptation;Neurodegenerative diseases;Neurodegenerative diseases;Neurodegenerative diseases;Energy metabolism	ko01100//Metabolic pathways;ko04714//Thermogenesis;ko05010//Alzheimer disease;ko05016//Huntington disease;ko05012//Parkinson disease;ko00190//Oxidative phosphorylation	K02136;K02136;K02136;K02136;K02136;K02136	GO:0019866//organelle inner membrane;GO:0031988//membrane-bounded vesicle;GO:0033178//proton-transporting two-sector ATPase complex, catalytic domain;GO:0044455//mitochondrial membrane part	GO:0003723//RNA binding;GO:0015078//hydrogen ion transmembrane transporter activity;GO:0019829//cation-transporting ATPase activity	GO:0006754//ATP biosynthetic process;GO:0006818//hydrogen transport
NP_776669.1	5.72799e+06	9364454	8454870	3930388	5.26248e+06	4093136	7.8491e+06	4.42867e+06	-0.825655	0.00242124	0.0122284	ATP5O	ATP synthase subunit O, mitochondrial precursor [Bos taurus]	Metabolism;Organismal Systems;Human Diseases;Human Diseases;Human Diseases;Metabolism	Global and overview maps;Environmental adaptation;Neurodegenerative diseases;Neurodegenerative diseases;Neurodegenerative diseases;Energy metabolism	ko01100//Metabolic pathways;ko04714//Thermogenesis;ko05010//Alzheimer disease;ko05016//Huntington disease;ko05012//Parkinson disease;ko00190//Oxidative phosphorylation	K02137;K02137;K02137;K02137;K02137;K02137	GO:0019866//organelle inner membrane;GO:0043231//intracellular membrane-bounded organelle	GO:0019829//cation-transporting ATPase activity	GO:0006754//ATP biosynthetic process;GO:0006818//hydrogen transport
NP_787000.1	411792	311114	205331	656122	570851	957486	309412	728153	1.23471	0.00115677	0.00670315	ATP6AP1	V-type proton ATPase subunit S1 precursor [Bos taurus]	Metabolism;Human Diseases;Human Diseases;Cellular Processes;Human Diseases;Cellular Processes;Metabolism;Human Diseases;Human Diseases;Human Diseases	Global and overview maps;Infectious diseases;Infectious diseases;Transport and catabolism;Infectious diseases;Transport and catabolism;Energy metabolism;Infectious diseases;Immune diseases;Infectious diseases	ko01100//Metabolic pathways;ko05165//Human papillomavirus infection;ko05152//Tuberculosis;ko04145//Phagosome;ko05161//Hepatitis B;ko04142//Lysosome;ko00190//Oxidative phosphorylation;ko05120//Epithelial cell signaling in Helicobacter pylori infection;ko05323//Rheumatoid arthritis;ko05110//Vibrio cholerae infection	K03662;K03662;K03662;K03662;K03662;K03662;K03662;K03662;K03662;K03662	GO:0031090//organelle membrane;GO:0031224//intrinsic component of membrane;GO:0031988//membrane-bounded vesicle;GO:0033176//proton-transporting V-type ATPase complex;GO:0043231//intracellular membrane-bounded organelle	GO:0015078//hydrogen ion transmembrane transporter activity;GO:0017016//Ras GTPase binding;GO:0019829//cation-transporting ATPase activity;GO:0036094//small molecule binding	GO:0006885//regulation of pH;GO:0010720//positive regulation of cell development;GO:0015988//energy coupled proton transmembrane transport, against electrochemical gradient;GO:0017157//regulation of exocytosis;GO:0032846//positive regulation of homeostatic process;GO:0043410//positive regulation of MAPK cascade
NP_776929.1	3772096	3.22533e+06	3.31355e+06	10826834	4327820	15833393	3.43699e+06	10329349	1.58753	3.40284e-20	1.21839e-17	ATP6V1A	V-type proton ATPase catalytic subunit A [Bos taurus]	Metabolism;Human Diseases;Environmental Information Processing;Cellular Processes;Metabolism;Human Diseases;Organismal Systems;Human Diseases;Human Diseases;Organismal Systems	Global and overview maps;Infectious diseases;Signal transduction;Transport and catabolism;Energy metabolism;Infectious diseases;Nervous system;Immune diseases;Infectious diseases;Excretory system	ko01100//Metabolic pathways;ko05165//Human papillomavirus infection;ko04150//mTOR signaling pathway;ko04145//Phagosome;ko00190//Oxidative phosphorylation;ko05120//Epithelial cell signaling in Helicobacter pylori infection;ko04721//Synaptic vesicle cycle;ko05323//Rheumatoid arthritis;ko05110//Vibrio cholerae infection;ko04966//Collecting duct acid secretion	K02145;K02145;K02145;K02145;K02145;K02145;K02145;K02145;K02145;K02145	GO:0005774//vacuolar membrane;GO:0005886//plasma membrane;GO:0031988//membrane-bounded vesicle;GO:0033176//proton-transporting V-type ATPase complex;GO:0042995//cell projection	GO:0003824//catalytic activity;GO:0015078//hydrogen ion transmembrane transporter activity;GO:0032550//purine ribonucleoside binding	GO:0009150//purine ribonucleotide metabolic process;GO:0015988//energy coupled proton transmembrane transport, against electrochemical gradient
NP_788844.2	6237099	4.91251e+06	5.32079e+06	18548386	12834340	26437592	5.49013e+06	1.92734e+07	1.8117	0.0141408	0.0491568	ATP6V1B2	V-type proton ATPase subunit B, brain isoform isoform 2 [Bos taurus]	Metabolism;Human Diseases;Environmental Information Processing;Cellular Processes;Metabolism;Human Diseases;Organismal Systems;Human Diseases;Human Diseases;Organismal Systems	Global and overview maps;Infectious diseases;Signal transduction;Transport and catabolism;Energy metabolism;Infectious diseases;Nervous system;Immune diseases;Infectious diseases;Excretory system	ko01100//Metabolic pathways;ko05165//Human papillomavirus infection;ko04150//mTOR signaling pathway;ko04145//Phagosome;ko00190//Oxidative phosphorylation;ko05120//Epithelial cell signaling in Helicobacter pylori infection;ko04721//Synaptic vesicle cycle;ko05323//Rheumatoid arthritis;ko05110//Vibrio cholerae infection;ko04966//Collecting duct acid secretion	K02147;K02147;K02147;K02147;K02147;K02147;K02147;K02147;K02147;K02147	GO:0005774//vacuolar membrane;GO:0031224//intrinsic component of membrane;GO:0031252//cell leading edge;GO:0033176//proton-transporting V-type ATPase complex;GO:0042995//cell projection;GO:0048770//pigment granule	GO:0003824//catalytic activity;GO:0015078//hydrogen ion transmembrane transporter activity;GO:0032550//purine ribonucleoside binding	GO:0006996//organelle organization;GO:0007169//transmembrane receptor protein tyrosine kinase signaling pathway;GO:0009150//purine ribonucleotide metabolic process;GO:0015031//protein transport;GO:0015988//energy coupled proton transmembrane transport, against electrochemical gradient;GO:0044403//symbiosis, encompassing mutualism through parasitism;GO:0046916//cellular transition metal ion homeos…
NP_788849.1	284453	386219	335916	1.65884e+06	2370846	2156718	335529	2.06214e+06	2.61963	0.00191204	0.0100991	ATP6V1C1	V-type proton ATPase subunit C 1 [Bos taurus]	Metabolism;Human Diseases;Environmental Information Processing;Cellular Processes;Metabolism;Human Diseases;Organismal Systems;Human Diseases;Human Diseases;Organismal Systems	Global and overview maps;Infectious diseases;Signal transduction;Transport and catabolism;Energy metabolism;Infectious diseases;Nervous system;Immune diseases;Infectious diseases;Excretory system	ko01100//Metabolic pathways;ko05165//Human papillomavirus infection;ko04150//mTOR signaling pathway;ko04145//Phagosome;ko00190//Oxidative phosphorylation;ko05120//Epithelial cell signaling in Helicobacter pylori infection;ko04721//Synaptic vesicle cycle;ko05323//Rheumatoid arthritis;ko05110//Vibrio cholerae infection;ko04966//Collecting duct acid secretion	K02148;K02148;K02148;K02148;K02148;K02148;K02148;K02148;K02148;K02148	GO:0031988//membrane-bounded vesicle;GO:0033176//proton-transporting V-type ATPase complex	GO:0015077//monovalent inorganic cation transmembrane transporter activity;GO:0015662//ATPase activity, coupled to transmembrane movement of ions, phosphorylative mechanism	GO:0015988//energy coupled proton transmembrane transport, against electrochemical gradient
NP_777235.1	2.08784e+06	1.89054e+06	1.86439e+06	5.33941e+06	2909841	7541996	1.94759e+06	5.26375e+06	1.4344	1.26364e-06	2.11737e-05	ATP6V1E1	V-type proton ATPase subunit E 1, partial [Bos mutus]	Metabolism;Human Diseases;Environmental Information Processing;Cellular Processes;Metabolism;Human Diseases;Organismal Systems;Human Diseases;Human Diseases;Organismal Systems	Global and overview maps;Infectious diseases;Signal transduction;Transport and catabolism;Energy metabolism;Infectious diseases;Nervous system;Immune diseases;Infectious diseases;Excretory system	ko01100//Metabolic pathways;ko05165//Human papillomavirus infection;ko04150//mTOR signaling pathway;ko04145//Phagosome;ko00190//Oxidative phosphorylation;ko05120//Epithelial cell signaling in Helicobacter pylori infection;ko04721//Synaptic vesicle cycle;ko05323//Rheumatoid arthritis;ko05110//Vibrio cholerae infection;ko04966//Collecting duct acid secretion	K02150;K02150;K02150;K02150;K02150;K02150;K02150;K02150;K02150;K02150	GO:0005774//vacuolar membrane;GO:0005886//plasma membrane;GO:0016469//proton-transporting two-sector ATPase complex;GO:0031988//membrane-bounded vesicle;GO:0042995//cell projection	GO:0015078//hydrogen ion transmembrane transporter activity;GO:0015662//ATPase activity, coupled to transmembrane movement of ions, phosphorylative mechanism;GO:0019899//enzyme binding	GO:0015988//energy coupled proton transmembrane transport, against electrochemical gradient
NP_001039334.1	1.30431e+06	1439200	1.57837e+06	3.60625e+06	2313548	3.64387e+06	1.44063e+06	3.18789e+06	1.1459	0.000129128	0.00110156	ATP6V1F	V-type proton ATPase subunit F [Bos taurus]	Metabolism;Human Diseases;Environmental Information Processing;Cellular Processes;Metabolism;Human Diseases;Organismal Systems;Human Diseases;Human Diseases;Organismal Systems	Global and overview maps;Infectious diseases;Signal transduction;Transport and catabolism;Energy metabolism;Infectious diseases;Nervous system;Immune diseases;Infectious diseases;Excretory system	ko01100//Metabolic pathways;ko05165//Human papillomavirus infection;ko04150//mTOR signaling pathway;ko04145//Phagosome;ko00190//Oxidative phosphorylation;ko05120//Epithelial cell signaling in Helicobacter pylori infection;ko04721//Synaptic vesicle cycle;ko05323//Rheumatoid arthritis;ko05110//Vibrio cholerae infection;ko04966//Collecting duct acid secretion	K02151;K02151;K02151;K02151;K02151;K02151;K02151;K02151;K02151;K02151	GO:0031988//membrane-bounded vesicle;GO:0033176//proton-transporting V-type ATPase complex	GO:0015078//hydrogen ion transmembrane transporter activity;GO:0042626//ATPase activity, coupled to transmembrane movement of substances	GO:0015988//energy coupled proton transmembrane transport, against electrochemical gradient
NP_776670.1	611983	982621	775572	1.5209e+06	857358	2.86831e+06	790059	1.74886e+06	1.14638	0.00414944	0.0188191	ATP6V1G1	V-type proton ATPase subunit G 1 [Bos taurus]	Metabolism;Human Diseases;Environmental Information Processing;Cellular Processes;Metabolism;Human Diseases;Organismal Systems;Human Diseases;Human Diseases;Organismal Systems	Global and overview maps;Infectious diseases;Signal transduction;Transport and catabolism;Energy metabolism;Infectious diseases;Nervous system;Immune diseases;Infectious diseases;Excretory system	ko01100//Metabolic pathways;ko05165//Human papillomavirus infection;ko04150//mTOR signaling pathway;ko04145//Phagosome;ko00190//Oxidative phosphorylation;ko05120//Epithelial cell signaling in Helicobacter pylori infection;ko04721//Synaptic vesicle cycle;ko05323//Rheumatoid arthritis;ko05110//Vibrio cholerae infection;ko04966//Collecting duct acid secretion	K02152;K02152;K02152;K02152;K02152;K02152;K02152;K02152;K02152;K02152	GO:0005774//vacuolar membrane;GO:0031988//membrane-bounded vesicle;GO:0033176//proton-transporting V-type ATPase complex	GO:0015662//ATPase activity, coupled to transmembrane movement of ions, phosphorylative mechanism;GO:0019899//enzyme binding	GO:0015992//proton transport;GO:0044763//single-organism cellular process
XP_005215461.1	736201	884617	1072282	1.98927e+06	995395	3.62874e+06	897700	2.20447e+06	1.29613	0.0114018	0.0413686	ATP6V1H	PREDICTED: V-type proton ATPase subunit H isoform X3 [Bos taurus]	Metabolism;Human Diseases;Human Diseases;Environmental Information Processing;Cellular Processes;Cellular Processes;Metabolism;Human Diseases;Organismal Systems;Human Diseases;Human Diseases	Global and overview maps;Infectious diseases;Infectious diseases;Signal transduction;Transport and catabolism;Transport and catabolism;Energy metabolism;Infectious diseases;Nervous system;Immune diseases;Infectious diseases	ko01100//Metabolic pathways;ko05165//Human papillomavirus infection;ko05152//Tuberculosis;ko04150//mTOR signaling pathway;ko04145//Phagosome;ko04142//Lysosome;ko00190//Oxidative phosphorylation;ko05120//Epithelial cell signaling in Helicobacter pylori infection;ko04721//Synaptic vesicle cycle;ko05323//Rheumatoid arthritis;ko05110//Vibrio cholerae infection	K02144;K02144;K02144;K02144;K02144;K02144;K02144;K02144;K02144;K02144;K02144	GO:0005774//vacuolar membrane;GO:0031988//membrane-bounded vesicle;GO:0033180//proton-transporting V-type ATPase, V1 domain	GO:0015078//hydrogen ion transmembrane transporter activity	GO:0015988//energy coupled proton transmembrane transport, against electrochemical gradient;GO:0016192//vesicle-mediated transport
XP_010815584.1	1.09318e+06	639739	643175	1.63245e+06	1.22504e+06	1.80091e+06	792032	1.5528e+06	0.971243	1.05125e-06	1.7924e-05	ATXN3	PREDICTED: ataxin-3 isoform X1 [Bos taurus]	Genetic Information Processing	Folding, sorting and degradation	ko04141//Protein processing in endoplasmic reticulum	K11863	GO:0016234//inclusion body;GO:0031090//organelle membrane;GO:0044429//mitochondrial part	GO:0008238//exopeptidase activity;GO:0044389//ubiquitin-like protein ligase binding	GO:0006511//ubiquitin-dependent protein catabolic process;GO:0009408//response to heat;GO:0016579//protein deubiquitination;GO:0035967//cellular response to topologically incorrect protein;GO:0044708//single-organism behavior
NP_776318.1	5511326	874751	1.29071e+06	10260176	3.91362e+06	5582630	2.55893e+06	6.58547e+06	1.36375	0.00801384	0.0315681	B2M	beta-2-microglobulin precursor [Bos taurus]	Human Diseases;Organismal Systems	Infectious diseases;Immune system	ko05163//Human cytomegalovirus infection;ko04612//Antigen processing and presentation	K08055;K08055	GO:0005924//cell-substrate adherens junction;GO:0031988//membrane-bounded vesicle;GO:0042611//MHC protein complex;GO:0043231//intracellular membrane-bounded organelle;GO:0044421//extracellular region part	GO:0005515//protein binding	GO:0001912//positive regulation of leukocyte mediated cytotoxicity;GO:0002477//antigen processing and presentation of exogenous peptide antigen via MHC class Ib;GO:0006457//protein folding;GO:0009617//response to bacterium;GO:0030217//T cell differentiation;GO:0055076//transition metal ion homeostasis
NP_803478.1	2.40405e+06	7227829	5.84155e+06	1205939	2.30062e+06	932353	5.15781e+06	1.47964e+06	-1.80151	0.00011197	0.000977833	B4GALT1	beta-1,4-galactosyltransferase 1 [Bos taurus]	Metabolism;Metabolism;Metabolism;Metabolism;Metabolism;Metabolism;Metabolism	Global and overview maps;Glycan biosynthesis and metabolism;Carbohydrate metabolism;Glycan biosynthesis and metabolism;Glycan biosynthesis and metabolism;Glycan biosynthesis and metabolism;Glycan biosynthesis and metabolism	ko01100//Metabolic pathways;ko00510//N-Glycan biosynthesis;ko00052//Galactose metabolism;ko00601//Glycosphingolipid biosynthesis - lacto and neolacto series;ko00533//Glycosaminoglycan biosynthesis - keratan sulfate;ko00514//Other types of O-glycan biosynthesis;ko00515//Mannose type O-glycan biosyntheis	K07966;K07966;K07966;K07966;K07966;K07966;K07966	GO:0000139//Golgi membrane;GO:0005903//brush border;GO:0005911//cell-cell junction;GO:0030312//external encapsulating structure;GO:0031224//intrinsic component of membrane;GO:0031985//Golgi cisterna;GO:0031988//membrane-bounded vesicle;GO:0044421//extracellular region part;GO:0044459//plasma membrane part	GO:0015631//tubulin binding;GO:0035250//UDP-galactosyltransferase activity;GO:0046914//transition metal ion binding;GO:0046983//protein dimerization activity	GO:0001525//angiogenesis;GO:0002376//immune system process;GO:0003006//developmental process involved in reproduction;GO:0005988//lactose metabolic process;GO:0006486//protein glycosylation;GO:0006928//movement of cell or subcellular component;GO:0006954//inflammatory response;GO:0009611//response to wounding;GO:0017158//regulation of calcium ion-dependent exocytosis;GO:0019318//hexose metabolic …
XP_024843090.1	279921	352752	326527	466091	449215	558203	319733	491170	0.619352	0.00657712	0.026809	BAD	PREDICTED: bcl2-associated agonist of cell death isoform X1 [Bos taurus]	Human Diseases;Human Diseases;Environmental Information Processing;Cellular Processes;Human Diseases;Human Diseases;Environmental Information Processing;Organismal Systems;Human Diseases;Organismal Systems;Cellular Processes;Environmental Information Processing;Organismal Systems;Human Diseases;Human Diseases;Environmental Information Processing;Cellular Processes;Human Diseases;Human Diseases;Hu…	Cancers;Infectious diseases;Signal transduction;Cellular community - eukaryotes;Infectious diseases;Cancers;Signal transduction;Nervous system;Cancers;Endocrine system;Transport and catabolism;Signal transduction;Endocrine system;Neurodegenerative diseases;Infectious diseases;Signal transduction;Cell growth and death;Infectious diseases;Cancers;Drug resistance;Infectious diseases;Signal transduct…	ko05200//Pathways in cancer;ko05165//Human papillomavirus infection;ko04151//PI3K-Akt signaling pathway;ko04510//Focal adhesion;ko05152//Tuberculosis;ko05203//Viral carcinogenesis;ko04014//Ras signaling pathway;ko04722//Neurotrophin signaling pathway;ko05225//Hepatocellular carcinoma;ko04910//Insulin signaling pathway;ko04140//Autophagy - animal;ko04024//cAMP signaling pathway;ko04919//Thyroid ho…	K02158;K02158;K02158;K02158;K02158;K02158;K02158;K02158;K02158;K02158;K02158;K02158;K02158;K02158;K02158;K02158;K02158;K02158;K02158;K02158;K02158;K02158;K02158;K02158;K02158;K02158;K02158;K02158;K02158;K02158;K02158;K02158;K02158;K02158	GO:0031966//mitochondrial membrane	GO:0008289//lipid binding;GO:0016505//peptidase activator activity involved in apoptotic process;GO:0019900//kinase binding;GO:0019902//phosphatase binding;GO:0046983//protein dimerization activity	GO:0001666//response to hypoxia;GO:0003323//type B pancreatic cell development;GO:0006461//protein complex assembly;GO:0006974//cellular response to DNA damage stimulus;GO:0007006//mitochondrial membrane organization;GO:0008284//positive regulation of cell proliferation;GO:0009150//purine ribonucleotide metabolic process;GO:0009612//response to mechanical stimulus;GO:0010822//positive regulation …
NP_001075940.1	2415288	2.01452e+06	1.95294e+06	5417673	6304934	8068279	2.12758e+06	6596962	1.63259	9.06625e-21	3.6281e-18	BAG3	BAG family molecular chaperone regulator 3 [Bos taurus]	-	-	-	-	GO:0016020//membrane;GO:0031674//I band	GO:0005515//protein binding	GO:0009612//response to mechanical stimulus;GO:0010656//negative regulation of muscle cell apoptotic process;GO:0031647//regulation of protein stability;GO:0038034//signal transduction in absence of ligand;GO:0097191//extrinsic apoptotic signaling pathway
NP_001071386.1	899150	1.06383e+06	1.04351e+06	2.20565e+06	730771	2.9529e+06	1.00216e+06	1.96311e+06	0.970021	0.00963304	0.0362465	BAK1	bcl-2 homologous antagonist/killer [Bos taurus]	Human Diseases;Human Diseases;Human Diseases;Human Diseases;Human Diseases;Human Diseases;Genetic Information Processing;Human Diseases;Human Diseases;Human Diseases;Cellular Processes;Human Diseases;Human Diseases;Human Diseases;Human Diseases;Human Diseases;Human Diseases;Human Diseases;Human Diseases;Human Diseases;Human Diseases;Human Diseases;Human Diseases;Cellular Processes	Cancers;Infectious diseases;Cancers;Infectious diseases;Cancers;Cancers;Folding, sorting and degradation;Infectious diseases;Cancers;Cancers;Cell growth and death;Cancers;Cancers;Cancers;Cancers;Cancers;Cancers;Cancers;Cancers;Drug resistance;Cancers;Cancers;Cancers;Cell growth and death	ko05200//Pathways in cancer;ko05165//Human papillomavirus infection;ko05203//Viral carcinogenesis;ko05163//Human cytomegalovirus infection;ko05225//Hepatocellular carcinoma;ko05206//MicroRNAs in cancer;ko04141//Protein processing in endoplasmic reticulum;ko05167//Kaposi sarcoma-associated herpesvirus infection;ko05202//Transcriptional misregulation in cancers;ko05224//Breast cancer;ko04210//Apopt…	K14021;K14021;K14021;K14021;K14021;K14021;K14021;K14021;K14021;K14021;K14021;K14021;K14021;K14021;K14021;K14021;K14021;K14021;K14021;K14021;K14021;K14021;K14021;K14021	GO:0016021//integral component of membrane;GO:0031966//mitochondrial membrane	GO:0046983//protein dimerization activity	GO:0001933//negative regulation of protein phosphorylation;GO:0002260//lymphocyte homeostasis;GO:0002339//B cell selection;GO:0006919//activation of cysteine-type endopeptidase activity involved in apoptotic process;GO:0006974//cellular response to DNA damage stimulus;GO:0007006//mitochondrial membrane organization;GO:0007049//cell cycle;GO:0008637//apoptotic mitochondrial changes;GO:0009612//res…
NP_776319.1	313807	194544	297548	2.4701e+06	1.88776e+06	4292726	268633	2.88353e+06	3.42412	0.00106495	0.00625095	BAX	apoptosis regulator BAX [Bos taurus]	Human Diseases;Human Diseases;Human Diseases;Human Diseases;Human Diseases;Human Diseases;Organismal Systems;Human Diseases;Genetic Information Processing;Human Diseases;Cellular Processes;Human Diseases;Human Diseases;Human Diseases;Human Diseases;Cellular Processes;Human Diseases;Human Diseases;Human Diseases;Human Diseases;Environmental Information Processing;Human Diseases;Organismal Systems;…	Cancers;Infectious diseases;Infectious diseases;Infectious diseases;Cancers;Infectious diseases;Nervous system;Cancers;Folding, sorting and degradation;Infectious diseases;Cell growth and death;Cancers;Neurodegenerative diseases;Infectious diseases;Cancers;Cell growth and death;Endocrine and metabolic diseases;Drug resistance;Cancers;Cancers;Signal transduction;Cancers;Aging;Cancers;Endocrine and…	ko05200//Pathways in cancer;ko05165//Human papillomavirus infection;ko05166//HTLV-I infection;ko05152//Tuberculosis;ko05203//Viral carcinogenesis;ko05163//Human cytomegalovirus infection;ko04722//Neurotrophin signaling pathway;ko05225//Hepatocellular carcinoma;ko04141//Protein processing in endoplasmic reticulum;ko05167//Kaposi sarcoma-associated herpesvirus infection;ko04217//Necroptosis;ko05202…	K02159;K02159;K02159;K02159;K02159;K02159;K02159;K02159;K02159;K02159;K02159;K02159;K02159;K02159;K02159;K02159;K02159;K02159;K02159;K02159;K02159;K02159;K02159;K02159;K02159;K02159;K02159;K02159;K02159;K02159;K02159;K02159;K02159;K02159;K02159;K02159;K02159;K02159	GO:0012505//endomembrane system;GO:0031966//mitochondrial membrane;GO:0031988//membrane-bounded vesicle;GO:0046930//pore complex;GO:0097136//Bcl-2 family protein complex	GO:0022803//passive transmembrane transporter activity;GO:0046983//protein dimerization activity;GO:0051400//BH domain binding	GO:0000266//mitochondrial fission;GO:0001894//tissue homeostasis;GO:0001933//negative regulation of protein phosphorylation;GO:0002260//lymphocyte homeostasis;GO:0002339//B cell selection;GO:0002902//regulation of B cell apoptotic process;GO:0006664//glycolipid metabolic process;GO:0006919//activation of cysteine-type endopeptidase activity involved in apoptotic process;GO:0006970//response to os…
NP_001013611.2	1.59973e+06	4415830	5.02386e+06	1.15113e+06	1.66511e+06	1.4732e+06	3.67981e+06	1.42981e+06	-1.36381	8.15771e-06	0.000107552	BCAT2	branched-chain-amino-acid aminotransferase, mitochondrial precursor [Bos taurus]	Metabolism;Metabolism;Metabolism;Metabolism;Metabolism;Metabolism;Metabolism	Global and overview maps;Global and overview maps;Amino acid metabolism;Amino acid metabolism;Global and overview maps;Metabolism of cofactors and vitamins;Amino acid metabolism	ko01100//Metabolic pathways;ko01230//Biosynthesis of amino acids;ko00280//Valine, leucine and isoleucine degradation;ko00270//Cysteine and methionine metabolism;ko01210//2-Oxocarboxylic acid metabolism;ko00770//Pantothenate and CoA biosynthesis;ko00290//Valine, leucine and isoleucine biosynthesis	K00826;K00826;K00826;K00826;K00826;K00826;K00826	GO:0043231//intracellular membrane-bounded organelle	GO:0004084//branched-chain-amino-acid transaminase activity	GO:0006549//isoleucine metabolic process;GO:0008652//cellular amino acid biosynthetic process;GO:0009063//cellular amino acid catabolic process;GO:0065008//regulation of biological quality
NP_776931.1	4034614	6.24095e+06	6003640	1.28331e+06	1.36813e+06	1.10807e+06	5.4264e+06	1.25317e+06	-2.11441	1.04855e-09	4.19605e-08	BCKDHA	2-oxoisovalerate dehydrogenase subunit alpha, mitochondrial precursor [Bos taurus]	Metabolism;Metabolism;Metabolism	Global and overview maps;Amino acid metabolism;Carbohydrate metabolism	ko01100//Metabolic pathways;ko00280//Valine, leucine and isoleucine degradation;ko00640//Propanoate metabolism	K00166;K00166;K00166	GO:0044429//mitochondrial part	GO:0016624//oxidoreductase activity, acting on the aldehyde or oxo group of donors, disulfide as acceptor;GO:0043169//cation binding	GO:0044710//single-organism metabolic process
NP_776932.1	2.02343e+06	3.54092e+06	3.34033e+06	607863	1.00981e+06	468161	2.96823e+06	695278	-2.09394	6.12334e-06	8.36488e-05	BCKDHB	2-oxoisovalerate dehydrogenase subunit beta, mitochondrial precursor [Bos taurus]	Metabolism;Metabolism;Metabolism	Global and overview maps;Amino acid metabolism;Carbohydrate metabolism	ko01100//Metabolic pathways;ko00280//Valine, leucine and isoleucine degradation;ko00640//Propanoate metabolism	K00167;K00167;K00167	GO:0044429//mitochondrial part;GO:0045240//dihydrolipoyl dehydrogenase complex	GO:0005515//protein binding;GO:0016624//oxidoreductase activity, acting on the aldehyde or oxo group of donors, disulfide as acceptor;GO:0016830//carbon-carbon lyase activity	GO:0009063//cellular amino acid catabolic process;GO:0031667//response to nutrient levels;GO:0031960//response to corticosteroid;GO:0046683//response to organophosphorus
NP_001029772.1	4.99446e+06	6245472	5.19132e+06	91229.1	1.8612e+06	80002.9	5.47708e+06	677478	-3.01516	0.00444576	0.0199108	BDH1	PREDICTED: D-beta-hydroxybutyrate dehydrogenase, mitochondrial isoform X1 [Bos taurus]	Metabolism;Metabolism;Metabolism	Global and overview maps;Carbohydrate metabolism;Lipid metabolism	ko01100//Metabolic pathways;ko00650//Butanoate metabolism;ko00072//Synthesis and degradation of ketone bodies	K00019;K00019;K00019	GO:0019866//organelle inner membrane;GO:0044429//mitochondrial part	GO:0016616//oxidoreductase activity, acting on the CH-OH group of donors, NAD or NADP as acceptor	GO:0044710//single-organism metabolic process
NP_001028799.1	210216	137311	153835	447651	1.00851e+06	455885	167120	637348	1.93119	0.00595441	0.0247906	BECN1	beclin-1 [Bos taurus]	Human Diseases;Cellular Processes;Environmental Information Processing;Cellular Processes;Cellular Processes;Cellular Processes	Infectious diseases;Transport and catabolism;Signal transduction;Transport and catabolism;Transport and catabolism;Cell growth and death	ko05167//Kaposi sarcoma-associated herpesvirus infection;ko04140//Autophagy - animal;ko04371//Apelin signaling pathway;ko04137//Mitophagy - animal;ko04136//Autophagy - other eukaryotes;ko04215//Apoptosis - multiple species	K08334;K08334;K08334;K08334;K08334;K08334	GO:0030139//endocytic vesicle;GO:0031984//organelle subcompartment;GO:0035032//phosphatidylinositol 3-kinase complex, class III	GO:0005488//binding	GO:0002252//immune effector process;GO:0006518//peptide metabolic process;GO:0007033//vacuole organization;GO:0007034//vacuolar transport;GO:0008283//cell proliferation;GO:0009267//cellular response to starvation;GO:0010508//positive regulation of autophagy;GO:0016482//cytoplasmic transport;GO:0022402//cell cycle process;GO:0043207//response to external biotic stimulus;GO:0048468//cell development
NP_001040006.1	898672	789627	827162	3.87079e+06	789742	4.05405e+06	838487	2.90486e+06	1.79261	1.34112e-11	8.2942e-10	BIN1	myc box-dependent-interacting protein 1 [Bos taurus]	Cellular Processes;Organismal Systems	Transport and catabolism;Immune system	ko04144//Endocytosis;ko04666//Fc gamma R-mediated phagocytosis	K12562;K12562	GO:0005856//cytoskeleton;GO:0016023//cytoplasmic, membrane-bounded vesicle;GO:0031674//I band;GO:0032994//protein-lipid complex;GO:0033267//axon part;GO:0044459//plasma membrane part	GO:0008092//cytoskeletal protein binding;GO:0019899//enzyme binding;GO:0046983//protein dimerization activity	GO:0010564//regulation of cell cycle process;GO:0030100//regulation of endocytosis;GO:0034622//cellular macromolecular complex assembly;GO:0042981//regulation of apoptotic process;GO:0043087//regulation of GTPase activity;GO:0044403//symbiosis, encompassing mutualism through parasitism;GO:0045687//positive regulation of glial cell differentiation
NP_001076904.1	459549	275963	287318	1927998	623568	3155141	340943	1.90224e+06	2.48009	2.23025e-13	1.97044e-11	BIN2	bridging integrator 2 [Bos taurus]	-	-	-	-	GO:0015629//actin cytoskeleton	GO:0008289//lipid binding	GO:0006461//protein complex assembly;GO:0006935//chemotaxis;GO:0007009//plasma membrane organization;GO:0010324//membrane invagination
NP_001039519.1	26800.4	48423.1	27782.2	198359	35068.4	259017	34335.2	164148	2.25724	0.000113387	0.000986412	BLNK	B-cell linker protein [Bos taurus]	Organismal Systems;Organismal Systems;Environmental Information Processing;Human Diseases	Development;Immune system;Signal transduction;Immune diseases	ko04380//Osteoclast differentiation;ko04662//B cell receptor signaling pathway;ko04064//NF-kappa B signaling pathway;ko05340//Primary immunodeficiency	K07371;K07371;K07371;K07371	GO:0044424//intracellular part	-	GO:0009966//regulation of signal transduction
NP_001074200.1	276167	275668	243086	729726	5.11077e+06	874401	264974	2.2383e+06	3.07848	0.00642767	0.0263418	BLOC1S4	biogenesis of lysosome-related organelles complex 1 subunit 4 [Bos taurus]	-	-	-	-	GO:0031082//BLOC complex	-	GO:0030168//platelet activation;GO:0048489//synaptic vesicle transport;GO:0048753//pigment granule organization;GO:0050905//neuromuscular process
NP_001092345.1	98749.6	44153.7	76915.2	285658	NA	246861	73272.9	266259	1.86148	0.011464	0.0415281	BLOC1S5	biogenesis of lysosome-related organelles complex 1 subunit 5 [Bos taurus]	-	-	-	-	GO:0016023//cytoplasmic, membrane-bounded vesicle;GO:0031082//BLOC complex	-	GO:0032400//melanosome localization;GO:0042472//inner ear morphogenesis;GO:0043485//endosome to pigment granule transport;GO:0045597//positive regulation of cell differentiation;GO:0048489//synaptic vesicle transport
NP_001291194.1	26992.4	110871	138857	648643	237666	963540	92240.1	616616	2.74091	0.000745024	0.00462764	BMP2K	BMP-2-inducible protein kinase [Bos taurus]	Human Diseases	Cancers	ko05202//Transcriptional misregulation in cancers	K08854	GO:0043231//intracellular membrane-bounded organelle	GO:0004672//protein kinase activity;GO:0030234//enzyme regulator activity;GO:0032550//purine ribonucleoside binding	GO:0006464//cellular protein modification process;GO:0006796//phosphate-containing compound metabolic process;GO:0019222//regulation of metabolic process;GO:0030278//regulation of ossification
XP_024850604.1	594730	337761	284292	1456244	3.01179e+06	1799941	405594	2.08933e+06	2.36493	1.78128e-08	5.13476e-07	BRD4	PREDICTED: LOW QUALITY PROTEIN: bromodomain-containing protein 4 [Bos taurus]	-	-	-	-	GO:0000228//nuclear chromosome;GO:0000785//chromatin;GO:0008023//transcription elongation factor complex	GO:0003676//nucleic acid binding;GO:0042393//histone binding;GO:0052689//carboxylic ester hydrolase activity	GO:0000077//DNA damage checkpoint;GO:0001932//regulation of protein phosphorylation;GO:0006357//regulation of transcription from RNA polymerase II promoter;GO:0008283//cell proliferation;GO:0010389//regulation of G2/M transition of mitotic cell cycle;GO:0031347//regulation of defense response;GO:0032786//positive regulation of DNA-templated transcription, elongation;GO:0043122//regulation of I-ka…
NP_001068839.1	12456316	10317434	12976794	1.78299e+06	6557707	1.69522e+06	11916848	3.34531e+06	-1.83279	1.40961e-11	8.63924e-10	BSG	basigin precursor [Bos taurus]	-	-	-	-	GO:0005924//cell-substrate adherens junction;GO:0016021//integral component of membrane;GO:0048770//pigment granule	GO:0048029//monosaccharide binding	GO:0006612//protein targeting to membrane
NP_001070018.1	433246	458541	345137	878137	804854	706537	412308	796510	0.94997	4.84373e-05	0.000481049	C1S	complement C1s subcomponent precursor [Bos taurus]	Organismal Systems;Human Diseases;Human Diseases;Human Diseases	Immune system;Infectious diseases;Immune diseases;Infectious diseases	ko04610//Complement and coagulation cascades;ko05133//Pertussis;ko05322//Systemic lupus erythematosus;ko05150//Staphylococcus aureus infection	K01331;K01331;K01331;K01331	GO:0031988//membrane-bounded vesicle;GO:0044421//extracellular region part	GO:0004175//endopeptidase activity;GO:0005515//protein binding;GO:0046872//metal ion binding	GO:0006952//defense response;GO:0006956//complement activation
NP_776677.1	656841	3.47649e+06	2.84067e+06	1.81505e+06	10865071	1.79287e+06	2.32467e+06	4.82433e+06	1.0533	0.0108975	0.0399221	C4BPA	PREDICTED: C4b-binding protein alpha chain isoform X3 [Bos taurus]	Organismal Systems;Human Diseases	Immune system;Infectious diseases	ko04610//Complement and coagulation cascades;ko05133//Pertussis	K04002;K04002	GO:0044217//other organism part	GO:0003723//RNA binding	GO:0002924//negative regulation of humoral immune response mediated by circulating immunoglobulin;GO:0006952//defense response;GO:0009896//positive regulation of catabolic process
NP_001160088.1	165521	2.40211e+06	1.07862e+06	1.33281e+06	3.73098e+06	1.93454e+06	1.21542e+06	2.33277e+06	0.940596	6.52008e-06	8.81831e-05	C5	complement C5a anaphylatoxin precursor [Bos taurus]	Human Diseases;Organismal Systems;Human Diseases;Human Diseases;Human Diseases;Human Diseases	Infectious diseases;Immune system;Infectious diseases;Immune diseases;Infectious diseases;Neurodegenerative diseases	ko05168//Herpes simplex infection;ko04610//Complement and coagulation cascades;ko05133//Pertussis;ko05322//Systemic lupus erythematosus;ko05150//Staphylococcus aureus infection;ko05020//Prion diseases	K03994;K03994;K03994;K03994;K03994;K03994	GO:0031988//membrane-bounded vesicle;GO:0044421//extracellular region part	GO:0061135//endopeptidase regulator activity	GO:0002689//negative regulation of leukocyte chemotaxis;GO:0006952//defense response;GO:0006956//complement activation;GO:0010466//negative regulation of peptidase activity;GO:0032722//positive regulation of chemokine production;GO:0045765//regulation of angiogenesis
XP_005205777.1	2.20775e+06	2.07498e+06	2197026	5573877	3982661	4693169	2.15992e+06	4.7499e+06	1.13692	5.7391e-07	1.08568e-05	CALU	PREDICTED: calumenin isoform X1 [Bubalus bubalis]	-	-	-	-	GO:0005788//endoplasmic reticulum lumen;GO:0048770//pigment granule	GO:0046872//metal ion binding	GO:0001775//cell activation;GO:0006887//exocytosis;GO:0007599//hemostasis
XP_024856682.1	148556	75702.6	274899	911731	64480.8	1.3186e+06	166386	764939	2.20081	0.00175326	0.00940647	CAMK1D	PREDICTED: calcium/calmodulin-dependent protein kinase type 1D isoform X1 [Ovis aries]	Organismal Systems;Organismal Systems	Endocrine system;Endocrine system	ko04921//Oxytocin signaling pathway;ko04925//Aldosterone synthesis and secretion	K08794;K08794	GO:0043231//intracellular membrane-bounded organelle	GO:0004674//protein serine/threonine kinase activity;GO:0005515//protein binding;GO:0032550//purine ribonucleoside binding	GO:0006464//cellular protein modification process;GO:0006796//phosphate-containing compound metabolic process;GO:0006952//defense response;GO:0009893//positive regulation of metabolic process;GO:0010975//regulation of neuron projection development;GO:0042981//regulation of apoptotic process;GO:0045807//positive regulation of endocytosis;GO:0051091//positive regulation of sequence-specific DNA bin…
XP_005204713.1	17461118	16456495	15067876	43728456	29604476	53443556	1.63285e+07	4.22588e+07	1.37186	3.92527e-12	2.78162e-10	CAP1	PREDICTED: adenylyl cyclase-associated protein 1 isoform X2 [Bos taurus]	-	-	-	-	GO:0005924//cell-substrate adherens junction;GO:0016020//membrane;GO:0030863//cortical cytoskeleton;GO:0031988//membrane-bounded vesicle	GO:0008092//cytoskeletal protein binding	GO:0006897//endocytosis;GO:0007010//cytoskeleton organization;GO:0016477//cell migration
NP_848669.1	6819267	9298231	9599368	15746858	9173788	21046984	8.57229e+06	1.53225e+07	0.837903	1.43395e-06	2.36775e-05	CAPG	macrophage-capping protein [Bos taurus]	-	-	-	-	GO:0031090//organelle membrane;GO:0043232//intracellular non-membrane-bounded organelle;GO:0048770//pigment granule	-	GO:0051693//actin filament capping
NP_001076949.1	22791000	23670092	21798404	47070832	36125784	61613752	2.27532e+07	4.82701e+07	1.08506	2.50866e-09	9.27523e-08	CAPZA1	F-actin-capping protein subunit alpha-1 [Bos taurus]	Cellular Processes	Transport and catabolism	ko04144//Endocytosis	K10364	GO:0015629//actin cytoskeleton;GO:0031988//membrane-bounded vesicle;GO:0043234//protein complex;GO:0044444//cytoplasmic part	GO:0008092//cytoskeletal protein binding	GO:0006952//defense response;GO:0007599//hemostasis;GO:0051693//actin filament capping
NP_001070579.1	48270.2	66155.1	42966.3	628866	156476	955022	52463.8	580121	3.46696	0.00211204	0.0109765	CARD9	caspase recruitment domain-containing protein 9 [Bos taurus]	Human Diseases;Organismal Systems;Organismal Systems	Infectious diseases;Immune system;Immune system	ko05152//Tuberculosis;ko04621//NOD-like receptor signaling pathway;ko04625//C-type lectin receptor signaling pathway	K12794;K12794;K12794	-	GO:0019904//protein domain specific binding;GO:0046983//protein dimerization activity	GO:0001819//positive regulation of cytokine production;GO:0002237//response to molecule of bacterial origin;GO:0002252//immune effector process;GO:0006915//apoptotic process;GO:0031349//positive regulation of defense response;GO:0032663//regulation of interleukin-2 production;GO:0032675//regulation of interleukin-6 production;GO:0032680//regulation of tumor necrosis factor production;GO:0032874//…
XP_005223830.1	952585	1.69476e+06	1.57137e+06	624966	783293	539863	1.40624e+06	649374	-1.11472	9.39547e-11	5.0658e-09	CARMIL1	PREDICTED: leucine-rich repeat-containing protein 16A isoform X1 [Bos taurus]	-	-	-	-	GO:0031252//cell leading edge;GO:0031988//membrane-bounded vesicle;GO:0043234//protein complex;GO:0044424//intracellular part	GO:0005515//protein binding	GO:0006082//organic acid metabolic process;GO:0010770//positive regulation of cell morphogenesis involved in differentiation;GO:0030031//cell projection assembly;GO:0030334//regulation of cell migration;GO:0031346//positive regulation of cell projection organization;GO:0032233//positive regulation of actin filament bundle assembly;GO:0051016//barbed-end actin filament capping;GO:0051695//actin fi…
XP_024843553.1	1.02586e+06	1.09742e+06	873964	528161	643952	438140	999082	536751	-0.896349	1.20229e-07	2.8107e-06	CASK	PREDICTED: peripheral plasma membrane protein CASK isoform X4 [Pantholops hodgsonii]	-	-	-	-	GO:0005856//cytoskeleton;GO:0005924//cell-substrate adherens junction;GO:0031090//organelle membrane;GO:0044420//extracellular matrix component;GO:0044428//nuclear part;GO:0044444//cytoplasmic part;GO:0097060//synaptic membrane	GO:0004672//protein kinase activity;GO:0005102//receptor binding;GO:0016776//phosphotransferase activity, phosphate group as acceptor;GO:0032550//purine ribonucleoside binding	GO:0001505//regulation of neurotransmitter levels;GO:0001952//regulation of cell-matrix adhesion;GO:0006357//regulation of transcription from RNA polymerase II promoter;GO:0006464//cellular protein modification process;GO:0007267//cell-cell signaling;GO:0009117//nucleotide metabolic process;GO:0010837//regulation of keratinocyte proliferation;GO:0032102//negative regulation of response to externa…
XP_002692967.2	288718	74901	66793.5	297047	270019	406848	143471	324638	1.17807	0.0144308	0.0498271	CASP1	PREDICTED: caspase-1 isoform X1 [Bos taurus]	Organismal Systems;Cellular Processes;Human Diseases;Organismal Systems;Human Diseases;Human Diseases;Human Diseases;Human Diseases;Organismal Systems	Immune system;Cell growth and death;Infectious diseases;Immune system;Infectious diseases;Infectious diseases;Infectious diseases;Neurodegenerative diseases;Immune system	ko04621//NOD-like receptor signaling pathway;ko04217//Necroptosis;ko05164//Influenza A;ko04625//C-type lectin receptor signaling pathway;ko05133//Pertussis;ko05132//Salmonella infection;ko05134//Legionellosis;ko05014//Amyotrophic lateral sclerosis (ALS);ko04623//Cytosolic DNA-sensing pathway	K01370;K01370;K01370;K01370;K01370;K01370;K01370;K01370;K01370	-	GO:0070011//peptidase activity, acting on L-amino acid peptides	GO:0006915//apoptotic process;GO:0019538//protein metabolic process
NP_788811.1	474232	189969	195068	1.25422e+06	767113	1.6341e+06	286423	1.21848e+06	2.08886	3.26368e-06	4.81622e-05	CASP13	caspase-4 [Bos taurus]	Organismal Systems	Immune system	ko04621//NOD-like receptor signaling pathway	K04394	GO:0031090//organelle membrane;GO:0043231//intracellular membrane-bounded organelle	GO:0070011//peptidase activity, acting on L-amino acid peptides	GO:0003006//developmental process involved in reproduction;GO:0006915//apoptotic process;GO:0019538//protein metabolic process;GO:0032731//positive regulation of interleukin-1 beta production
XP_002698555.1	332124	243535	287476	1426244	794832	1.83624e+06	287712	1.35244e+06	2.23287	3.32217e-05	0.000349315	CASP7	PREDICTED: caspase-7 [Bos taurus]	Human Diseases;Human Diseases;Cellular Processes;Human Diseases;Environmental Information Processing;Human Diseases;Cellular Processes;Human Diseases;Cellular Processes	Cancers;Neurodegenerative diseases;Cell growth and death;Endocrine and metabolic diseases;Signal transduction;Infectious diseases;Cell growth and death;Infectious diseases;Cell growth and death	ko05200//Pathways in cancer;ko05010//Alzheimer disease;ko04210//Apoptosis;ko04932//Non-alcoholic fatty liver disease (NAFLD);ko04668//TNF signaling pathway;ko05133//Pertussis;ko04214//Apoptosis - fly;ko05134//Legionellosis;ko04215//Apoptosis - multiple species	K04397;K04397;K04397;K04397;K04397;K04397;K04397;K04397;K04397	-	GO:0004197//cysteine-type endopeptidase activity	GO:0006508//proteolysis;GO:0009416//response to light stimulus;GO:0043065//positive regulation of apoptotic process;GO:0044767//single-organism developmental process
NP_001039435.1	1.6591e+06	987463	859775	2.53927e+06	1.75458e+06	3413053	1.16878e+06	2.56897e+06	1.13619	2.87339e-05	0.000309789	CASP8	caspase-8 [Bos taurus]	Human Diseases;Human Diseases;Human Diseases;Human Diseases;Human Diseases;Organismal Systems;Human Diseases;Human Diseases;Cellular Processes;Human Diseases;Human Diseases;Human Diseases;Organismal Systems;Cellular Processes;Human Diseases;Human Diseases;Human Diseases;Organismal Systems;Environmental Information Processing;Cellular Processes;Organismal Systems;Human Diseases;Organismal Systems;…	Cancers;Infectious diseases;Infectious diseases;Cancers;Infectious diseases;Immune system;Infectious diseases;Infectious diseases;Cell growth and death;Neurodegenerative diseases;Neurodegenerative diseases;Infectious diseases;Immune system;Cell growth and death;Infectious diseases;Endocrine and metabolic diseases;Infectious diseases;Immune system;Signal transduction;Cell growth and death;Immune s…	ko05200//Pathways in cancer;ko05165//Human papillomavirus infection;ko05152//Tuberculosis;ko05203//Viral carcinogenesis;ko05163//Human cytomegalovirus infection;ko04621//NOD-like receptor signaling pathway;ko05168//Herpes simplex infection;ko05167//Kaposi sarcoma-associated herpesvirus infection;ko04217//Necroptosis;ko05010//Alzheimer disease;ko05016//Huntington disease;ko05161//Hepatitis B;ko046…	K04398;K04398;K04398;K04398;K04398;K04398;K04398;K04398;K04398;K04398;K04398;K04398;K04398;K04398;K04398;K04398;K04398;K04398;K04398;K04398;K04398;K04398;K04398;K04398;K04398;K04398;K04398;K04398	GO:0030686//90S preribosome;GO:0031264//death-inducing signaling complex;GO:0043231//intracellular membrane-bounded organelle;GO:0044430//cytoskeletal part;GO:0044445//cytosolic part	GO:0019904//protein domain specific binding;GO:0044389//ubiquitin-like protein ligase binding;GO:0046983//protein dimerization activity;GO:0097153//cysteine-type endopeptidase activity involved in apoptotic process	GO:0001838//embryonic epithelial tube formation;GO:0002763//positive regulation of myeloid leukocyte differentiation;GO:0008625//extrinsic apoptotic signaling pathway via death domain receptors;GO:0009612//response to mechanical stimulus;GO:0031638//zymogen activation;GO:0034097//response to cytokine;GO:0043069//negative regulation of programmed cell death;GO:0043122//regulation of I-kappaB kinas…
NP_001025489.2	6872915	6411316	5447945	13981953	12675884	16916830	6.24406e+06	14524889	1.21797	4.85861e-39	1.10177e-35	CAST	calpastatin isoform I [Bos taurus]	-	-	-	-	GO:0044424//intracellular part	GO:0003723//RNA binding;GO:0004866//endopeptidase inhibitor activity	GO:0010466//negative regulation of peptidase activity;GO:0097050//type B pancreatic cell apoptotic process
NP_777250.1	3875335	2.26427e+06	1.33614e+06	14698460	179703968	20594476	2.49192e+06	7.16656e+07	4.84595	2.5686e-14	2.81842e-12	CATHL1	cathelicidin-1 precursor [Bos taurus]	Human Diseases;Organismal Systems;Organismal Systems	Infectious diseases;Immune system;Digestive system	ko05152//Tuberculosis;ko04621//NOD-like receptor signaling pathway;ko04970//Salivary secretion	K13916;K13916;K13916	-	-	GO:0006950//response to stress;GO:0009617//response to bacterium
NP_777251.1	3.7828e+06	2.57391e+06	1.31534e+06	31816760	292746880	41908716	2.55735e+06	122157452	5.57795	1.43334e-05	0.000174749	CATHL2	cathelicidin-2 precursor [Bos taurus]	Human Diseases;Organismal Systems;Organismal Systems	Infectious diseases;Immune system;Digestive system	ko05152//Tuberculosis;ko04621//NOD-like receptor signaling pathway;ko04970//Salivary secretion	K13916;K13916;K13916	-	-	GO:0006950//response to stress;GO:0009617//response to bacterium
NP_776426.1	215018	489718	123141	3.97109e+06	24898232	5.29728e+06	275959	1.13889e+07	5.36703	0.000693168	0.00436228	CATHL3	cathelicidin-3 precursor [Bos taurus]	Human Diseases;Organismal Systems;Organismal Systems	Infectious diseases;Immune system;Digestive system	ko05152//Tuberculosis;ko04621//NOD-like receptor signaling pathway;ko04970//Salivary secretion	K13916;K13916;K13916	-	-	GO:0006950//response to stress;GO:0009617//response to bacterium
NP_777252.1	3.77828e+06	2906326	1.47837e+06	16479924	316368000	20734938	2.72099e+06	117860954	5.43681	6.47283e-08	1.59546e-06	CATHL4	cathelicidin-4 precursor [Bos taurus]	Human Diseases;Organismal Systems;Organismal Systems	Infectious diseases;Immune system;Digestive system	ko05152//Tuberculosis;ko04621//NOD-like receptor signaling pathway;ko04970//Salivary secretion	K13916;K13916;K13916	-	-	GO:0001906//cell killing;GO:0006950//response to stress;GO:0009617//response to bacterium;GO:0009620//response to fungus
NP_777257.1	342860	379113	193830	1.58005e+06	34408280	1.47467e+06	305268	1.24877e+07	5.35428	8.99183e-07	1.57253e-05	CATHL6	cathelicidin-6 precursor [Bos taurus]	Human Diseases;Organismal Systems;Organismal Systems	Infectious diseases;Immune system;Digestive system	ko05152//Tuberculosis;ko04621//NOD-like receptor signaling pathway;ko04970//Salivary secretion	K13916;K13916;K13916	-	-	GO:0001906//cell killing;GO:0006950//response to stress;GO:0009617//response to bacterium;GO:0009620//response to fungus
NP_777256.1	353015	376598	267938	4.0496e+06	32100506	5974947	332517	1.40417e+07	5.40014	4.23613e-05	0.000430125	CATHL7	cathelicidin-7 precursor [Bos taurus]	Human Diseases;Organismal Systems;Organismal Systems	Infectious diseases;Immune system;Digestive system	ko05152//Tuberculosis;ko04621//NOD-like receptor signaling pathway;ko04970//Salivary secretion	K13916;K13916;K13916	-	-	GO:0006950//response to stress;GO:0009617//response to bacterium
NP_776429.1	12542245	7881187	10410002	1.49057e+06	695245	762856	1.02778e+07	982889	-3.38636	1.82722e-06	2.91798e-05	CAV1	caveolin-1 [Bos taurus]	Cellular Processes;Cellular Processes;Human Diseases;Human Diseases;Human Diseases;Human Diseases	Transport and catabolism;Cellular community - eukaryotes;Cancers;Cardiovascular diseases;Infectious diseases;Cardiovascular diseases	ko04144//Endocytosis;ko04510//Focal adhesion;ko05205//Proteoglycans in cancer;ko05418//Fluid shear stress and atherosclerosis;ko05100//Bacterial invasion of epithelial cells;ko05416//Viral myocarditis	K06278;K06278;K06278;K06278;K06278;K06278	GO:0005924//cell-substrate adherens junction;GO:0016021//integral component of membrane;GO:0030667//secretory granule membrane;GO:0032991//macromolecular complex;GO:0042995//cell projection;GO:0044459//plasma membrane part;GO:0098589//membrane region	GO:0008047//enzyme activator activity;GO:0019899//enzyme binding	GO:0001765//membrane raft assembly;GO:0001934//positive regulation of protein phosphorylation;GO:0001936//regulation of endothelial cell proliferation;GO:0001959//regulation of cytokine-mediated signaling pathway;GO:0002026//regulation of the force of heart contraction;GO:0006639//acylglycerol metabolic process;GO:0006937//regulation of muscle contraction;GO:0006996//organelle organization;GO:000…
NP_001007809.1	1.68794e+06	1.27435e+06	1.5301e+06	702664	918331	997948	1.49747e+06	872981	-0.778501	4.49464e-05	0.000450324	CAV2	caveolin-2 [Bos taurus]	Cellular Processes;Cellular Processes;Human Diseases;Human Diseases;Human Diseases	Transport and catabolism;Cellular community - eukaryotes;Cancers;Cardiovascular diseases;Infectious diseases	ko04144//Endocytosis;ko04510//Focal adhesion;ko05205//Proteoglycans in cancer;ko05418//Fluid shear stress and atherosclerosis;ko05100//Bacterial invasion of epithelial cells	K12958;K12958;K12958;K12958;K12958	GO:0016021//integral component of membrane;GO:0019897//extrinsic component of plasma membrane;GO:0030667//secretory granule membrane;GO:0032991//macromolecular complex;GO:0098589//membrane region	GO:0046983//protein dimerization activity;GO:0050780//dopamine receptor binding	GO:0001765//membrane raft assembly;GO:0001936//regulation of endothelial cell proliferation;GO:0006461//protein complex assembly;GO:0007346//regulation of mitotic cell cycle;GO:0014904//myotube cell development;GO:0016050//vesicle organization;GO:0017015//regulation of transforming growth factor beta receptor signaling pathway;GO:0022406//membrane docking;GO:0045745//positive regulation of G-prot…
NP_001178364.1	1.85808e+06	1.71797e+06	1.74178e+06	3.11133e+06	3.1509e+06	3254957	1.77261e+06	3.17239e+06	0.839699	0.000281906	0.00208911	CBFB	core-binding factor subunit beta [Bos taurus]	-	-	-	-	GO:0043231//intracellular membrane-bounded organelle	GO:0001071//nucleic acid binding transcription factor activity;GO:0003676//nucleic acid binding;GO:0003712//transcription cofactor activity	GO:0001503//ossification;GO:0002521//leukocyte differentiation;GO:0006357//regulation of transcription from RNA polymerase II promoter;GO:0016567//protein ubiquitination;GO:0021700//developmental maturation
XP_002693128.3	180231	149340	15890600	662830	346793	1.02846e+06	5.40672e+06	679362	-2.9925	0.0055213	0.0234027	CBL	PREDICTED: E3 ubiquitin-protein ligase CBL isoform X3 [Ovis aries musimon]	Human Diseases;Cellular Processes;Human Diseases;Organismal Systems;Genetic Information Processing;Environmental Information Processing;Human Diseases;Human Diseases	Cancers;Transport and catabolism;Cancers;Endocrine system;Folding, sorting and degradation;Signal transduction;Infectious diseases;Cancers	ko05200//Pathways in cancer;ko04144//Endocytosis;ko05205//Proteoglycans in cancer;ko04910//Insulin signaling pathway;ko04120//Ubiquitin mediated proteolysis;ko04012//ErbB signaling pathway;ko05100//Bacterial invasion of epithelial cells;ko05220//Chronic myeloid leukemia	K04707;K04707;K04707;K04707;K04707;K04707;K04707;K04707	GO:0016020//membrane;GO:0043231//intracellular membrane-bounded organelle;GO:0043234//protein complex	GO:0005102//receptor binding;GO:0019787//ubiquitin-like protein transferase activity;GO:0019904//protein domain specific binding;GO:0046914//transition metal ion binding;GO:0060089//molecular transducer activity	GO:0014066//regulation of phosphatidylinositol 3-kinase signaling;GO:0032446//protein modification by small protein conjugation;GO:0042981//regulation of apoptotic process
NP_001077186.1	2.69317e+06	2.21429e+06	4020238	1.22095e+06	1.44416e+06	1.35374e+06	2.9759e+06	1.33962e+06	-1.1515	0.0048021	0.0211038	CBR4	carbonyl reductase family member 4 [Bos taurus]	-	-	-	-	GO:0044429//mitochondrial part	GO:0016655//oxidoreductase activity, acting on NAD(P)H, quinone or similar compound as acceptor	GO:0006631//fatty acid metabolic process;GO:0006807//nitrogen compound metabolic process;GO:0051260//protein homooligomerization
NP_001068766.2	2233627	1.68855e+06	1.66186e+06	3.51228e+06	4.92725e+06	3.68116e+06	1.86135e+06	4.04023e+06	1.11809	0.00694447	0.0281042	CCAR2	cell cycle and apoptosis regulator protein 2 [Bos taurus]	-	-	-	-	GO:0030529//intracellular ribonucleoprotein complex;GO:0043234//protein complex;GO:0044429//mitochondrial part	GO:0001099//basal RNA polymerase II transcription machinery binding;GO:0003723//RNA binding;GO:0030234//enzyme regulator activity	GO:0000077//DNA damage checkpoint;GO:0000266//mitochondrial fission;GO:0006355//regulation of transcription, DNA-templated;GO:0006396//RNA processing;GO:0009416//response to light stimulus;GO:0010608//posttranscriptional regulation of gene expression;GO:0031330//negative regulation of cellular catabolic process;GO:1902229//regulation of intrinsic apoptotic signaling pathway in response to DNA dam…
NP_001030505.1	847534	1.71554e+06	1647780	890195	379336	965650	1.40362e+06	745060	-0.91372	0.00372729	0.0172966	CCDC47	coiled-coil domain-containing protein 47 precursor [Bos taurus]	-	-	-	-	GO:0031224//intrinsic component of membrane;GO:0043231//intracellular membrane-bounded organelle	GO:0003723//RNA binding;GO:0046872//metal ion binding	GO:0006984//ER-nucleus signaling pathway;GO:0044707//single-multicellular organism process;GO:0055065//metal ion homeostasis
NP_001180140.1	155958	124094	106231	420071	188736	429577	128761	346128	1.42661	0.0014413	0.00803703	Ccm2	cerebral cavernous malformations 2 protein [Bos taurus]	-	-	-	-	GO:0032991//macromolecular complex;GO:0044424//intracellular part	-	GO:0002064//epithelial cell development;GO:0003159//morphogenesis of an endothelium;GO:0034330//cell junction organization;GO:0040007//growth;GO:0043009//chordate embryonic development;GO:0043583//ear development;GO:0045446//endothelial cell differentiation;GO:0048514//blood vessel morphogenesis
NP_001192910.1	226745	167228	186312	621984	343826	832995	193428	599602	1.6322	8.191e-05	0.00074397	CCNK	cyclin-K [Bos taurus]	-	-	-	-	GO:0000307//cyclin-dependent protein kinase holoenzyme complex;GO:0044451//nucleoplasm part	GO:0004674//protein serine/threonine kinase activity;GO:0019900//kinase binding	GO:0000280//nuclear division;GO:0010948//negative regulation of cell cycle process;GO:0033554//cellular response to stress;GO:0043009//chordate embryonic development;GO:0044793//negative regulation by host of viral process;GO:0071619//phosphorylation of RNA polymerase II C-terminal domain serine 2 residues
NP_001001147.1	187986	252200	267264	307760	683515	389073	235817	460116	0.964333	0.00179515	0.00957086	CCNT1	cyclin-T1 [Bos taurus]	Human Diseases	Cancers	ko05202//Transcriptional misregulation in cancers	K15188	GO:0008023//transcription elongation factor complex	GO:0000975//regulatory region DNA binding;GO:0003723//RNA binding;GO:0019900//kinase binding	GO:0006464//cellular protein modification process;GO:0010468//regulation of gene expression;GO:0034645//cellular macromolecule biosynthetic process;GO:0044403//symbiosis, encompassing mutualism through parasitism;GO:0044763//single-organism cellular process
NP_001029411.1	10899536	13948687	9715763	17044294	17074896	19347266	1.15213e+07	17822152	0.629364	9.8379e-11	5.18816e-09	CCT2	T-complex protein 1 subunit beta [Bos taurus]	-	-	-	-	GO:0015630//microtubule cytoskeleton;GO:0031988//membrane-bounded vesicle;GO:0043234//protein complex	GO:0005515//protein binding;GO:0032550//purine ribonucleoside binding	GO:0006810//transport;GO:0035036//sperm-egg recognition;GO:0043623//cellular protein complex assembly;GO:0044267//cellular protein metabolic process
NP_001017934.2	12130872	8769496	14974329	25270046	17832104	30148938	1.19582e+07	2.4417e+07	1.02988	0.000385317	0.00271358	CCT3	T-complex protein 1 subunit gamma, partial [Bos mutus]	-	-	-	-	GO:0015630//microtubule cytoskeleton;GO:0016020//membrane;GO:0031988//membrane-bounded vesicle;GO:0043234//protein complex	GO:0003723//RNA binding;GO:0005515//protein binding;GO:0032550//purine ribonucleoside binding	GO:0006461//protein complex assembly;GO:0006810//transport;GO:0035036//sperm-egg recognition;GO:0044267//cellular protein metabolic process
NP_001033283.1	5845586	5028507	5.89258e+06	11980966	7.6502e+06	14941826	5.58889e+06	1.15243e+07	1.04405	0.00370041	0.0172193	CCT4	T-complex protein 1 subunit delta [Bos taurus]	-	-	-	-	GO:0005815//microtubule organizing center;GO:0043234//protein complex;GO:0048770//pigment granule	GO:0003723//RNA binding;GO:0005515//protein binding;GO:0032550//purine ribonucleoside binding	GO:0006810//transport;GO:0035036//sperm-egg recognition;GO:0044267//cellular protein metabolic process
NP_001029714.1	9555728	7.9657e+06	9805715	17713986	15131609	24515428	9.10905e+06	19120341	1.06974	0.00064191	0.00411973	CCT6A	T-complex protein 1 subunit zeta [Bos taurus]	-	-	-	-	GO:0015630//microtubule cytoskeleton;GO:0031988//membrane-bounded vesicle;GO:0043234//protein complex	GO:0003723//RNA binding;GO:0005515//protein binding;GO:0032550//purine ribonucleoside binding	GO:0006810//transport;GO:0035036//sperm-egg recognition;GO:0044267//cellular protein metabolic process
NP_001039636.1	5533080	4542295	6123446	11700651	9005454	17287404	5399607	12664503	1.22986	0.00273385	0.0135163	CCT7	T-complex protein 1 subunit eta [Bos taurus]	-	-	-	-	GO:0015630//microtubule cytoskeleton;GO:0031988//membrane-bounded vesicle;GO:0043231//intracellular membrane-bounded organelle;GO:0043234//protein complex	GO:0005515//protein binding;GO:0032550//purine ribonucleoside binding	GO:0006810//transport;GO:0035036//sperm-egg recognition;GO:0044267//cellular protein metabolic process
XP_024852687.1	995663	1.23239e+06	1.22352e+06	522308	994774	495801	1.15053e+06	670961	-0.777993	0.0141717	0.049214	CD109	PREDICTED: CD109 antigen isoform X2 [Bos taurus]	-	-	-	-	GO:0044421//extracellular region part;GO:0044464//cell part	GO:0019838//growth factor binding;GO:0061135//endopeptidase regulator activity	GO:0000768//syncytium formation by plasma membrane fusion;GO:0010466//negative regulation of peptidase activity;GO:0010837//regulation of keratinocyte proliferation;GO:0017015//regulation of transforming growth factor beta receptor signaling pathway;GO:0022405//hair cycle process;GO:0032102//negative regulation of response to external stimulus;GO:0045604//regulation of epidermal cell differentiat…
NP_776433.1	2.27922e+06	2.07829e+06	1.58535e+06	4.87384e+06	6.62539e+06	6152095	1.98095e+06	5.88378e+06	1.57055	3.0136e-07	6.2888e-06	CD14	monocyte differentiation antigen CD14 precursor [Bos taurus]	Environmental Information Processing;Human Diseases;Human Diseases;Cellular Processes;Environmental Information Processing;Organismal Systems;Human Diseases;Organismal Systems;Human Diseases;Human Diseases;Human Diseases;Human Diseases;Human Diseases	Signal transduction;Infectious diseases;Cancers;Transport and catabolism;Signal transduction;Immune system;Cancers;Immune system;Infectious diseases;Infectious diseases;Infectious diseases;Infectious diseases;Infectious diseases	ko04010//MAPK signaling pathway;ko05152//Tuberculosis;ko05202//Transcriptional misregulation in cancers;ko04145//Phagosome;ko04064//NF-kappa B signaling pathway;ko04620//Toll-like receptor signaling pathway;ko05221//Acute myeloid leukemia;ko04640//Hematopoietic cell lineage;ko05146//Amoebiasis;ko05133//Pertussis;ko05132//Salmonella infection;ko05130//Pathogenic Escherichia coli infection;ko05134/…	K04391;K04391;K04391;K04391;K04391;K04391;K04391;K04391;K04391;K04391;K04391;K04391;K04391	GO:0031224//intrinsic component of membrane;GO:0031988//membrane-bounded vesicle;GO:0044421//extracellular region part;GO:0098589//membrane region	GO:0008289//lipid binding;GO:0097367//carbohydrate derivative binding	GO:0006952//defense response;GO:0030100//regulation of endocytosis;GO:0032496//response to lipopolysaccharide;GO:0032680//regulation of tumor necrosis factor production;GO:0070391//response to lipoteichoic acid
NP_001030424.1	800567	829555	761340	214887	701919	104830	797154	340545	-1.22701	0.00276396	0.0136058	CD151	PREDICTED: CD151 antigen isoform X1 [Bos taurus]	-	-	-	-	GO:0005924//cell-substrate adherens junction;GO:0031224//intrinsic component of membrane	-	GO:0042110//T cell activation;GO:0048870//cell motility
XP_010803837.1	2.17398e+06	123177	165165	3774836	5385108	5.58639e+06	820774	4.91544e+06	2.58226	2.86839e-07	6.04138e-06	CD163	PREDICTED: scavenger receptor cysteine-rich type 1 protein M130 isoform X1 [Bos taurus]	-	-	-	-	GO:0031224//intrinsic component of membrane	-	GO:0002526//acute inflammatory response;GO:0006897//endocytosis
NP_001011676.2	24555.2	30362.9	33160	529587	NA	679543	29359.4	604565	4.364	0.000824763	0.00503533	CD2	T-cell surface antigen CD2 precursor [Bos taurus]	Environmental Information Processing;Organismal Systems	Signaling molecules and interaction;Immune system	ko04514//Cell adhesion molecules (CAMs);ko04640//Hematopoietic cell lineage	K06449;K06449	GO:0030054//cell junction;GO:0031225//anchored component of membrane;GO:0044459//plasma membrane part	GO:0046983//protein dimerization activity	GO:0016337//single organismal cell-cell adhesion;GO:0032680//regulation of tumor necrosis factor production;GO:0032729//positive regulation of interferon-gamma production;GO:0032757//positive regulation of interleukin-8 production
NP_776437.1	4906.45	17597.1	15462.5	220321	NA	423724	12655.3	322022	4.66934	0.0142695	0.049478	CD247	T-cell surface glycoprotein CD3 zeta chain precursor [Bos taurus]	Organismal Systems;Organismal Systems;Organismal Systems;Organismal Systems;Human Diseases	Immune system;Immune system;Immune system;Immune system;Infectious diseases	ko04660//T cell receptor signaling pathway;ko04650//Natural killer cell mediated cytotoxicity;ko04659//Th17 cell differentiation;ko04658//Th1 and Th2 cell differentiation;ko05142//Chagas disease (American trypanosomiasis)	K06453;K06453;K06453;K06453;K06453	GO:0031224//intrinsic component of membrane;GO:0042101//T cell receptor complex;GO:0044424//intracellular part	GO:0005515//protein binding	GO:0050851//antigen receptor-mediated signaling pathway
NP_001039367.1	340929	108352	126820	2825849	608192	4386617	192034	2.60689e+06	3.76289	0.000555676	0.00364539	CD68	macrosialin precursor [Bos taurus]	Cellular Processes	Transport and catabolism	ko04142//Lysosome	K06501	-	-	GO:0010033//response to organic substance
NP_001029907.1	205849	550727	568592	4.59628e+06	NA	5.22089e+06	441723	4908584	3.47409	0.00021659	0.0016782	CD74	HLA class II histocompatibility antigen gamma chain [Bos taurus]	Human Diseases;Human Diseases;Organismal Systems	Infectious diseases;Infectious diseases;Immune system	ko05152//Tuberculosis;ko05168//Herpes simplex infection;ko04612//Antigen processing and presentation	K06505;K06505;K06505	GO:0000323//lytic vacuole;GO:0005770//late endosome;GO:0031224//intrinsic component of membrane;GO:0031988//membrane-bounded vesicle;GO:0042611//MHC protein complex;GO:0043235//receptor complex	GO:0004888//transmembrane signaling receptor activity;GO:0019899//enzyme binding;GO:0019955//cytokine binding;GO:0023026//MHC class II protein complex binding;GO:0042277//peptide binding;GO:0042287//MHC protein binding	GO:0001934//positive regulation of protein phosphorylation;GO:0001959//regulation of cytokine-mediated signaling pathway;GO:0002468//dendritic cell antigen processing and presentation;GO:0002478//antigen processing and presentation of exogenous peptide antigen;GO:0002683//negative regulation of immune system process;GO:0002791//regulation of peptide secretion;GO:0002828//regulation of type 2 immu…
NP_788834.1	263161	321005	282777	1.57818e+06	3.49876e+06	1918039	288981	2.33166e+06	3.01231	0.00248448	0.0125107	CD97	CD97 antigen precursor [Bos taurus]	-	-	-	-	GO:0005924//cell-substrate adherens junction;GO:0031224//intrinsic component of membrane;GO:0031988//membrane-bounded vesicle	GO:0038023//signaling receptor activity;GO:0046872//metal ion binding	GO:0007166//cell surface receptor signaling pathway;GO:0022610//biological adhesion
NP_001073743.1	345746	196227	243269	535823	480875	561942	261747	526213	1.00747	0.0127171	0.0451588	CDC123	cell division cycle protein 123 homolog [Bos taurus]	-	-	-	-	-	-	GO:0044763//single-organism cellular process
NP_001095972.1	376871	92376	299436	140205	214389	129415	256228	161336	-0.667358	0.00222845	0.0114762	CDC42BPG	serine/threonine-protein kinase MRCK gamma [Bos taurus]	-	-	-	-	GO:0044464//cell part	GO:0004672//protein kinase activity;GO:0032550//purine ribonucleoside binding;GO:0046872//metal ion binding	GO:0006464//cellular protein modification process;GO:0006796//phosphate-containing compound metabolic process;GO:0007165//signal transduction
NP_001068963.1	1491321	1.17569e+06	853020	870036	1178085	280291	1.17334e+06	776137	-0.596241	0.00461949	0.0205267	CDC42EP1	cdc42 effector protein 1 [Bos taurus]	-	-	-	-	GO:0005856//cytoskeleton;GO:0005924//cell-substrate adherens junction;GO:0016020//membrane;GO:0043231//intracellular membrane-bounded organelle	-	GO:0007265//Ras protein signal transduction;GO:0022604//regulation of cell morphogenesis;GO:0031269//pseudopodium assembly;GO:0044087//regulation of cellular component biogenesis;GO:0065008//regulation of biological quality
NP_001070010.1	1.52782e+06	1.15756e+06	1297987	2552823	3.31799e+06	3.07541e+06	1.32779e+06	2.98207e+06	1.16729	0.00763342	0.0303893	CDC5L	cell division cycle 5-like protein [Bos taurus]	Genetic Information Processing	Transcription	ko03040//Spliceosome	K12860	GO:0005681//spliceosomal complex;GO:0016604//nuclear body;GO:0043232//intracellular non-membrane-bounded organelle;GO:0043234//protein complex	GO:0003723//RNA binding;GO:0019904//protein domain specific binding	GO:0006259//DNA metabolic process;GO:0006396//RNA processing;GO:0010468//regulation of gene expression;GO:0034645//cellular macromolecule biosynthetic process;GO:0042770//signal transduction in response to DNA damage
NP_001002763.1	8800184	11932997	9226005	5.47823e+06	6461588	3.46642e+06	9.9864e+06	5135415	-0.959483	5.32063e-10	2.36577e-08	CDH1	cadherin-1 precursor [Bos taurus]	Human Diseases;Environmental Information Processing;Cellular Processes;Environmental Information Processing;Human Diseases;Environmental Information Processing;Human Diseases;Environmental Information Processing;Human Diseases;Human Diseases;Human Diseases;Human Diseases;Human Diseases	Cancers;Signal transduction;Cellular community - eukaryotes;Signal transduction;Cancers;Signal transduction;Infectious diseases;Signaling molecules and interaction;Cancers;Cancers;Infectious diseases;Cancers;Cancers	ko05200//Pathways in cancer;ko04015//Rap1 signaling pathway;ko04520//Adherens junction;ko04390//Hippo signaling pathway;ko05226//Gastric cancer;ko04371//Apelin signaling pathway;ko05100//Bacterial invasion of epithelial cells;ko04514//Cell adhesion molecules (CAMs);ko05213//Endometrial cancer;ko05218//Melanoma;ko05130//Pathogenic Escherichia coli infection;ko05216//Thyroid cancer;ko05219//Bladder…	K05689;K05689;K05689;K05689;K05689;K05689;K05689;K05689;K05689;K05689;K05689;K05689;K05689	GO:0005856//cytoskeleton;GO:0005911//cell-cell junction;GO:0005924//cell-substrate adherens junction;GO:0016234//inclusion body;GO:0031224//intrinsic component of membrane;GO:0031984//organelle subcompartment;GO:0031988//membrane-bounded vesicle;GO:0033267//axon part;GO:0043218//compact myelin;GO:0043231//intracellular membrane-bounded organelle;GO:0043234//protein complex;GO:0044444//cytoplasmic…	GO:0008092//cytoskeletal protein binding;GO:0019902//phosphatase binding;GO:0046872//metal ion binding	GO:0000904//cell morphogenesis involved in differentiation;GO:0001764//neuron migration;GO:0002066//columnar/cuboidal epithelial cell development;GO:0006355//regulation of transcription, DNA-templated;GO:0007009//plasma membrane organization;GO:0007043//cell-cell junction assembly;GO:0007162//negative regulation of cell adhesion;GO:0008285//negative regulation of cell proliferation;GO:0010226//re…
NP_001075093.1	173295	152574	210812	442158	177905	492994	178894	371019	1.05239	3.69e-05	0.000380453	CDH11	cadherin-11 precursor [Bos taurus]	-	-	-	-	GO:0031224//intrinsic component of membrane;GO:0031988//membrane-bounded vesicle;GO:0044424//intracellular part	-	GO:0021952//central nervous system projection neuron axonogenesis;GO:0098742//cell-cell adhesion via plasma-membrane adhesion molecules
NP_001179230.1	439569	298762	368102	977230	630583	1.3646e+06	368811	990806	1.42572	0.000617018	0.00397497	CDK6	cyclin-dependent kinase 6 [Bos taurus]	Human Diseases;Human Diseases;Environmental Information Processing;Human Diseases;Human Diseases;Human Diseases;Human Diseases;Human Diseases;Cellular Processes;Human Diseases;Human Diseases;Human Diseases;Human Diseases;Human Diseases;Human Diseases;Human Diseases;Human Diseases;Human Diseases;Cellular Processes;Human Diseases;Cellular Processes	Cancers;Infectious diseases;Signal transduction;Cancers;Infectious diseases;Cancers;Cancers;Infectious diseases;Cell growth and death;Infectious diseases;Infectious diseases;Cancers;Endocrine and metabolic diseases;Cancers;Cancers;Cancers;Cancers;Cancers;Cell growth and death;Cancers;Cell growth and death	ko05200//Pathways in cancer;ko05165//Human papillomavirus infection;ko04151//PI3K-Akt signaling pathway;ko05203//Viral carcinogenesis;ko05163//Human cytomegalovirus infection;ko05225//Hepatocellular carcinoma;ko05206//MicroRNAs in cancer;ko05167//Kaposi sarcoma-associated herpesvirus infection;ko04218//Cellular senescence;ko05161//Hepatitis B;ko05162//Measles;ko05224//Breast cancer;ko04934//Cushi…	K02091;K02091;K02091;K02091;K02091;K02091;K02091;K02091;K02091;K02091;K02091;K02091;K02091;K02091;K02091;K02091;K02091;K02091;K02091;K02091;K02091	GO:0031252//cell leading edge;GO:0043231//intracellular membrane-bounded organelle;GO:0043234//protein complex	GO:0004674//protein serine/threonine kinase activity;GO:0005515//protein binding;GO:0032550//purine ribonucleoside binding	GO:0001649//osteoblast differentiation;GO:0001952//regulation of cell-matrix adhesion;GO:0002068//glandular epithelial cell development;GO:0002244//hematopoietic progenitor cell differentiation;GO:0006464//cellular protein modification process;GO:0007166//cell surface receptor signaling pathway;GO:0008284//positive regulation of cell proliferation;GO:0008285//negative regulation of cell prolifera…
NP_001093816.1	1.4896e+06	856808	731857	1961407	2.44589e+06	1.94936e+06	1.02609e+06	2.11889e+06	1.04615	0.000485742	0.00327606	CDKN1B	cyclin-dependent kinase inhibitor 1B [Bos taurus]	Human Diseases;Human Diseases;Environmental Information Processing;Human Diseases;Human Diseases;Human Diseases;Human Diseases;Human Diseases;Human Diseases;Human Diseases;Human Diseases;Human Diseases;Environmental Information Processing;Human Diseases;Environmental Information Processing;Environmental Information Processing;Human Diseases;Human Diseases;Human Diseases;Cellular Processes	Cancers;Infectious diseases;Signal transduction;Infectious diseases;Cancers;Cancers;Cancers;Infectious diseases;Infectious diseases;Endocrine and metabolic diseases;Cancers;Drug resistance;Signal transduction;Cancers;Signal transduction;Signal transduction;Cancers;Endocrine and metabolic diseases;Cancers;Cell growth and death	ko05200//Pathways in cancer;ko05165//Human papillomavirus infection;ko04151//PI3K-Akt signaling pathway;ko05169//Epstein-Barr virus infection;ko05203//Viral carcinogenesis;ko05206//MicroRNAs in cancer;ko05202//Transcriptional misregulation in cancers;ko05161//Hepatitis B;ko05162//Measles;ko04934//Cushing syndrome;ko05215//Prostate cancer;ko01522//Endocrine resistance;ko04012//ErbB signaling pathw…	K06624;K06624;K06624;K06624;K06624;K06624;K06624;K06624;K06624;K06624;K06624;K06624;K06624;K06624;K06624;K06624;K06624;K06624;K06624;K06624	GO:0043231//intracellular membrane-bounded organelle;GO:0044444//cytoplasmic part	GO:0016505//peptidase activator activity involved in apoptotic process;GO:0016538//cyclin-dependent protein serine/threonine kinase regulator activity;GO:0019902//phosphatase binding	GO:0000079//regulation of cyclin-dependent protein serine/threonine kinase activity;GO:0000278//mitotic cell cycle;GO:0001558//regulation of cell growth;GO:0006355//regulation of transcription, DNA-templated;GO:0006469//negative regulation of protein kinase activity;GO:0007050//cell cycle arrest;GO:0009896//positive regulation of catabolic process;GO:0010226//response to lithium ion;GO:0014070//r…
NP_001039608.2	313514	204835	191864	636846	311818	593023	236738	513896	1.11819	2.10003e-06	3.28425e-05	CDKN2AIP	CDKN2A-interacting protein [Bos taurus]	-	-	-	-	GO:0031981//nuclear lumen;GO:0043232//intracellular non-membrane-bounded organelle	GO:0005515//protein binding	GO:0001558//regulation of cell growth;GO:0009966//regulation of signal transduction;GO:0010608//posttranscriptional regulation of gene expression
NP_789745.1	415231	178658	164326	939337	392757	1.10929e+06	252738	813794	1.68702	0.0101599	0.037852	CEBPB	CCAAT/enhancer-binding protein beta [Bos taurus]	Human Diseases;Human Diseases;Environmental Information Processing;Organismal Systems	Infectious diseases;Cancers;Signal transduction;Immune system	ko05152//Tuberculosis;ko05202//Transcriptional misregulation in cancers;ko04668//TNF signaling pathway;ko04657//IL-17 signaling pathway	K10048;K10048;K10048;K10048	GO:0000785//chromatin;GO:0031981//nuclear lumen;GO:0090575//RNA polymerase II transcription factor complex	GO:0000977//RNA polymerase II regulatory region sequence-specific DNA binding;GO:0000982//transcription factor activity, RNA polymerase II core promoter proximal region sequence-specific binding;GO:0035258//steroid hormone receptor binding;GO:0046983//protein dimerization activity	GO:0001819//positive regulation of cytokine production;GO:0002237//response to molecule of bacterial origin;GO:0002526//acute inflammatory response;GO:0002761//regulation of myeloid leukocyte differentiation;GO:0006357//regulation of transcription from RNA polymerase II promoter;GO:0008585//female gonad development;GO:0030855//epithelial cell differentiation;GO:0032675//regulation of interleukin-…
NP_001068874.2	273200	114101	258718	589391	291726	914278	215340	598465	1.47465	0.00799279	0.0315098	CEP135	centrosomal protein of 135 kDa [Bos taurus]	-	-	-	-	GO:0005815//microtubule organizing center	GO:0005515//protein binding	GO:0022402//cell cycle process;GO:0051297//centrosome organization
NP_001103268.1	850127	581516	510736	1.43966e+06	1.01461e+06	2.0205e+06	647460	1.49159e+06	1.20399	0.00137065	0.00772538	Cherp	calcium homeostasis endoplasmic reticulum protein [Bos taurus]	Genetic Information Processing	Transcription	ko03040//Spliceosome	K12841	GO:0044444//cytoplasmic part	GO:0003723//RNA binding;GO:0005515//protein binding	GO:0008283//cell proliferation;GO:0010467//gene expression;GO:0042993//positive regulation of transcription factor import into nucleus;GO:0051283//negative regulation of sequestering of calcium ion
NP_001192318.1	72777.6	346607	16179.6	528528	630826	649490	145188	602948	2.05411	0.00333151	0.0158713	CHM	rab proteins geranylgeranyltransferase component A 1 [Bos taurus]	-	-	-	-	GO:0044444//cytoplasmic part	GO:0004661//protein geranylgeranyltransferase activity;GO:0017016//Ras GTPase binding	GO:0006605//protein targeting;GO:0018342//protein prenylation
NP_001121976.1	627351	601079	521724	1.36835e+06	976162	1.34276e+06	583384	1.22909e+06	1.07507	0.00204454	0.0107066	CHMP4A	charged multivesicular body protein 4a [Bos taurus]	Cellular Processes;Cellular Processes	Transport and catabolism;Cell growth and death	ko04144//Endocytosis;ko04217//Necroptosis	K12194;K12194	GO:0005886//plasma membrane;GO:0010008//endosome membrane;GO:0012506//vesicle membrane;GO:0031224//intrinsic component of membrane	GO:0019899//enzyme binding;GO:0046983//protein dimerization activity	GO:0006612//protein targeting to membrane;GO:0007009//plasma membrane organization;GO:0010639//negative regulation of organelle organization;GO:0016050//vesicle organization;GO:0051259//protein oligomerization;GO:0060548//negative regulation of cell death
NP_001121978.1	2169451	1.81721e+06	1.5228e+06	4.18402e+06	2.47072e+06	4690501	1.83649e+06	3.78175e+06	1.0421	6.76026e-05	0.0006326	Chmp4b	charged multivesicular body protein 4b [Bos taurus]	Cellular Processes;Cellular Processes	Transport and catabolism;Cell growth and death	ko04144//Endocytosis;ko04217//Necroptosis	K12194;K12194	GO:0005886//plasma membrane;GO:0010008//endosome membrane;GO:0031988//membrane-bounded vesicle;GO:0043234//protein complex	GO:0046983//protein dimerization activity	GO:0000070//mitotic sister chromatid segregation;GO:0001894//tissue homeostasis;GO:0006612//protein targeting to membrane;GO:0007088//regulation of mitotic nuclear division;GO:0010639//negative regulation of organelle organization;GO:0046605//regulation of centrosome cycle;GO:0046755//viral budding;GO:0051259//protein oligomerization;GO:0051603//proteolysis involved in cellular protein catabolic …
NP_001039377.1	1.1131e+06	1.39869e+06	1.34096e+06	3.39087e+06	2.26459e+06	4.65238e+06	1.28425e+06	3.43594e+06	1.41978	2.55762e-09	9.40512e-08	CHORDC1	cysteine and histidine-rich domain-containing protein 1 [Bos taurus]	-	-	-	-	-	GO:0031072//heat shock protein binding;GO:0046914//transition metal ion binding	GO:0006457//protein folding;GO:0046605//regulation of centrosome cycle;GO:0071901//negative regulation of protein serine/threonine kinase activity;GO:0080135//regulation of cellular response to stress
NP_001069044.1	1.46376e+06	4.17334e+06	3.57941e+06	1.01335e+06	2.14154e+06	1.12393e+06	3.07217e+06	1.42627e+06	-1.10701	1.83256e-05	0.000214946	CHP1	calcineurin B homologous protein 1 [Bos taurus]	-	-	-	-	GO:0005856//cytoskeleton;GO:0005924//cell-substrate adherens junction;GO:0016023//cytoplasmic, membrane-bounded vesicle;GO:0031090//organelle membrane	GO:0015631//tubulin binding;GO:0016247//channel regulator activity;GO:0019887//protein kinase regulator activity;GO:0019899//enzyme binding;GO:0046872//metal ion binding	GO:0000226//microtubule cytoskeleton organization;GO:0001933//negative regulation of protein phosphorylation;GO:0006027//glycosaminoglycan catabolic process;GO:0006461//protein complex assembly;GO:0006887//exocytosis;GO:0010447//response to acidic pH;GO:0010560//positive regulation of glycoprotein biosynthetic process;GO:0010921//regulation of phosphatase activity;GO:0010941//regulation of cell d…
XP_005219445.1	290046	105278	190881	395574	377755	413866	195402	395732	1.01808	0.0111287	0.0405942	Cic	PREDICTED: protein capicua homolog isoform X1 [Bos taurus]	Environmental Information Processing	Signal transduction	ko04013//MAPK signaling pathway - fly	K20225	-	GO:0005488//binding	GO:0044767//single-organism developmental process
NP_001029450.1	7.98749e+06	4.37428e+06	4.31558e+06	3694690	1.51774e+06	3.09986e+06	5.55912e+06	2.77076e+06	-1.00457	0.0102894	0.0382091	CIRBP	cold-inducible RNA-binding protein [Bos taurus]	-	-	-	-	GO:0036464//cytoplasmic ribonucleoprotein granule	GO:0045182//translation regulator activity;GO:0097159//organic cyclic compound binding	GO:0006417//regulation of translation;GO:0022618//ribonucleoprotein complex assembly
NP_001073807.1	1.78764e+06	2277444	2.38521e+06	4877806	1.46044e+06	6.21499e+06	2.1501e+06	4.18441e+06	0.960622	0.00665636	0.0270671	CISD2	CDGSH iron-sulfur domain-containing protein 2 [Homo sapiens]	-	-	-	-	GO:0031224//intrinsic component of membrane;GO:0031966//mitochondrial membrane;GO:0032991//macromolecular complex	GO:0003723//RNA binding;GO:0043169//cation binding;GO:0046983//protein dimerization activity;GO:0051536//iron-sulfur cluster binding	GO:0006914//autophagy;GO:0007275//multicellular organism development;GO:0031329//regulation of cellular catabolic process
NP_001178292.1	613398	852930	641827	1.2536e+06	792022	1.42337e+06	702718	1.15633e+06	0.718536	4.92894e-05	0.000487378	CKAP5	cytoskeleton-associated protein 5 [Bos taurus]	-	-	-	-	GO:0005815//microtubule organizing center;GO:0005874//microtubule	-	GO:0031023//microtubule organizing center organization
NP_001015613.1	7901064	7616360	6395180	25049780	26627534	36656136	7.3042e+06	2.94445e+07	2.0112	8.93156e-12	5.73221e-10	CKB	Creatine kinase B-type, partial [Bos mutus]	Metabolism;Metabolism	Global and overview maps;Amino acid metabolism	ko01100//Metabolic pathways;ko00330//Arginine and proline metabolism	K00933;K00933	GO:0031988//membrane-bounded vesicle;GO:0043231//intracellular membrane-bounded organelle	GO:0016301//kinase activity;GO:0032550//purine ribonucleoside binding	GO:0006796//phosphate-containing compound metabolic process;GO:0007417//central nervous system development;GO:0030320//cellular monovalent inorganic anion homeostasis
NP_001069252.1	329152	268633	303045	762690	386866	1.05799e+06	300277	735850	1.29312	0.00140021	0.00785297	CLCC1	chloride channel CLIC-like protein 1 precursor [Bos taurus]	-	-	-	-	GO:0034702//ion channel complex;GO:0043231//intracellular membrane-bounded organelle	-	GO:0006821//chloride transport
NP_001020502.1	77275.2	121829	86680.6	157866	NA	260311	95261.5	209088	1.13415	0.00396801	0.0181414	CLCN7	H(+)/Cl(-) exchange transporter 7 [Bos taurus]	-	-	-	-	GO:0000323//lytic vacuole;GO:0005774//vacuolar membrane;GO:0031224//intrinsic component of membrane	GO:0005254//chloride channel activity;GO:0015291//secondary active transmembrane transporter activity;GO:0032550//purine ribonucleoside binding	GO:0015698//inorganic anion transport;GO:0034765//regulation of ion transmembrane transport
NP_001015608.1	10942514	9159614	6.78192e+06	25260208	18731616	29945340	8.96135e+06	2.46457e+07	1.45955	3.8131e-08	1.02128e-06	CLIC1	Chloride intracellular channel protein 1, partial [Bos mutus]	-	-	-	-	GO:0012505//endomembrane system;GO:0031090//organelle membrane;GO:0031988//membrane-bounded vesicle;GO:0034702//ion channel complex;GO:0043231//intracellular membrane-bounded organelle;GO:0044421//extracellular region part;GO:0044444//cytoplasmic part	GO:0005253//anion channel activity	GO:0006821//chloride transport;GO:0007049//cell cycle;GO:0030168//platelet activation;GO:0034220//ion transmembrane transport;GO:0042391//regulation of membrane potential;GO:0045597//positive regulation of cell differentiation
NP_001075196.1	4967650	4551607	5556645	8746293	5.71139e+06	8417721	5.0253e+06	7.62513e+06	0.601553	1.54869e-05	0.000186144	CLIC2	chloride intracellular channel protein 2 [Bos taurus]	-	-	-	-	GO:0034702//ion channel complex;GO:0044424//intracellular part	GO:0005253//anion channel activity	GO:0006821//chloride transport;GO:0044093//positive regulation of molecular function;GO:0044710//single-organism metabolic process;GO:0051279//regulation of release of sequestered calcium ion into cytosol;GO:0060314//regulation of ryanodine-sensitive calcium-release channel activity
XP_002684631.1	56782.6	100838	98151	226705	118515	126539	85257.3	157253	0.883192	0.00454728	0.0202556	Clic6	PREDICTED: chloride intracellular channel protein 6 [Bos taurus]	-	-	-	-	GO:0031988//membrane-bounded vesicle;GO:0034702//ion channel complex;GO:0044424//intracellular part	GO:0005253//anion channel activity;GO:0050780//dopamine receptor binding	GO:0006821//chloride transport;GO:0034220//ion transmembrane transport
XP_005220212.3	125579	108960	140871	353724	326862	563784	125137	414790	1.72888	2.49252e-07	5.36602e-06	CLUH	PREDICTED: clustered mitochondria protein homolog isoform X1 [Bos indicus]	-	-	-	-	GO:0044424//intracellular part	-	GO:0048311//mitochondrion distribution
NP_001039509.1	10871464	12178119	11842371	7.03674e+06	9653211	5.90686e+06	1.16307e+07	7.53227e+06	-0.626775	0.00204594	0.0107066	CMPK1	UMP-CMP kinase [Bos taurus]	Metabolism;Metabolism;Metabolism	Global and overview maps;Nucleotide metabolism;Xenobiotics biodegradation and metabolism	ko01100//Metabolic pathways;ko00240//Pyrimidine metabolism;ko00983//Drug metabolism - other enzymes	K13800;K13800;K13800	GO:0031988//membrane-bounded vesicle;GO:0043231//intracellular membrane-bounded organelle;GO:0043232//intracellular non-membrane-bounded organelle	GO:0016776//phosphotransferase activity, phosphate group as acceptor;GO:0019201//nucleotide kinase activity;GO:0032550//purine ribonucleoside binding	GO:0006220//pyrimidine nucleotide metabolic process;GO:0009132//nucleoside diphosphate metabolic process;GO:0009141//nucleoside triphosphate metabolic process;GO:0019856//pyrimidine nucleobase biosynthetic process
NP_001030497.1	14617006	7838060	9276647	25670496	22127294	31748866	1.05772e+07	26515552	1.32588	0.00325308	0.015596	CNN2	calponin-2 [Bos taurus]	-	-	-	-	GO:0005924//cell-substrate adherens junction;GO:0031988//membrane-bounded vesicle;GO:0043232//intracellular non-membrane-bounded organelle	GO:0008092//cytoskeletal protein binding	GO:0008283//cell proliferation;GO:0009611//response to wounding;GO:0009612//response to mechanical stimulus;GO:0010467//gene expression;GO:0030036//actin cytoskeleton organization;GO:0030334//regulation of cell migration;GO:0045806//negative regulation of endocytosis;GO:0048534//hematopoietic or lymphoid organ development
NP_001192968.1	452345	479309	434202	796989	515160	1.22434e+06	455285	845495	0.893027	0.00454454	0.0202556	CNOT1	CCR4-NOT transcription complex subunit 1 [Bos taurus]	Genetic Information Processing	Folding, sorting and degradation	ko03018//RNA degradation	K12604	GO:0043234//protein complex;GO:0044421//extracellular region part;GO:0044439//peroxisomal part	GO:0000175//3'-5'-exoribonuclease activity;GO:0003723//RNA binding;GO:0008134//transcription factor binding;GO:0035258//steroid hormone receptor binding	GO:0010603//regulation of cytoplasmic mRNA processing body assembly;GO:0019827//stem cell population maintenance;GO:0031442//positive regulation of mRNA 3'-end processing;GO:0033144//negative regulation of intracellular steroid hormone receptor signaling pathway;GO:0061014//positive regulation of mRNA catabolic process;GO:0090501//RNA phosphodiester bond hydrolysis
XP_005219830.2	459254	405094	439724	720262	803887	776704	434691	766951	0.819145	0.00154808	0.00847953	CNOT3	PREDICTED: CCR4-NOT transcription complex subunit 3 isoform X5 [Bos taurus]	Genetic Information Processing	Folding, sorting and degradation	ko03018//RNA degradation	K12580	GO:0043231//intracellular membrane-bounded organelle;GO:0043234//protein complex	-	GO:0010468//regulation of gene expression;GO:0019827//stem cell population maintenance
NP_001068907.1	1160161	1.02656e+06	1.01829e+06	1608810	2.7133e+06	1.43466e+06	1.06834e+06	1.91892e+06	0.844931	0.000785675	0.00483268	CNPY3	protein canopy homolog 3 precursor [Bos taurus]	-	-	-	-	GO:0043231//intracellular membrane-bounded organelle	-	GO:0006952//defense response
NP_001265500.1	518709	903265	778114	387623	216717	298631	733363	300990	-1.28481	0.000972469	0.00582368	CNTFR	ciliary neurotrophic factor receptor subunit alpha precursor [Bos taurus]	Environmental Information Processing;Environmental Information Processing	Signal transduction;Signaling molecules and interaction	ko04630//Jak-STAT signaling pathway;ko04060//Cytokine-cytokine receptor interaction	K05059;K05059	GO:0043234//protein complex	GO:0004896//cytokine receptor activity;GO:0005515//protein binding	GO:0003006//developmental process involved in reproduction;GO:0007517//muscle organ development;GO:0019221//cytokine-mediated signaling pathway;GO:0042127//regulation of cell proliferation;GO:0043066//negative regulation of apoptotic process
NP_001095450.1	1.36128e+06	1.15575e+06	983906	320433	1.05041e+06	447520	1.16698e+06	606122	-0.945097	0.000823309	0.00503379	COL17A1	collagen alpha-1(XVII) chain [Bos taurus]	Organismal Systems	Digestive system	ko04974//Protein digestion and absorption	K07603	GO:0030055//cell-substrate junction;GO:0031224//intrinsic component of membrane;GO:0044420//extracellular matrix component	-	GO:0007044//cell-substrate junction assembly
XP_002697097.2	553400	612070	396523	236934	358850	214454	520664	270079	-0.946971	9.95007e-08	2.36679e-06	COL7A1	PREDICTED: collagen alpha-1(VII) chain [Bos taurus]	Organismal Systems	Digestive system	ko04974//Protein digestion and absorption	K16628	GO:0044420//extracellular matrix component;GO:0044421//extracellular region part	GO:0005515//protein binding	GO:0010466//negative regulation of peptidase activity;GO:0030154//cell differentiation
NP_001033609.1	620664	427850	492968	746388	794901	1.40749e+06	513827	982926	0.935799	0.00016153	0.00132078	COMMD9	COMM domain-containing protein 9 [Bos taurus]	-	-	-	-	GO:0031982//vesicle;GO:0043231//intracellular membrane-bounded organelle	-	GO:0010468//regulation of gene expression;GO:0030001//metal ion transport;GO:0034645//cellular macromolecule biosynthetic process
NP_001014849.1	373368	601070	549013	234502	218628	283337	507817	245489	-1.04865	0.000513283	0.0034234	COQ7	5-demethoxyubiquinone hydroxylase, mitochondrial isoform 2 [Bos taurus]	Metabolism;Metabolism	Global and overview maps;Metabolism of cofactors and vitamins	ko01100//Metabolic pathways;ko00130//Ubiquinone and other terpenoid-quinone biosynthesis	K06134;K06134	GO:0019866//organelle inner membrane;GO:0043231//intracellular membrane-bounded organelle	GO:0043169//cation binding	GO:0001838//embryonic epithelial tube formation;GO:0006743//ubiquinone metabolic process;GO:0006979//response to oxidative stress;GO:0007005//mitochondrion organization;GO:0010259//multicellular organism aging;GO:0030154//cell differentiation;GO:0042773//ATP synthesis coupled electron transport;GO:0043009//chordate embryonic development
NP_001039884.1	458461	575360	584092	346408	283852	264993	539304	298418	-0.853767	3.60958e-05	0.000373191	COQ8A	atypical kinase COQ8A, mitochondrial [Bos taurus]	-	-	-	-	GO:0031224//intrinsic component of membrane;GO:0043231//intracellular membrane-bounded organelle	GO:0016772//transferase activity, transferring phosphorus-containing groups;GO:0032550//purine ribonucleoside binding	GO:0006743//ubiquinone metabolic process;GO:0006796//phosphate-containing compound metabolic process
NP_001039767.1	727175	1.49981e+06	1.19236e+06	609373	584126	490382	1.13978e+06	561293	-1.02193	0.00533916	0.0228155	COQ9	ubiquinone biosynthesis protein COQ9, mitochondrial precursor [Bos taurus]	-	-	-	-	-	GO:0046983//protein dimerization activity	GO:0006743//ubiquinone metabolic process;GO:0022904//respiratory electron transport chain
NP_776946.1	6.10526e+06	5398640	4393697	33983880	22073380	46650512	5.2992e+06	34235924	2.69166	6.19693e-09	2.0974e-07	CORO1A	coronin-1A [Bos taurus]	Human Diseases;Cellular Processes	Infectious diseases;Transport and catabolism	ko05152//Tuberculosis;ko04145//Phagosome	K13882;K13882	GO:0005768//endosome;GO:0015629//actin cytoskeleton;GO:0030054//cell junction;GO:0030666//endocytic vesicle membrane;GO:0030863//cortical cytoskeleton;GO:0031252//cell leading edge;GO:0032991//macromolecular complex;GO:0043005//neuron projection;GO:0044459//plasma membrane part	GO:0003723//RNA binding;GO:0003779//actin binding;GO:0046983//protein dimerization activity	GO:0001894//tissue homeostasis;GO:0002260//lymphocyte homeostasis;GO:0006897//endocytosis;GO:0006935//chemotaxis;GO:0007040//lysosome organization;GO:0010522//regulation of calcium ion transport into cytosol;GO:0010639//negative regulation of organelle organization;GO:0022604//regulation of cell morphogenesis;GO:0030030//cell projection organization;GO:0030334//regulation of cell migration;GO:003…
NP_001106714.1	4.94567e+06	6.61602e+06	5903484	9495142	6.26436e+06	12879172	5.82172e+06	9.54622e+06	0.713484	0.00231593	0.0118818	CORO1B	coronin-1B [Bos taurus]	-	-	-	-	GO:0005924//cell-substrate adherens junction;GO:0031252//cell leading edge;GO:0031988//membrane-bounded vesicle;GO:0032432//actin filament bundle	GO:0003779//actin binding;GO:0032403//protein complex binding	GO:0009611//response to wounding;GO:0022607//cellular component assembly;GO:0030030//cell projection organization;GO:0034315//regulation of Arp2/3 complex-mediated actin nucleation;GO:0034613//cellular protein localization;GO:0043542//endothelial cell migration;GO:0051094//positive regulation of developmental process
NP_001040058.1	11442463	9573262	8704605	26723806	13471315	32723360	9.90678e+06	2.43062e+07	1.29483	4.55953e-09	1.60717e-07	COTL1	PREDICTED: coactosin-like protein [Bubalus bubalis]	-	-	-	-	GO:0031090//organelle membrane;GO:0031988//membrane-bounded vesicle;GO:0043231//intracellular membrane-bounded organelle;GO:0043232//intracellular non-membrane-bounded organelle	GO:0008092//cytoskeletal protein binding	GO:0009620//response to fungus
NP_001243485.1	1.33727e+06	11018378	4411496	7457263	23001764	7533260	5.58905e+06	1.26641e+07	1.18007	0.000284087	0.00210298	CP	ceruloplasmin precursor [Bos taurus]	Cellular Processes;Metabolism	Cell growth and death;Metabolism of cofactors and vitamins	ko04216//Ferroptosis;ko00860//Porphyrin and chlorophyll metabolism	K13624;K13624	GO:0005774//vacuolar membrane;GO:0031988//membrane-bounded vesicle;GO:0044421//extracellular region part	GO:0003824//catalytic activity;GO:0005515//protein binding;GO:0046914//transition metal ion binding	GO:0000041//transition metal ion transport;GO:0044710//single-organism metabolic process;GO:0046916//cellular transition metal ion homeostasis
NP_001179322.1	764821	664317	604880	3058914	1.90065e+06	3.95576e+06	678006	2971773	2.13195	0.000280034	0.00207751	CPOX	coproporphyrinogen-III oxidase, mitochondrial [Bos taurus]	Metabolism;Metabolism	Global and overview maps;Metabolism of cofactors and vitamins	ko01100//Metabolic pathways;ko00860//Porphyrin and chlorophyll metabolism	K00228;K00228	GO:0019866//organelle inner membrane;GO:0031970//organelle envelope lumen;GO:0043231//intracellular membrane-bounded organelle	GO:0005198//structural molecule activity;GO:0016634//oxidoreductase activity, acting on the CH-CH group of donors, oxygen as acceptor;GO:0046983//protein dimerization activity	GO:0006779//porphyrin-containing compound biosynthetic process;GO:0009636//response to toxic substance;GO:0010033//response to organic substance;GO:0010038//response to metal ion;GO:0044710//single-organism metabolic process
NP_001291918.1	390415	207760	196737	2.29514e+06	202212	3032122	264971	1.84316e+06	2.79828	0.00736299	0.029465	CPT1A	carnitine O-palmitoyltransferase 1, liver isoform [Bos taurus]	Organismal Systems;Environmental Information Processing;Organismal Systems;Human Diseases;Organismal Systems;Organismal Systems;Metabolism;Metabolism	Environmental adaptation;Signal transduction;Endocrine system;Endocrine and metabolic diseases;Endocrine system;Endocrine system;Global and overview maps;Lipid metabolism	ko04714//Thermogenesis;ko04152//AMPK signaling pathway;ko04922//Glucagon signaling pathway;ko04931//Insulin resistance;ko04920//Adipocytokine signaling pathway;ko03320//PPAR signaling pathway;ko01212//Fatty acid metabolism;ko00071//Fatty acid degradation	K08765;K08765;K08765;K08765;K08765;K08765;K08765;K08765	GO:0019866//organelle inner membrane;GO:0043231//intracellular membrane-bounded organelle	GO:0016406//carnitine O-acyltransferase activity	GO:0006577//amino-acid betaine metabolic process;GO:0006631//fatty acid metabolic process;GO:0030154//cell differentiation
NP_001157494.1	218723	128805	117982	251437	189185	294416	155170	245013	0.659006	0.000151743	0.0012528	CREBBP	CREB-binding protein [Bos taurus]	Human Diseases;Human Diseases;Human Diseases;Human Diseases;Human Diseases;Human Diseases;Human Diseases;Human Diseases;Human Diseases;Environmental Information Processing;Organismal Systems;Human Diseases;Environmental Information Processing;Human Diseases;Human Diseases;Cellular Processes;Human Diseases;Environmental Information Processing;Organismal Systems;Environmental Information Processing…	Cancers;Infectious diseases;Infectious diseases;Infectious diseases;Infectious diseases;Cancers;Infectious diseases;Cancers;Infectious diseases;Signal transduction;Endocrine system;Infectious diseases;Signal transduction;Neurodegenerative diseases;Infectious diseases;Cellular community - eukaryotes;Cancers;Signal transduction;Endocrine system;Signal transduction;Cancers;Signal transduction;Endocr…	ko05200//Pathways in cancer;ko05165//Human papillomavirus infection;ko05169//Epstein-Barr virus infection;ko05166//HTLV-I infection;ko05152//Tuberculosis;ko05203//Viral carcinogenesis;ko05168//Herpes simplex infection;ko05206//MicroRNAs in cancer;ko05167//Kaposi sarcoma-associated herpesvirus infection;ko04024//cAMP signaling pathway;ko04919//Thyroid hormone signaling pathway;ko05164//Influenza A…	K04498;K04498;K04498;K04498;K04498;K04498;K04498;K04498;K04498;K04498;K04498;K04498;K04498;K04498;K04498;K04498;K04498;K04498;K04498;K04498;K04498;K04498;K04498;K04498;K04498;K04498;K04498	GO:0000785//chromatin;GO:0031248//protein acetyltransferase complex;GO:0044451//nucleoplasm part	GO:0000976//transcription regulatory region sequence-specific DNA binding;GO:0000982//transcription factor activity, RNA polymerase II core promoter proximal region sequence-specific binding;GO:0001076//transcription factor activity, RNA polymerase II transcription factor binding;GO:0003712//transcription cofactor activity;GO:0043425//bHLH transcription factor binding;GO:0046914//transition metal…	GO:0006357//regulation of transcription from RNA polymerase II promoter;GO:0006474//N-terminal protein amino acid acetylation;GO:0016570//histone modification;GO:0019827//stem cell population maintenance
NP_001020520.1	7.16891e+06	3.18113e+06	5331875	9051722	13845733	11440155	5.2273e+06	11445870	1.13069	2.80643e-08	7.7296e-07	CRIP1	cysteine-rich protein 1 [Bos taurus]	-	-	-	-	GO:0044424//intracellular part	GO:0033218//amide binding;GO:0043565//sequence-specific DNA binding;GO:0046914//transition metal ion binding	GO:0002376//immune system process;GO:0003006//developmental process involved in reproduction;GO:0006974//cellular response to DNA damage stimulus;GO:0010038//response to metal ion;GO:0010224//response to UV-B;GO:0010467//gene expression;GO:0044767//single-organism developmental process;GO:0046677//response to antibiotic
NP_001179579.1	485005	323188	341780	4.31257e+06	877998	6.4221e+06	383324	3.87089e+06	3.33603	6.13477e-08	1.53437e-06	CRLF3	cytokine receptor-like factor 3 [Bos taurus]	-	-	-	-	GO:0044424//intracellular part	-	GO:0001558//regulation of cell growth;GO:0006357//regulation of transcription from RNA polymerase II promoter;GO:0044772//mitotic cell cycle phase transition;GO:0046425//regulation of JAK-STAT cascade;GO:0071156//regulation of cell cycle arrest
NP_803460.1	697890	409375	371355	1.3648e+06	726917	1.07146e+06	492874	1.05439e+06	1.09712	2.96278e-05	0.000317414	CROT	peroxisomal carnitine O-octanoyltransferase [Bos taurus]	Cellular Processes	Transport and catabolism	ko04146//Peroxisome	K05940	GO:0042579//microbody	GO:0016406//carnitine O-acyltransferase activity	GO:0006577//amino-acid betaine metabolic process;GO:0006732//coenzyme metabolic process;GO:0006869//lipid transport;GO:0009062//fatty acid catabolic process
NP_776718.1	1.36199e+06	995563	998042	1.99187e+06	3.46941e+06	1.84315e+06	1.11853e+06	2.43481e+06	1.1222	0.00141059	0.00790465	CRYL1	lambda-crystallin homolog [Bos taurus]	Metabolism;Metabolism	Global and overview maps;Carbohydrate metabolism	ko01100//Metabolic pathways;ko00040//Pentose and glucuronate interconversions	K13247;K13247	GO:0031988//membrane-bounded vesicle;GO:0044444//cytoplasmic part	GO:0016616//oxidoreductase activity, acting on the CH-OH group of donors, NAD or NADP as acceptor;GO:0043168//anion binding;GO:0046983//protein dimerization activity;GO:0048037//cofactor binding	GO:0032787//monocarboxylic acid metabolic process
NP_776450.2	8.29576e+06	9072182	9047945	4.34598e+06	8727837	3.04603e+06	8.8053e+06	5.37328e+06	-0.712568	1.60456e-05	0.000191505	CRYZ	zeta-crystallin [Bos taurus]	-	-	-	-	GO:0031988//membrane-bounded vesicle;GO:0043231//intracellular membrane-bounded organelle;GO:0044444//cytoplasmic part	GO:0000166//nucleotide binding;GO:0003729//mRNA binding;GO:0016655//oxidoreductase activity, acting on NAD(P)H, quinone or similar compound as acceptor;GO:0043168//anion binding;GO:0046914//transition metal ion binding	GO:0006805//xenobiotic metabolic process;GO:0044710//single-organism metabolic process;GO:0050953//sensory perception of light stimulus;GO:0051260//protein homooligomerization
XP_015330701.2	22791594	21428662	20753394	4966412	9619364	4.3725e+06	2.16579e+07	6.31943e+06	-1.77703	1.03725e-07	2.45867e-06	Cryzl2	PREDICTED: quinone oxidoreductase-like protein 2 [Bos taurus]	-	-	-	-	GO:0043231//intracellular membrane-bounded organelle	GO:0003824//catalytic activity;GO:0046914//transition metal ion binding	GO:0044710//single-organism metabolic process
XP_005206297.1	691786	1.14266e+06	923439	459899	313570	250221	919296	341230	-1.42979	1.16452e-06	1.97309e-05	CSAD	PREDICTED: cysteine sulfinic acid decarboxylase [Bos taurus]	Metabolism;Metabolism	Global and overview maps;Metabolism of other amino acids	ko01100//Metabolic pathways;ko00430//Taurine and hypotaurine metabolism	K01594;K01594	-	GO:0016830//carbon-carbon lyase activity;GO:0043168//anion binding	GO:0043436//oxoacid metabolic process
NP_001068871.2	311303	247655	217065	1.80159e+06	676602	2275167	258674	1.58445e+06	2.61478	1.97058e-05	0.000227218	CSF1R	macrophage colony-stimulating factor 1 receptor precursor [Bos taurus]	Human Diseases;Environmental Information Processing;Environmental Information Processing;Environmental Information Processing;Environmental Information Processing;Organismal Systems;Human Diseases;Human Diseases;Organismal Systems;Environmental Information Processing	Cancers;Signal transduction;Signal transduction;Signal transduction;Signal transduction;Development;Cancers;Cancers;Immune system;Signaling molecules and interaction	ko05200//Pathways in cancer;ko04151//PI3K-Akt signaling pathway;ko04010//MAPK signaling pathway;ko04015//Rap1 signaling pathway;ko04014//Ras signaling pathway;ko04380//Osteoclast differentiation;ko05202//Transcriptional misregulation in cancers;ko05221//Acute myeloid leukemia;ko04640//Hematopoietic cell lineage;ko04060//Cytokine-cytokine receptor interaction	K05090;K05090;K05090;K05090;K05090;K05090;K05090;K05090;K05090;K05090	GO:0031224//intrinsic component of membrane;GO:0043234//protein complex;GO:0044464//cell part	GO:0004714//transmembrane receptor protein tyrosine kinase activity;GO:0019902//phosphatase binding;GO:0032550//purine ribonucleoside binding;GO:0046983//protein dimerization activity	GO:0002573//myeloid leukocyte differentiation;GO:0006650//glycerophospholipid metabolic process;GO:0007167//enzyme linked receptor protein signaling pathway;GO:0019221//cytokine-mediated signaling pathway;GO:0022604//regulation of cell morphogenesis;GO:0030030//cell projection organization;GO:0030334//regulation of cell migration;GO:0031532//actin cytoskeleton reorganization;GO:0032722//positive …
NP_001179593.2	188881	1.13003e+06	704118	86799.3	257195	139095	674345	161030	-2.06616	0.00143382	0.00800845	CSF2RB	PREDICTED: cytokine receptor common subunit beta isoform X1 [Bos taurus]	Human Diseases;Cellular Processes;Environmental Information Processing;Environmental Information Processing	Cancers;Cell growth and death;Signal transduction;Signaling molecules and interaction	ko05200//Pathways in cancer;ko04210//Apoptosis;ko04630//Jak-STAT signaling pathway;ko04060//Cytokine-cytokine receptor interaction	K04738;K04738;K04738;K04738	-	-	GO:0007166//cell surface receptor signaling pathway
NP_851372.1	1482339584	2523668992	1404125312	168741216	461151136	8939902	1.80338e+09	2.12944e+08	-3.08216	1.0049e-08	3.13594e-07	CSN1S1	alpha-S1-casein precursor [Bos taurus]	-	-	-	-	GO:0044421//extracellular region part	-	GO:0043434//response to peptide hormone;GO:0051234//establishment of localization
NP_001033272.1	5.51922e+06	2.45687e+06	3.28176e+06	5914355	9014725	4714846	3.75261e+06	6.54798e+06	0.803153	0.00175591	0.00941327	CSRP2	Cysteine and glycine-rich protein 2 [Pteropus alecto]	-	-	-	-	GO:0005924//cell-substrate adherens junction;GO:0043231//intracellular membrane-bounded organelle	GO:0046914//transition metal ion binding	GO:0042692//muscle cell differentiation;GO:0044707//single-multicellular organism process
NP_001032538.1	23317164	17456674	14097816	60953892	25731424	60331596	1.82906e+07	4.90056e+07	1.42185	1.78851e-10	8.91624e-09	CSTB	cystatin-B [Bos taurus]	-	-	-	-	GO:0031988//membrane-bounded vesicle;GO:0043232//intracellular non-membrane-bounded organelle;GO:0044421//extracellular region part	GO:0003723//RNA binding;GO:0004866//endopeptidase inhibitor activity	GO:0007626//locomotory behavior;GO:0010466//negative regulation of peptidase activity
NP_001069216.1	101201	108550	283949	450816	553645	1.12149e+06	164567	708650	2.1064	0.000989176	0.00588746	CTCF	transcriptional repressor CTCF [Bos taurus]	-	-	-	-	GO:0031981//nuclear lumen;GO:0098687//chromosomal region	GO:0000977//RNA polymerase II regulatory region sequence-specific DNA binding;GO:0000982//transcription factor activity, RNA polymerase II core promoter proximal region sequence-specific binding;GO:0003712//transcription cofactor activity;GO:0031490//chromatin DNA binding;GO:0046914//transition metal ion binding	GO:0006305//DNA alkylation;GO:0006357//regulation of transcription from RNA polymerase II promoter;GO:0007063//regulation of sister chromatid cohesion;GO:0031056//regulation of histone modification;GO:0034728//nucleosome organization;GO:0040029//regulation of gene expression, epigenetic;GO:0065009//regulation of molecular function
NP_001019738.1	3.38433e+06	4721241	3787504	1.62542e+06	3.12365e+06	1326734	3.96436e+06	2.02527e+06	-0.968974	4.62101e-06	6.53571e-05	CTH	cystathionine gamma-lyase [Bos taurus]	Metabolism;Metabolism;Metabolism;Metabolism;Metabolism	Global and overview maps;Global and overview maps;Amino acid metabolism;Amino acid metabolism;Metabolism of other amino acids	ko01100//Metabolic pathways;ko01230//Biosynthesis of amino acids;ko00270//Cysteine and methionine metabolism;ko00260//Glycine, serine and threonine metabolism;ko00450//Selenocompound metabolism	K01758;K01758;K01758;K01758;K01758	GO:0031988//membrane-bounded vesicle;GO:0043231//intracellular membrane-bounded organelle	GO:0005515//protein binding;GO:0016846//carbon-sulfur lyase activity;GO:0043168//anion binding	GO:0000097//sulfur amino acid biosynthetic process;GO:0018205//peptidyl-lysine modification;GO:0043066//negative regulation of apoptotic process;GO:0043122//regulation of I-kappaB kinase/NF-kappaB signaling;GO:0051091//positive regulation of sequence-specific DNA binding transcription factor activity;GO:0051260//protein homooligomerization
XP_005224397.1	130306	113066	127192	195737	1.32922e+06	237963	123521	587640	2.25017	0.0143128	0.0495775	CTIF	PREDICTED: CBP80/20-dependent translation initiation factor isoform X1 [Bos taurus]	-	-	-	-	GO:0044444//cytoplasmic part	GO:0003676//nucleic acid binding	GO:0006417//regulation of translation
XP_024850067.1	5.47751e+06	6311458	5611866	3.68048e+06	3.76591e+06	3114111	5.80028e+06	3.52016e+06	-0.72048	9.046e-16	1.39863e-13	CTNNA1	PREDICTED: catenin alpha-1 isoform X3 [Bos mutus]	Human Diseases;Cellular Processes;Environmental Information Processing;Human Diseases;Organismal Systems;Human Diseases;Human Diseases;Human Diseases	Cancers;Cellular community - eukaryotes;Signal transduction;Cancers;Immune system;Infectious diseases;Cancers;Cardiovascular diseases	ko05200//Pathways in cancer;ko04520//Adherens junction;ko04390//Hippo signaling pathway;ko05226//Gastric cancer;ko04670//Leukocyte transendothelial migration;ko05100//Bacterial invasion of epithelial cells;ko05213//Endometrial cancer;ko05412//Arrhythmogenic right ventricular cardiomyopathy (ARVC)	K05691;K05691;K05691;K05691;K05691;K05691;K05691;K05691	GO:0005856//cytoskeleton;GO:0005913//cell-cell adherens junction;GO:0005924//cell-substrate adherens junction;GO:0016020//membrane;GO:0031252//cell leading edge;GO:0043234//protein complex;GO:0044291//cell-cell contact zone;GO:0044444//cytoplasmic part	GO:0003723//RNA binding;GO:0003779//actin binding;GO:0050839//cell adhesion molecule binding	GO:0007043//cell-cell junction assembly;GO:0007229//integrin-mediated signaling pathway;GO:0008104//protein localization;GO:0008283//cell proliferation;GO:0008589//regulation of smoothened signaling pathway;GO:0016337//single organismal cell-cell adhesion;GO:0030036//actin cytoskeleton organization;GO:0040013//negative regulation of locomotion;GO:0042981//regulation of apoptotic process;GO:005076…
NP_001029557.1	6.13784e+06	1845768	1.96763e+06	36944924	6089903	43789808	3.31708e+06	28941545	3.12516	1.89576e-09	7.24541e-08	CTSH	pro-cathepsin H precursor [Bos taurus]	Cellular Processes;Cellular Processes	Cell growth and death;Transport and catabolism	ko04210//Apoptosis;ko04142//Lysosome	K01366;K01366	GO:0000323//lytic vacuole;GO:0042599//lamellar body;GO:0044421//extracellular region part	GO:0004175//endopeptidase activity;GO:0008238//exopeptidase activity;GO:0016505//peptidase activator activity involved in apoptotic process;GO:0032397//activating MHC class I receptor activity;GO:0042562//hormone binding	GO:0000165//MAPK cascade;GO:0001101//response to acid chemical;GO:0001822//kidney development;GO:0001909//leukocyte mediated cytotoxicity;GO:0006955//immune response;GO:0009967//positive regulation of signal transduction;GO:0010632//regulation of epithelial cell migration;GO:0016485//protein processing;GO:0031647//regulation of protein stability;GO:0032870//cellular response to hormone stimulus;G…
NP_001029607.1	799681	814565	539808	1.47395e+06	1.72447e+06	2.08317e+06	718018	1.76053e+06	1.29392	0.0103316	0.0383239	CTSK	cathepsin K precursor [Bos taurus]	Organismal Systems;Cellular Processes;Cellular Processes;Organismal Systems;Human Diseases	Development;Cell growth and death;Transport and catabolism;Immune system;Immune diseases	ko04380//Osteoclast differentiation;ko04210//Apoptosis;ko04142//Lysosome;ko04620//Toll-like receptor signaling pathway;ko05323//Rheumatoid arthritis	K01371;K01371;K01371;K01371;K01371	GO:0000323//lytic vacuole;GO:0044421//extracellular region part	GO:0001948//glycoprotein binding;GO:0032403//protein complex binding;GO:0070011//peptidase activity, acting on L-amino acid peptides	GO:0006508//proteolysis;GO:0032963//collagen metabolic process
NP_776457.1	982358	591917	430492	2.1366e+06	1.61106e+06	1.00962e+06	668256	1.58576e+06	1.2467	0.00342949	0.0162471	CTSL	cathepsin L2 precursor [Bos taurus]	Human Diseases;Cellular Processes;Cellular Processes;Cellular Processes;Human Diseases;Cellular Processes;Organismal Systems;Human Diseases	Cancers;Transport and catabolism;Transport and catabolism;Cell growth and death;Cardiovascular diseases;Transport and catabolism;Immune system;Immune diseases	ko05205//Proteoglycans in cancer;ko04140//Autophagy - animal;ko04145//Phagosome;ko04210//Apoptosis;ko05418//Fluid shear stress and atherosclerosis;ko04142//Lysosome;ko04612//Antigen processing and presentation;ko05323//Rheumatoid arthritis	K01365;K01365;K01365;K01365;K01365;K01365;K01365;K01365	GO:0000323//lytic vacuole;GO:0031982//vesicle;GO:0043232//intracellular non-membrane-bounded organelle	GO:0004180//carboxypeptidase activity;GO:0005515//protein binding	GO:0009653//anatomical structure morphogenesis;GO:0010837//regulation of keratinocyte proliferation;GO:0016485//protein processing;GO:0031532//actin cytoskeleton reorganization
NP_001028787.1	3681512	2531885	1.9587e+06	33101126	11911208	47986952	2.72403e+06	30999762	3.50844	1.66029e-11	9.59822e-10	CTSS	cathepsin S precursor [Bos taurus]	Human Diseases;Cellular Processes;Cellular Processes;Cellular Processes;Organismal Systems	Infectious diseases;Transport and catabolism;Cell growth and death;Transport and catabolism;Immune system	ko05152//Tuberculosis;ko04145//Phagosome;ko04210//Apoptosis;ko04142//Lysosome;ko04612//Antigen processing and presentation	K01368;K01368;K01368;K01368;K01368	GO:0000323//lytic vacuole;GO:0044421//extracellular region part	GO:0001948//glycoprotein binding;GO:0004175//endopeptidase activity;GO:0032403//protein complex binding	GO:0006508//proteolysis;GO:0006955//immune response;GO:0022617//extracellular matrix disassembly;GO:0031349//positive regulation of defense response;GO:0032870//cellular response to hormone stimulus;GO:0032963//collagen metabolic process
NP_001071303.1	3.05782e+06	1.91553e+06	2.24215e+06	11245692	4380605	17743024	2.40517e+06	11123107	2.20935	7.18425e-06	9.63993e-05	CTSZ	cathepsin Z precursor [Bos taurus]	Cellular Processes;Cellular Processes	Cell growth and death;Transport and catabolism	ko04210//Apoptosis;ko04142//Lysosome	K08568;K08568	GO:0000323//lytic vacuole;GO:0031988//membrane-bounded vesicle	GO:0070011//peptidase activity, acting on L-amino acid peptides	GO:0019538//protein metabolic process;GO:0048754//branching morphogenesis of an epithelial tube
NP_001178110.1	117160	79682.2	78246.1	254226	83047.9	294102	91696.1	210459	1.1986	0.00132546	0.00751248	CTTNBP2NL	CTTNBP2 N-terminal-like protein [Bos taurus]	-	-	-	-	GO:0005856//cytoskeleton	GO:0019903//protein phosphatase binding	GO:0032409//regulation of transporter activity;GO:0034762//regulation of transmembrane transport
NP_001039560.1	93387.6	133736	320994	1145654	1.24879e+06	1.73306e+06	182706	1.37583e+06	2.91271	4.06558e-06	5.83505e-05	CXCL16	C-X-C motif chemokine 16 precursor [Bos taurus]	Organismal Systems;Environmental Information Processing	Immune system;Signaling molecules and interaction	ko04062//Chemokine signaling pathway;ko04060//Cytokine-cytokine receptor interaction	K10035;K10035	GO:0031224//intrinsic component of membrane;GO:0044421//extracellular region part	GO:0005125//cytokine activity;GO:0038024//cargo receptor activity	GO:0001558//regulation of cell growth;GO:0006897//endocytosis;GO:0030334//regulation of cell migration;GO:0032496//response to lipopolysaccharide;GO:0034097//response to cytokine;GO:0048247//lymphocyte chemotaxis
NP_776458.1	2721317	2.80618e+06	2.90026e+06	2.14871e+06	882958	1.37646e+06	2809251	1.46938e+06	-0.934979	0.00057625	0.00375861	CYB5A	cytochrome b5 [Bos taurus]	-	-	-	-	GO:0031090//organelle membrane;GO:0031224//intrinsic component of membrane;GO:0031988//membrane-bounded vesicle;GO:0043231//intracellular membrane-bounded organelle	GO:0005515//protein binding;GO:0043169//cation binding;GO:0046906//tetrapyrrole binding	GO:0044710//single-organism metabolic process
NP_776459.1	400946	654172	803574	7799199	1.50824e+06	12643212	619564	7.31688e+06	3.5619	0.000798773	0.00490881	CYBA	cytochrome b-245 light chain [Bos taurus]	Organismal Systems;Organismal Systems;Cellular Processes;Human Diseases;Organismal Systems;Human Diseases	Immune system;Development;Transport and catabolism;Cardiovascular diseases;Immune system;Infectious diseases	ko04621//NOD-like receptor signaling pathway;ko04380//Osteoclast differentiation;ko04145//Phagosome;ko05418//Fluid shear stress and atherosclerosis;ko04670//Leukocyte transendothelial migration;ko05140//Leishmaniasis	K08009;K08009;K08009;K08009;K08009;K08009	GO:0043005//neuron projection;GO:0044297//cell body;GO:0044432//endoplasmic reticulum part;GO:0044459//plasma membrane part	GO:0019904//protein domain specific binding;GO:0043169//cation binding;GO:0046906//tetrapyrrole binding;GO:0046983//protein dimerization activity;GO:0050664//oxidoreductase activity, acting on NAD(P)H, oxygen as acceptor	GO:0001558//regulation of cell growth;GO:0003083//negative regulation of renal output by angiotensin;GO:0006801//superoxide metabolic process;GO:0006952//defense response;GO:0008284//positive regulation of cell proliferation;GO:0010033//response to organic substance;GO:0010522//regulation of calcium ion transport into cytosol;GO:0014805//smooth muscle adaptation;GO:0042743//hydrogen peroxide meta…
NP_776460.1	182418	116638	105037	3.59992e+06	341775	2.76218e+06	134698	2.23463e+06	4.05224	0.00017202	0.00139316	CYBB	cytochrome b-245 heavy chain [Bos taurus]	Organismal Systems;Cellular Processes;Cellular Processes;Environmental Information Processing;Organismal Systems;Human Diseases;Cellular Processes;Human Diseases	Immune system;Cell growth and death;Transport and catabolism;Signal transduction;Immune system;Endocrine and metabolic diseases;Cell growth and death;Infectious diseases	ko04621//NOD-like receptor signaling pathway;ko04217//Necroptosis;ko04145//Phagosome;ko04066//HIF-1 signaling pathway;ko04670//Leukocyte transendothelial migration;ko04933//AGE-RAGE signaling pathway in diabetic complications;ko04216//Ferroptosis;ko05140//Leishmaniasis	K21421;K21421;K21421;K21421;K21421;K21421;K21421;K21421	GO:0000323//lytic vacuole;GO:0016021//integral component of membrane;GO:0044459//plasma membrane part;GO:0098589//membrane region	GO:0000166//nucleotide binding;GO:0043169//cation binding;GO:0046906//tetrapyrrole binding;GO:0046983//protein dimerization activity;GO:0050664//oxidoreductase activity, acting on NAD(P)H, oxygen as acceptor	GO:0006801//superoxide metabolic process;GO:0006952//defense response;GO:0034220//ion transmembrane transport;GO:0042743//hydrogen peroxide metabolic process;GO:0044710//single-organism metabolic process
NP_001039882.1	108207	63158.5	92165.5	285902	255167	223198	87843.7	254756	1.5361	1.08253e-05	0.000137653	CYLD	ubiquitin carboxyl-terminal hydrolase CYLD [Bos taurus]	Organismal Systems;Cellular Processes;Organismal Systems;Environmental Information Processing;Organismal Systems	Development;Cell growth and death;Immune system;Signal transduction;Immune system	ko04380//Osteoclast differentiation;ko04217//Necroptosis;ko04625//C-type lectin receptor signaling pathway;ko04013//MAPK signaling pathway - fly;ko04622//RIG-I-like receptor signaling pathway	K08601;K08601;K08601;K08601;K08601	GO:0005815//microtubule organizing center;GO:0005874//microtubule;GO:0019897//extrinsic component of plasma membrane;GO:0043231//intracellular membrane-bounded organelle;GO:0044441//ciliary part;GO:0044444//cytoplasmic part	GO:0004843//thiol-dependent ubiquitin-specific protease activity;GO:0019900//kinase binding;GO:0046914//transition metal ion binding	GO:0000278//mitotic cell cycle;GO:0016579//protein deubiquitination;GO:0019941//modification-dependent protein catabolic process;GO:0022604//regulation of cell morphogenesis;GO:0030178//negative regulation of Wnt signaling pathway;GO:0032886//regulation of microtubule-based process;GO:0042345//regulation of NF-kappaB import into nucleus;GO:0043433//negative regulation of sequence-specific DNA bin…
NP_788817.1	330659	241068	291742	1.71215e+06	799605	1354381	287823	1.28871e+06	2.16268	4.82379e-07	9.3228e-06	CYP11A1	cholesterol side-chain cleavage enzyme, mitochondrial precursor [Bos taurus]	Metabolism;Human Diseases;Organismal Systems;Organismal Systems;Organismal Systems;Metabolism	Global and overview maps;Endocrine and metabolic diseases;Endocrine system;Endocrine system;Endocrine system;Lipid metabolism	ko01100//Metabolic pathways;ko04934//Cushing syndrome;ko04925//Aldosterone synthesis and secretion;ko04927//Cortisol synthesis and secretion;ko04913//Ovarian Steroidogenesis;ko00140//Steroid hormone biosynthesis	K00498;K00498;K00498;K00498;K00498;K00498	GO:0031090//organelle membrane;GO:0043231//intracellular membrane-bounded organelle	GO:0008395//steroid hydroxylase activity;GO:0046906//tetrapyrrole binding;GO:0046914//transition metal ion binding	GO:0006694//steroid biosynthetic process;GO:0016125//sterol metabolic process
NP_001076882.1	988108	1296364	1.21373e+06	3.18911e+06	2.62502e+06	2828250	1.16607e+06	2.88079e+06	1.30482	1.74375e-08	5.04796e-07	CYP27A1	sterol 26-hydroxylase, mitochondrial [Bos taurus]	Metabolism;Organismal Systems;Organismal Systems;Metabolism	Global and overview maps;Endocrine system;Digestive system;Lipid metabolism	ko01100//Metabolic pathways;ko03320//PPAR signaling pathway;ko04979//Cholesterol metabolism;ko00120//Primary bile acid biosynthesis	K00488;K00488;K00488;K00488	GO:0019866//organelle inner membrane;GO:0043231//intracellular membrane-bounded organelle	GO:0016491//oxidoreductase activity;GO:0046906//tetrapyrrole binding;GO:0046914//transition metal ion binding	GO:0044710//single-organism metabolic process
XP_024840513.1	48136.3	93704.3	419116	4.36887e+06	710459	9296712	186985	4.79201e+06	4.67963	0.00232147	0.0119012	CYP3A24	TPA: cytochrome P450, family 3, subfamily A, polypeptide 4 [Bos taurus]	Metabolism;Organismal Systems;Human Diseases;Metabolism;Metabolism;Metabolism	Global and overview maps;Digestive system;Cancers;Lipid metabolism;Metabolism of cofactors and vitamins;Lipid metabolism	ko01100//Metabolic pathways;ko04976//Bile secretion;ko05204//Chemical carcinogenesis;ko00591//Linoleic acid metabolism;ko00830//Retinol metabolism;ko00140//Steroid hormone biosynthesis	K07424;K07424;K07424;K07424;K07424;K07424	GO:0031090//organelle membrane;GO:0043231//intracellular membrane-bounded organelle	GO:0016712//oxidoreductase activity, acting on paired donors, with incorporation or reduction of molecular oxygen, reduced flavin or flavoprotein as one donor, and incorporation of one atom of oxygen;GO:0046906//tetrapyrrole binding;GO:0046914//transition metal ion binding	GO:0044710//single-organism metabolic process
NP_001243598.1	88588.8	105813	83544.1	1.14192e+06	384962	1.58545e+06	92648.6	1.03745e+06	3.48512	0.0031848	0.0153181	CYTH4	cytohesin-4 [Bos taurus]	Cellular Processes;Environmental Information Processing	Transport and catabolism;Signal transduction	ko04144//Endocytosis;ko04072//Phospholipase D signaling pathway	K18441;K18441	GO:0016020//membrane	-	GO:0043087//regulation of GTPase activity
XP_005222762.2	1.89817e+06	2004840	1.67844e+06	585670	1.17821e+06	256355	1.86048e+06	673411	-1.46612	0.00120567	0.00694508	DAG1	PREDICTED: dystroglycan isoform X2 [Bos taurus]	Environmental Information Processing;Human Diseases;Human Diseases;Human Diseases;Human Diseases	Signaling molecules and interaction;Cardiovascular diseases;Cardiovascular diseases;Cardiovascular diseases;Cardiovascular diseases	ko04512//ECM-receptor interaction;ko05412//Arrhythmogenic right ventricular cardiomyopathy (ARVC);ko05414//Dilated cardiomyopathy (DCM);ko05410//Hypertrophic cardiomyopathy (HCM);ko05416//Viral myocarditis	K06265;K06265;K06265;K06265;K06265	GO:0005924//cell-substrate adherens junction;GO:0019867//outer membrane;GO:0031224//intrinsic component of membrane;GO:0031252//cell leading edge;GO:0031981//nuclear lumen;GO:0031988//membrane-bounded vesicle;GO:0033267//axon part;GO:0043232//intracellular non-membrane-bounded organelle;GO:0043234//protein complex;GO:0044420//extracellular matrix component;GO:0044421//extracellular region part;GO…	GO:0005198//structural molecule activity;GO:0019904//protein domain specific binding;GO:0042805//actinin binding;GO:0046872//metal ion binding	GO:0000226//microtubule cytoskeleton organization;GO:0006606//protein import into nucleus;GO:0007411//axon guidance;GO:0016032//viral process;GO:0021675//nerve development;GO:0021782//glial cell development;GO:0030198//extracellular matrix organization;GO:0030334//regulation of cell migration;GO:0032292//peripheral nervous system axon ensheathment;GO:0033619//membrane protein proteolysis;GO:00423…
NP_001033214.1	587645	429797	500780	875047	959501	947361	506074	927303	0.873693	0.000357358	0.002551	Dcaf7	DDB1- and CUL4-associated factor 7 [Mus musculus]	-	-	-	-	GO:0031461//cullin-RING ubiquitin ligase complex;GO:0031981//nuclear lumen	-	GO:0048513//animal organ development
NP_777120.2	2341699	1.39808e+06	1.41247e+06	5908797	2.67152e+06	6855315	1.71742e+06	5.14521e+06	1.58299	5.68054e-05	0.000546602	DCPS	m7GpppX diphosphatase [Bos taurus]	Genetic Information Processing	Folding, sorting and degradation	ko03018//RNA degradation	K12584	GO:0043231//intracellular membrane-bounded organelle	GO:0000339//RNA cap binding;GO:0016462//pyrophosphatase activity	GO:0000398//mRNA splicing, via spliceosome;GO:0043067//regulation of programmed cell death;GO:0071310//cellular response to organic substance
NP_001069106.1	264233	432824	346973	967837	865874	710300	348010	848004	1.28494	0.00633081	0.0259919	DCTN6	dynactin subunit 6 [Bos taurus]	Organismal Systems	Excretory system	ko04962//Vasopressin-regulated water reabsorption	K10428	GO:0000776//kinetochore;GO:0005815//microtubule organizing center;GO:0005875//microtubule associated complex;GO:0044444//cytoplasmic part	GO:0005515//protein binding	GO:0002478//antigen processing and presentation of exogenous peptide antigen;GO:0007051//spindle organization
NP_001069359.1	2.15058e+06	2.69174e+06	2649365	1007827	1.4572e+06	915427	2.49723e+06	1.12682e+06	-1.14807	7.44998e-07	1.34793e-05	DCXR	L-xylulose reductase [Bos taurus]	Metabolism;Metabolism	Global and overview maps;Carbohydrate metabolism	ko01100//Metabolic pathways;ko00040//Pentose and glucuronate interconversions	K03331;K03331	GO:0005874//microtubule;GO:0031988//membrane-bounded vesicle;GO:0042995//cell projection;GO:0043231//intracellular membrane-bounded organelle	GO:0005515//protein binding;GO:0016616//oxidoreductase activity, acting on the CH-OH group of donors, NAD or NADP as acceptor;GO:0016651//oxidoreductase activity, acting on NAD(P)H	GO:0019318//hexose metabolic process;GO:0019321//pentose metabolic process;GO:0046496//nicotinamide nucleotide metabolic process;GO:0051260//protein homooligomerization
NP_001095671.1	16070770	12151041	10810738	5424534	10498899	3.41002e+06	1.30108e+07	6.44448e+06	-1.01358	9.29787e-05	0.000830098	DDAH1	N(G),N(G)-dimethylarginine dimethylaminohydrolase 1 [Bos taurus]	-	-	-	-	GO:0031988//membrane-bounded vesicle;GO:0043231//intracellular membrane-bounded organelle	GO:0016813//hydrolase activity, acting on carbon-nitrogen (but not peptide) bonds, in linear amidines;GO:0046914//transition metal ion binding	GO:0006464//cellular protein modification process;GO:0006575//cellular modified amino acid metabolic process;GO:0008217//regulation of blood pressure;GO:0031328//positive regulation of cellular biosynthetic process;GO:0044271//cellular nitrogen compound biosynthetic process
NP_001069480.2	205746	5066941	603072	1.23692e+06	1.25868e+06	50797.4	1.95859e+06	848798	-1.20632	0.000960603	0.00577295	DDR1	epithelial discoidin domain-containing receptor 1 precursor [Bos taurus]	-	-	-	-	GO:0016021//integral component of membrane;GO:0031988//membrane-bounded vesicle;GO:0043234//protein complex;GO:0044421//extracellular region part	GO:0004714//transmembrane receptor protein tyrosine kinase activity;GO:0032403//protein complex binding;GO:0032550//purine ribonucleoside binding	GO:0007160//cell-matrix adhesion;GO:0007169//transmembrane receptor protein tyrosine kinase signaling pathway;GO:0007423//sensory organ development;GO:0008283//cell proliferation;GO:0014812//muscle cell migration;GO:0018108//peptidyl-tyrosine phosphorylation;GO:0048754//branching morphogenesis of an epithelial tube;GO:1903053//regulation of extracellular matrix organization
NP_001076996.1	479085	431224	552032	1.17653e+06	671780	1803140	487447	1.21715e+06	1.32019	5.14703e-08	1.32633e-06	DDX21	nucleolar RNA helicase 2 [Bos taurus]	-	-	-	-	GO:0043231//intracellular membrane-bounded organelle;GO:0043232//intracellular non-membrane-bounded organelle	GO:0003723//RNA binding;GO:0017111//nucleoside-triphosphatase activity;GO:0032550//purine ribonucleoside binding	GO:0043331//response to dsRNA;GO:0051707//response to other organism
NP_001076071.1	118658	168278	87039.4	586344	336326	666544	124658	529738	2.0873	0.000141909	0.00119481	DDX41	PREDICTED: probable ATP-dependent RNA helicase DDX41 [Bos mutus]	-	-	-	-	GO:0005681//spliceosomal complex	GO:0003723//RNA binding;GO:0017111//nucleoside-triphosphatase activity;GO:0032550//purine ribonucleoside binding;GO:0046914//transition metal ion binding	GO:0002252//immune effector process;GO:0006357//regulation of transcription from RNA polymerase II promoter;GO:0035456//response to interferon-beta
NP_001068891.1	2.32318e+06	3.09838e+06	3.65481e+06	1.41855e+06	1.52554e+06	1.19492e+06	3.02546e+06	1.37967e+06	-1.13283	5.18504e-06	7.22824e-05	DECR1	2,4-dienoyl-CoA reductase, mitochondrial [Bos taurus]	-	-	-	-	GO:0031988//membrane-bounded vesicle;GO:0043231//intracellular membrane-bounded organelle	GO:0016628//oxidoreductase activity, acting on the CH-CH group of donors, NAD or NADP as acceptor;GO:0043168//anion binding	GO:0009062//fatty acid catabolic process;GO:0051260//protein homooligomerization
XP_005224629.1	181234	283108	257863	668868	376001	937180	240735	660683	1.45651	0.00110468	0.00646742	DECR2	PREDICTED: peroxisomal 2,4-dienoyl-CoA reductase isoform X1 [Bos taurus]	Cellular Processes	Transport and catabolism	ko04146//Peroxisome	K13237	-	GO:0016628//oxidoreductase activity, acting on the CH-CH group of donors, NAD or NADP as acceptor;GO:0016763//transferase activity, transferring pentosyl groups	GO:0006633//fatty acid biosynthetic process
NP_001180093.1	55061.5	20799.7	43229.4	532158	126975	481947	39696.9	380360	3.26027	0.00092288	0.00556099	DENND1C	DENN domain-containing protein 1C [Bos taurus]	-	-	-	-	-	-	GO:0043087//regulation of GTPase activity
XP_002689611.3	236451	243382	251336	352699	311361	531561	243723	398540	0.709482	2.8695e-05	0.000309789	DENND4C	PREDICTED: DENN domain-containing protein 4C isoform X1 [Bos taurus]	-	-	-	-	GO:0016020//membrane;GO:0030141//secretory granule	GO:0005088//Ras guanyl-nucleotide exchange factor activity	GO:0007009//plasma membrane organization;GO:0032868//response to insulin;GO:0043087//regulation of GTPase activity
NP_001075044.1	22393810	7.59197e+06	7421174	25597826	105573712	10887022	1.2469e+07	4.73529e+07	1.92511	0.000140045	0.00118415	DES	desmin [Bos taurus]	Human Diseases;Human Diseases;Human Diseases	Cardiovascular diseases;Cardiovascular diseases;Cardiovascular diseases	ko05412//Arrhythmogenic right ventricular cardiomyopathy (ARVC);ko05414//Dilated cardiomyopathy (DCM);ko05410//Hypertrophic cardiomyopathy (HCM)	K07610;K07610;K07610	GO:0005886//plasma membrane;GO:0005913//cell-cell adherens junction;GO:0031674//I band;GO:0031988//membrane-bounded vesicle;GO:0043234//protein complex;GO:0045202//synapse	GO:0005515//protein binding	GO:0003012//muscle system process;GO:0006996//organelle organization;GO:0033275//actin-myosin filament sliding;GO:1903522//regulation of blood circulation
NP_001068810.1	1041963	869335	840554	1851338	1.3399e+06	2.00633e+06	917284	1.73252e+06	0.917432	0.000458547	0.00314148	DFFA	DNA fragmentation factor subunit alpha [Bos taurus]	Cellular Processes	Cell growth and death	ko04210//Apoptosis	K02310	GO:0000785//chromatin;GO:0043231//intracellular membrane-bounded organelle;GO:0044444//cytoplasmic part	-	GO:0043066//negative regulation of apoptotic process;GO:0051129//negative regulation of cellular component organization;GO:0070231//T cell apoptotic process
NP_001071328.1	422624	287214	287077	777102	744571	820054	332305	780576	1.23203	0.00654124	0.0266947	DGKA	PREDICTED: diacylglycerol kinase alpha isoform X1 [Bubalus bubalis]	Metabolism;Environmental Information Processing;Environmental Information Processing;Human Diseases;Metabolism;Metabolism	Global and overview maps;Signal transduction;Signal transduction;Cancers;Lipid metabolism;Lipid metabolism	ko01100//Metabolic pathways;ko04072//Phospholipase D signaling pathway;ko04070//Phosphatidylinositol signaling system;ko05231//Choline metabolism in cancer;ko00564//Glycerophospholipid metabolism;ko00561//Glycerolipid metabolism	K00901;K00901;K00901;K00901;K00901;K00901	GO:0016020//membrane;GO:0044444//cytoplasmic part	GO:0008289//lipid binding;GO:0016301//kinase activity;GO:0032550//purine ribonucleoside binding;GO:0046872//metal ion binding	GO:0006796//phosphate-containing compound metabolic process;GO:0007186//G-protein coupled receptor signaling pathway
NP_001030260.1	3509290	5.35523e+06	5.00778e+06	432721	1.83576e+06	177201	4.6241e+06	815229	-2.5039	1.18251e-07	2.77401e-06	DHRS11	PREDICTED: dehydrogenase/reductase SDR family member 11 [Bos indicus]	-	-	-	-	-	GO:0003824//catalytic activity	GO:0044710//single-organism metabolic process
NP_777247.2	864943	1.06439e+06	1.24943e+06	574369	926499	572985	1.05959e+06	691284	-0.616151	0.00904276	0.0346775	DHRS4	dehydrogenase/reductase SDR family member 4 [Bos taurus]	Metabolism;Cellular Processes;Metabolism	Global and overview maps;Transport and catabolism;Metabolism of cofactors and vitamins	ko01100//Metabolic pathways;ko04146//Peroxisome;ko00830//Retinol metabolism	K11147;K11147;K11147	GO:0042579//microbody	GO:0016616//oxidoreductase activity, acting on the CH-OH group of donors, NAD or NADP as acceptor	GO:0001523//retinoid metabolic process
NP_001039347.1	243651	323157	249006	716541	296940	1049611	271938	687697	1.3385	0.00370156	0.0172193	Diablo	diablo homolog, mitochondrial [Bos taurus]	Cellular Processes;Cellular Processes	Cell growth and death;Cell growth and death	ko04210//Apoptosis;ko04215//Apoptosis - multiple species	K10522;K10522	GO:0005886//plasma membrane;GO:0043231//intracellular membrane-bounded organelle;GO:0043235//receptor complex	-	GO:0006919//activation of cysteine-type endopeptidase activity involved in apoptotic process;GO:0070997//neuron death;GO:0097193//intrinsic apoptotic signaling pathway
XP_005209572.2	1.56459e+06	1.17601e+06	1.28302e+06	2297708	1.33452e+06	2.79783e+06	1.34121e+06	2.14335e+06	0.676335	2.41031e-05	0.000267058	DIAPH1	PREDICTED: protein diaphanous homolog 1 isoform X2 [Capra hircus]	Cellular Processes;Cellular Processes;Human Diseases;Human Diseases	Cell motility;Cellular community - eukaryotes;Endocrine and metabolic diseases;Infectious diseases	ko04810//Regulation of actin cytoskeleton;ko04510//Focal adhesion;ko04933//AGE-RAGE signaling pathway in diabetic complications;ko05131//Shigellosis	K05740;K05740;K05740;K05740	GO:0005819//spindle;GO:0031253//cell projection membrane;GO:0044444//cytoplasmic part	GO:0003723//RNA binding;GO:0017016//Ras GTPase binding	GO:0007017//microtubule-based process;GO:0008154//actin polymerization or depolymerization;GO:0010522//regulation of calcium ion transport into cytosol;GO:0022604//regulation of cell morphogenesis;GO:0030030//cell projection organization;GO:0030334//regulation of cell migration;GO:0034776//response to histamine;GO:0035556//intracellular signal transduction;GO:0050954//sensory perception of mechan…
NP_001077258.1	259085	84760.2	104790	634259	1.6051e+06	741590	149545	993650	2.73216	0.0137267	0.047987	DIAPH2	protein diaphanous homolog 2 [Bos taurus]	Cellular Processes	Cell motility	ko04810//Regulation of actin cytoskeleton	K05741	-	GO:0017016//Ras GTPase binding	GO:0007276//gamete generation;GO:0008154//actin polymerization or depolymerization
XP_024855878.1	458048	279895	277694	589886	514674	729906	338546	611488	0.852974	0.000909212	0.00549323	DIS3	PREDICTED: exosome complex exonuclease RRP44 isoform X1 [Bos taurus]	Genetic Information Processing	Folding, sorting and degradation	ko03018//RNA degradation	K12585	GO:0000178//exosome (RNase complex);GO:0031981//nuclear lumen	GO:0008408//3'-5' exonuclease activity	GO:0016072//rRNA metabolic process;GO:0034661//ncRNA catabolic process;GO:0043087//regulation of GTPase activity;GO:0090501//RNA phosphodiester bond hydrolysis
XP_024850712.1	2.03682e+06	2.21956e+06	2.1572e+06	1.03243e+06	1.61641e+06	1.09524e+06	2.13786e+06	1248026	-0.776521	7.86678e-08	1.90455e-06	DLG1	PREDICTED: disks large homolog 1 isoform X1 [Bos mutus]	Human Diseases;Human Diseases;Human Diseases;Cellular Processes;Organismal Systems;Environmental Information Processing;Environmental Information Processing	Infectious diseases;Infectious diseases;Cancers;Cellular community - eukaryotes;Immune system;Signal transduction;Signal transduction	ko05165//Human papillomavirus infection;ko05166//HTLV-I infection;ko05203//Viral carcinogenesis;ko04530//Tight junction;ko04660//T cell receptor signaling pathway;ko04390//Hippo signaling pathway;ko04391//Hippo signaling pathway -fly	K12076;K12076;K12076;K12076;K12076;K12076;K12076	GO:0005604//basement membrane;GO:0015630//microtubule cytoskeleton;GO:0031988//membrane-bounded vesicle;GO:0033267//axon part;GO:0043209//myelin sheath;GO:0043231//intracellular membrane-bounded organelle;GO:0043234//protein complex;GO:0043296//apical junction complex;GO:0044444//cytoplasmic part;GO:0044456//synapse part;GO:0044459//plasma membrane part;GO:0098589//membrane region	GO:0019901//protein kinase binding;GO:0019904//protein domain specific binding	GO:0000278//mitotic cell cycle;GO:0002367//cytokine production involved in immune response;GO:0003006//developmental process involved in reproduction;GO:0006813//potassium ion transport;GO:0007009//plasma membrane organization;GO:0007043//cell-cell junction assembly;GO:0008285//negative regulation of cell proliferation;GO:0009988//cell-cell recognition;GO:0014821//phasic smooth muscle contraction…
NP_001068814.1	154440	69981.8	103130	279805	388582	322163	109184	330184	1.59651	0.00914172	0.0348759	DMAP1	DNA methyltransferase 1-associated protein 1 [Bos taurus]	-	-	-	-	GO:0043189//H4/H2A histone acetyltransferase complex;GO:0044427//chromosomal part	GO:0001085//RNA polymerase II transcription factor binding;GO:0003712//transcription cofactor activity;GO:0016741//transferase activity, transferring one-carbon groups	GO:0006259//DNA metabolic process;GO:0006355//regulation of transcription, DNA-templated;GO:0016573//histone acetylation;GO:0042307//positive regulation of protein import into nucleus
XP_024841745.1	277050	770092	1.00356e+06	10198512	5669811	18838396	683569	1.15689e+07	4.08102	0.000780472	0.00480938	DMBT1	PREDICTED: deleted in malignant brain tumors 1 protein isoform X24 [Homo sapiens]	Organismal Systems	Digestive system	ko04970//Salivary secretion	K13912	GO:0030666//endocytic vesicle membrane;GO:0030667//secretory granule membrane;GO:0044421//extracellular region part;GO:0044425//membrane part	GO:0019899//enzyme binding;GO:0038023//signaling receptor activity;GO:0038024//cargo receptor activity	GO:0002758//innate immune response-activating signal transduction;GO:0006897//endocytosis;GO:0007275//multicellular organism development;GO:0019731//antibacterial humoral response;GO:0030855//epithelial cell differentiation
XP_005228373.1	674768	934716	774888	488882	409405	194023	794791	364104	-1.12623	0.00136149	0.00768747	Dmd	PREDICTED: dystrophin isoform X1 [Bos mutus]	Human Diseases;Human Diseases;Human Diseases;Human Diseases	Cardiovascular diseases;Cardiovascular diseases;Cardiovascular diseases;Cardiovascular diseases	ko05412//Arrhythmogenic right ventricular cardiomyopathy (ARVC);ko05414//Dilated cardiomyopathy (DCM);ko05410//Hypertrophic cardiomyopathy (HCM);ko05416//Viral myocarditis	K10366;K10366;K10366;K10366	GO:0030054//cell junction;GO:0031253//cell projection membrane;GO:0031674//I band;GO:0043231//intracellular membrane-bounded organelle;GO:0043234//protein complex;GO:0097060//synaptic membrane;GO:0098589//membrane region	GO:0001948//glycoprotein binding;GO:0005198//structural molecule activity;GO:0008092//cytoskeletal protein binding;GO:0019899//enzyme binding;GO:0046914//transition metal ion binding	GO:0001508//action potential;GO:0001885//endothelial cell development;GO:0001933//negative regulation of protein phosphorylation;GO:0003009//skeletal muscle contraction;GO:0006461//protein complex assembly;GO:0006518//peptide metabolic process;GO:0007268//synaptic transmission;GO:0008016//regulation of heart contraction;GO:0008104//protein localization;GO:0009612//response to mechanical stimulus;…
NP_001028935.1	1.55444e+06	1.28942e+06	1.31658e+06	3.09098e+06	3127624	2627320	1.38681e+06	2.94864e+06	1.08828	0.00150566	0.0082872	DNAJB1	DnaJ-like protein subfamily B member 1, partial [Bos mutus]	Genetic Information Processing;Human Diseases	Folding, sorting and degradation;Infectious diseases	ko04141//Protein processing in endoplasmic reticulum;ko05164//Influenza A	K09507;K09507	GO:0031981//nuclear lumen;GO:0031988//membrane-bounded vesicle;GO:0043232//intracellular non-membrane-bounded organelle;GO:0044444//cytoplasmic part	GO:0008047//enzyme activator activity;GO:0019899//enzyme binding;GO:0031072//heat shock protein binding	GO:0009408//response to heat;GO:0035966//response to topologically incorrect protein;GO:0042026//protein refolding;GO:0043462//regulation of ATPase activity;GO:0051084//'de novo' posttranslational protein folding;GO:0051129//negative regulation of cellular component organization;GO:0080135//regulation of cellular response to stress
NP_001178092.1	59848	52749.1	58312.5	238773	240597	340111	56969.9	273160	2.26148	0.00286991	0.0140561	DNMBP	dynamin-binding protein [Bos taurus]	-	-	-	-	GO:0044424//intracellular part	GO:0005088//Ras guanyl-nucleotide exchange factor activity	GO:0043087//regulation of GTPase activity
NP_872592.2	67918	54421.2	69542.9	364835	128939	443515	63960.7	312430	2.28827	0.00359069	0.0168698	DNMT1	PREDICTED: DNA (cytosine-5)-methyltransferase 1 [Bos indicus]	Metabolism;Human Diseases;Metabolism	Global and overview maps;Cancers;Amino acid metabolism	ko01100//Metabolic pathways;ko05206//MicroRNAs in cancer;ko00270//Cysteine and methionine metabolism	K00558;K00558;K00558	GO:0000775//chromosome, centromeric region;GO:0000785//chromatin;GO:0043231//intracellular membrane-bounded organelle	GO:0000166//nucleotide binding;GO:0003676//nucleic acid binding;GO:0005515//protein binding;GO:0008757//S-adenosylmethionine-dependent methyltransferase activity;GO:0046914//transition metal ion binding	GO:0006357//regulation of transcription from RNA polymerase II promoter;GO:0008283//cell proliferation;GO:0010629//negative regulation of gene expression;GO:0031061//negative regulation of histone methylation;GO:0031062//positive regulation of histone methylation;GO:0032776//DNA methylation on cytosine;GO:0043200//response to amino acid
XP_010816567.1	2.19545e+06	1.3593e+06	2475324	1.29322e+06	1.31373e+06	1.3711e+06	2.01003e+06	1.32602e+06	-0.600112	0.00132625	0.00751248	DNPH1	PREDICTED: LOW QUALITY PROTEIN: 2'-deoxynucleoside 5'-phosphate N-hydrolase 1 [Bos taurus]	-	-	-	-	GO:0031988//membrane-bounded vesicle;GO:0043231//intracellular membrane-bounded organelle	GO:0016763//transferase activity, transferring pentosyl groups;GO:0016799//hydrolase activity, hydrolyzing N-glycosyl compounds;GO:0046983//protein dimerization activity	GO:0001558//regulation of cell growth;GO:0009125//nucleoside monophosphate catabolic process;GO:0030154//cell differentiation
XP_024832502.1	374318	217246	374863	865761	381664	1018108	322142	755178	1.22912	2.27306e-08	6.38992e-07	DOCK10	PREDICTED: dedicator of cytokinesis protein 10 isoform X8 [Capra hircus]	-	-	-	-	GO:0031988//membrane-bounded vesicle	GO:0005088//Ras guanyl-nucleotide exchange factor activity;GO:0017016//Ras GTPase binding	GO:0016477//cell migration;GO:0043087//regulation of GTPase activity
XP_024843910.1	117465	64419.7	164629	805392	193817	1.40233e+06	115505	800513	2.79298	0.00150079	0.0082805	DOCK11	PREDICTED: dedicator of cytokinesis protein 11 isoform X1 [Bos taurus]	-	-	-	-	GO:0044444//cytoplasmic part	GO:0005088//Ras guanyl-nucleotide exchange factor activity;GO:0017016//Ras GTPase binding	GO:0007599//hemostasis;GO:0043087//regulation of GTPase activity
XP_024837188.1	213999	199745	166356	1.56146e+06	334525	2.49297e+06	193367	1.46298e+06	2.9195	6.87786e-05	0.000641839	DOCK2	PREDICTED: dedicator of cytokinesis protein 2 [Bubalus bubalis]	Organismal Systems;Organismal Systems	Immune system;Immune system	ko04062//Chemokine signaling pathway;ko04666//Fc gamma R-mediated phagocytosis	K12367;K12367	GO:0031988//membrane-bounded vesicle	GO:0005089//Rho guanyl-nucleotide exchange factor activity;GO:0005102//receptor binding	GO:0001767//establishment of lymphocyte polarity;GO:0001773//myeloid dendritic cell activation;GO:0006907//pinocytosis;GO:0006996//organelle organization;GO:0009988//cell-cell recognition;GO:0042098//T cell proliferation;GO:0042221//response to chemical;GO:0043087//regulation of GTPase activity;GO:0043368//positive T cell selection;GO:0043383//negative T cell selection;GO:0045807//positive regula…
XP_002686855.2	87184.3	39320.9	97417.4	119619	62962	169786	74640.9	117455	0.654075	0.00628114	0.0258035	DOCK4	PREDICTED: dedicator of cytokinesis protein 4 isoform X2 [Bos taurus]	Environmental Information Processing	Signal transduction	ko04015//Rap1 signaling pathway	K17697	GO:0005902//microvillus;GO:0043232//intracellular non-membrane-bounded organelle;GO:0044444//cytoplasmic part	GO:0005102//receptor binding;GO:0017048//Rho GTPase binding;GO:0019904//protein domain specific binding	GO:0006935//chemotaxis;GO:0043087//regulation of GTPase activity
NP_001179835.2	180820	177781	164316	390368	296575	587802	174306	424915	1.28555	0.00412523	0.0187343	DOCK7	dedicator of cytokinesis protein 7 [Bos taurus]	-	-	-	-	GO:0005924//cell-substrate adherens junction;GO:0043234//protein complex	GO:0017048//Rho GTPase binding	GO:0001934//positive regulation of protein phosphorylation;GO:0030010//establishment of cell polarity;GO:0030097//hemopoiesis;GO:0043087//regulation of GTPase activity;GO:0048812//neuron projection morphogenesis
NP_001178461.2	328649	281142	205742	930865	934386	1.65133e+06	271844	1.1722e+06	2.10836	8.61915e-05	0.000775333	DOCK8	TPA: dedicator of cytokinesis 8 [Bos taurus]	-	-	-	-	GO:0044464//cell part	-	GO:0009988//cell-cell recognition;GO:0042098//T cell proliferation;GO:0043087//regulation of GTPase activity;GO:0050900//leukocyte migration;GO:0070229//negative regulation of lymphocyte apoptotic process
NP_001093826.1	413094	386556	364004	743838	583411	809733	387885	712327	0.876913	4.55296e-05	0.000455497	Dpf2	zinc finger protein ubi-d4 [Bos taurus]	-	-	-	-	GO:0000785//chromatin;GO:0005815//microtubule organizing center;GO:0031981//nuclear lumen;GO:0070603//SWI/SNF superfamily-type complex	GO:0000977//RNA polymerase II regulatory region sequence-specific DNA binding;GO:0046914//transition metal ion binding	GO:0007165//signal transduction;GO:0010468//regulation of gene expression;GO:0012501//programmed cell death;GO:0034645//cellular macromolecule biosynthetic process
NP_001039368.1	23566312	13753415	23793610	13676654	9041511	4.51391e+06	2.03711e+07	9.07736e+06	-1.16618	0.0144504	0.0498511	DPT	dermatopontin precursor [Bos taurus]	-	-	-	-	GO:0031012//extracellular matrix;GO:0031988//membrane-bounded vesicle;GO:0044421//extracellular region part	-	GO:0008283//cell proliferation;GO:0022610//biological adhesion;GO:0030198//extracellular matrix organization
NP_001094538.1	8339254	4838428	6.86047e+06	8536364	18000856	8988987	6.67938e+06	11842069	0.826134	1.7443e-05	0.000205303	DPYSL3	dihydropyrimidinase-related protein 3 [Bos taurus]	-	-	-	-	GO:0030133//transport vesicle;GO:0031252//cell leading edge;GO:0043005//neuron projection;GO:0043234//protein complex;GO:0044421//extracellular region part	GO:0005539//glycosaminoglycan binding;GO:0016810//hydrolase activity, acting on carbon-nitrogen (but not peptide) bonds;GO:0019904//protein domain specific binding	GO:0006206//pyrimidine nucleobase metabolic process;GO:0007015//actin filament organization;GO:0009611//response to wounding;GO:0010975//regulation of neuron projection development;GO:0030334//regulation of cell migration;GO:0031346//positive regulation of cell projection organization;GO:0034097//response to cytokine;GO:0051259//protein oligomerization;GO:0097485//neuron projection guidance
XP_024839777.1	1.84821e+06	1.40092e+06	1288055	463179	920279	333383	1.51239e+06	572280	-1.40204	2.30828e-06	3.56892e-05	DST	PREDICTED: dystonin isoform X8 [Bison bison bison]	-	-	-	-	GO:0005874//microtubule;GO:0005924//cell-substrate adherens junction;GO:0012505//endomembrane system;GO:0031090//organelle membrane;GO:0031224//intrinsic component of membrane;GO:0031672//A band;GO:0031674//I band;GO:0031988//membrane-bounded vesicle;GO:0043005//neuron projection;GO:0043231//intracellular membrane-bounded organelle;GO:0044420//extracellular matrix component	GO:0005102//receptor binding;GO:0008017//microtubule binding;GO:0046872//metal ion binding;GO:0046983//protein dimerization activity	GO:0006928//movement of cell or subcellular component;GO:0006950//response to stress;GO:0007010//cytoskeleton organization;GO:0007017//microtubule-based process;GO:0007044//cell-substrate junction assembly;GO:0007163//establishment or maintenance of cell polarity;GO:0007166//cell surface receptor signaling pathway;GO:0022402//cell cycle process;GO:0022610//biological adhesion;GO:0043062//extracel…
NP_001179325.1	529251	300587	403835	789579	470232	904105	411224	721305	0.810685	1.66986e-06	2.69835e-05	DTX3L	E3 ubiquitin-protein ligase DTX3L [Bos taurus]	Environmental Information Processing	Signal transduction	ko04330//Notch signaling pathway	K06058	GO:0043231//intracellular membrane-bounded organelle	GO:0005515//protein binding;GO:0046914//transition metal ion binding	GO:0006281//DNA repair;GO:0006513//protein monoubiquitination
NP_001039517.1	2515396	2.15767e+06	2.71848e+06	4.52888e+06	2.3198e+06	5.78498e+06	2463848	4.21122e+06	0.773325	2.06204e-07	4.52518e-06	DYNC1LI1	cytoplasmic dynein 1 light intermediate chain 1 [Bos taurus]	Cellular Processes;Human Diseases;Organismal Systems	Transport and catabolism;Infectious diseases;Excretory system	ko04145//Phagosome;ko05132//Salmonella infection;ko04962//Vasopressin-regulated water reabsorption	K10416;K10416;K10416	GO:0005815//microtubule organizing center;GO:0005819//spindle;GO:0016020//membrane;GO:0030286//dynein complex	GO:0003723//RNA binding;GO:0003774//motor activity	GO:0007017//microtubule-based process;GO:0045931//positive regulation of mitotic cell cycle
NP_001020377.2	14782535	20208428	21392508	9699075	15064992	9664236	1.87945e+07	11476101	-0.711677	8.4503e-09	2.7375e-07	ECHS1	enoyl-CoA hydratase, mitochondrial precursor [Bos taurus]	Metabolism;Metabolism;Metabolism;Metabolism;Metabolism;Metabolism;Metabolism;Metabolism;Metabolism;Metabolism;Metabolism	Global and overview maps;Global and overview maps;Amino acid metabolism;Global and overview maps;Amino acid metabolism;Lipid metabolism;Carbohydrate metabolism;Amino acid metabolism;Metabolism of other amino acids;Carbohydrate metabolism;Lipid metabolism	ko01100//Metabolic pathways;ko01200//Carbon metabolism;ko00310//Lysine degradation;ko01212//Fatty acid metabolism;ko00280//Valine, leucine and isoleucine degradation;ko00071//Fatty acid degradation;ko00640//Propanoate metabolism;ko00380//Tryptophan metabolism;ko00410//beta-Alanine metabolism;ko00650//Butanoate metabolism;ko00062//Fatty acid elongation	K07511;K07511;K07511;K07511;K07511;K07511;K07511;K07511;K07511;K07511;K07511	GO:0031988//membrane-bounded vesicle;GO:0044429//mitochondrial part	GO:0003824//catalytic activity	GO:0009062//fatty acid catabolic process
XP_005203947.1	1.40258e+06	3.38636e+06	1.51771e+06	1.95672e+06	9226292	2.27054e+06	2.10222e+06	4.48452e+06	1.09304	2.00908e-15	2.84745e-13	ECM1	PREDICTED: extracellular matrix protein 1 isoform X2 [Bos taurus]	-	-	-	-	GO:0031988//membrane-bounded vesicle;GO:0044421//extracellular region part	GO:0005126//cytokine receptor binding;GO:0019899//enzyme binding;GO:0060089//molecular transducer activity	GO:0001959//regulation of cytokine-mediated signaling pathway;GO:0006355//regulation of transcription, DNA-templated;GO:0006952//defense response;GO:0030279//negative regulation of ossification;GO:0042092//type 2 immune response;GO:0043122//regulation of I-kappaB kinase/NF-kappaB signaling;GO:0045765//regulation of angiogenesis;GO:0045861//negative regulation of proteolysis;GO:0072678//T cell mig…
NP_001193549.1	15981637	34182348	25953006	8645552	17788688	10485865	2.53723e+07	1.23067e+07	-1.04381	7.44809e-09	2.4478e-07	EEF1D	eukaryotic translation elongation factor 1 delta, partial [Bos taurus]	Human Diseases	Infectious diseases	ko05168//Herpes simplex infection	K15410	GO:0043231//intracellular membrane-bounded organelle;GO:0043232//intracellular non-membrane-bounded organelle;GO:0043234//protein complex	GO:0060089//molecular transducer activity	GO:0010467//gene expression;GO:0034645//cellular macromolecule biosynthetic process;GO:0043122//regulation of I-kappaB kinase/NF-kappaB signaling
NP_001035577.1	14823186	23910640	26080838	6981091	17688256	8.30545e+06	21604888	1.09916e+07	-0.974957	7.51987e-06	0.000100309	EEF1G	elongation factor 1-gamma [Bos taurus]	Human Diseases	Infectious diseases	ko05134//Legionellosis	K03233	GO:0031988//membrane-bounded vesicle;GO:0043231//intracellular membrane-bounded organelle	-	GO:0010467//gene expression;GO:0034645//cellular macromolecule biosynthetic process;GO:0051707//response to other organism
NP_001015578.1	2584659	2.37017e+06	2.62737e+06	6258555	6.3509e+06	9668161	2.5274e+06	7.42587e+06	1.55491	1.51755e-11	9.05604e-10	EHD1	PREDICTED: EH domain-containing protein 1 isoform X2 [Ovis aries musimon]	Cellular Processes	Transport and catabolism	ko04144//Endocytosis	K12483	GO:0005769//early endosome;GO:0010008//endosome membrane;GO:0016023//cytoplasmic, membrane-bounded vesicle;GO:0043232//intracellular non-membrane-bounded organelle	GO:0017016//Ras GTPase binding;GO:0032550//purine ribonucleoside binding;GO:0043169//cation binding	GO:0007599//hemostasis;GO:0010831//positive regulation of myotube differentiation;GO:0010884//positive regulation of lipid storage;GO:0015031//protein transport;GO:0016192//vesicle-mediated transport;GO:0030030//cell projection organization;GO:0032388//positive regulation of intracellular transport;GO:0034381//plasma lipoprotein particle clearance;GO:0051259//protein oligomerization;GO:0055092//s…
NP_001039896.1	32361064	22335964	21480924	7.1857e+06	24903864	4.8849e+06	2.53927e+07	12324822	-1.04284	3.20038e-21	1.36076e-18	EHD2	EH domain-containing protein 2 [Bos taurus]	Cellular Processes	Transport and catabolism	ko04144//Endocytosis	K12469	GO:0010008//endosome membrane;GO:0031988//membrane-bounded vesicle;GO:0044459//plasma membrane part	GO:0005515//protein binding;GO:0032550//purine ribonucleoside binding	GO:0007009//plasma membrane organization;GO:0010831//positive regulation of myotube differentiation;GO:0016192//vesicle-mediated transport;GO:0030036//actin cytoskeleton organization;GO:0032388//positive regulation of intracellular transport
NP_001069248.2	858620	1.83381e+06	1.9702e+06	662631	1.2171e+06	485194	1.55421e+06	788307	-0.979353	1.79557e-10	8.91624e-09	EHHADH	peroxisomal bifunctional enzyme [Bos taurus]	Metabolism;Metabolism;Organismal Systems;Cellular Processes;Metabolism;Metabolism;Metabolism;Metabolism;Metabolism;Metabolism;Metabolism;Metabolism	Global and overview maps;Global and overview maps;Endocrine system;Transport and catabolism;Amino acid metabolism;Global and overview maps;Amino acid metabolism;Lipid metabolism;Carbohydrate metabolism;Amino acid metabolism;Metabolism of other amino acids;Carbohydrate metabolism	ko01100//Metabolic pathways;ko01200//Carbon metabolism;ko03320//PPAR signaling pathway;ko04146//Peroxisome;ko00310//Lysine degradation;ko01212//Fatty acid metabolism;ko00280//Valine, leucine and isoleucine degradation;ko00071//Fatty acid degradation;ko00640//Propanoate metabolism;ko00380//Tryptophan metabolism;ko00410//beta-Alanine metabolism;ko00650//Butanoate metabolism	K07514;K07514;K07514;K07514;K07514;K07514;K07514;K07514;K07514;K07514;K07514;K07514	GO:0042579//microbody	GO:0005515//protein binding;GO:0016616//oxidoreductase activity, acting on the CH-OH group of donors, NAD or NADP as acceptor;GO:0048037//cofactor binding	GO:0006473//protein acetylation;GO:0032787//monocarboxylic acid metabolic process
NP_001092511.1	254769	151869	158147	406938	218979	421561	188262	349159	0.891145	0.00484382	0.0212323	EHMT1	histone-lysine N-methyltransferase EHMT1 [Bos taurus]	Organismal Systems;Metabolism	Aging;Amino acid metabolism	ko04211//Longevity regulating pathway - mammal;ko00310//Lysine degradation	K11420;K11420	GO:0016020//membrane;GO:0043231//intracellular membrane-bounded organelle;GO:0043232//intracellular non-membrane-bounded organelle	GO:0018024//histone-lysine N-methyltransferase activity;GO:0019904//protein domain specific binding;GO:0046914//transition metal ion binding	GO:0006305//DNA alkylation;GO:0006355//regulation of transcription, DNA-templated;GO:0034968//histone lysine methylation;GO:0044767//single-organism developmental process
NP_001020500.1	3317023	3.259e+06	3543114	738426	2.95643e+06	519011	3.37305e+06	1.40462e+06	-1.26387	0.000661214	0.00421184	EIF1AX	eukaryotic translation initiation factor 1A, X-chromosomal [Bos taurus]	Genetic Information Processing	Translation	ko03013//RNA transport	K03236	GO:0044444//cytoplasmic part	GO:0008135//translation factor activity, RNA binding	GO:0006412//translation
NP_835210.2	632526	1.18532e+06	1.2371e+06	3.40486e+06	1.0138e+06	4.00074e+06	1.01832e+06	2.80646e+06	1.46257	0.00100594	0.00596381	EIF2AK2	interferon-induced, double-stranded RNA-activated protein kinase [Bos taurus]	Human Diseases;Human Diseases;Human Diseases;Human Diseases;Genetic Information Processing;Human Diseases;Cellular Processes;Human Diseases;Human Diseases;Human Diseases	Infectious diseases;Infectious diseases;Cancers;Infectious diseases;Folding, sorting and degradation;Infectious diseases;Cell growth and death;Infectious diseases;Infectious diseases;Infectious diseases	ko05165//Human papillomavirus infection;ko05169//Epstein-Barr virus infection;ko05203//Viral carcinogenesis;ko05168//Herpes simplex infection;ko04141//Protein processing in endoplasmic reticulum;ko05167//Kaposi sarcoma-associated herpesvirus infection;ko04217//Necroptosis;ko05164//Influenza A;ko05162//Measles;ko05160//Hepatitis C	K16195;K16195;K16195;K16195;K16195;K16195;K16195;K16195;K16195;K16195	GO:0044444//cytoplasmic part	GO:0004672//protein kinase activity;GO:0008135//translation factor activity, RNA binding;GO:0032550//purine ribonucleoside binding	GO:0001819//positive regulation of cytokine production;GO:0006417//regulation of translation;GO:0008285//negative regulation of cell proliferation;GO:0032147//activation of protein kinase activity;GO:0032872//regulation of stress-activated MAPK cascade;GO:0034097//response to cytokine;GO:0042981//regulation of apoptotic process;GO:0043254//regulation of protein complex assembly;GO:0045069//regula…
XP_002690831.1	42323.7	23622.8	59023.2	94044	NA	124261	41656.6	109152	1.38973	0.00308185	0.0149548	EIF2AK4	PREDICTED: eukaryotic translation initiation factor 2-alpha kinase 4 isoform X2 [Bos taurus]	Human Diseases;Human Diseases;Genetic Information Processing;Cellular Processes;Human Diseases;Human Diseases;Human Diseases	Infectious diseases;Infectious diseases;Folding, sorting and degradation;Transport and catabolism;Infectious diseases;Infectious diseases;Infectious diseases	ko05169//Epstein-Barr virus infection;ko05168//Herpes simplex infection;ko04141//Protein processing in endoplasmic reticulum;ko04140//Autophagy - animal;ko05164//Influenza A;ko05162//Measles;ko05160//Hepatitis C	K16196;K16196;K16196;K16196;K16196;K16196;K16196	-	GO:0004672//protein kinase activity;GO:0032550//purine ribonucleoside binding	GO:0006446//regulation of translational initiation;GO:0006464//cellular protein modification process;GO:0007165//signal transduction;GO:0033554//cellular response to stress
XP_005214560.1	5.62408e+06	3.70523e+06	4335497	9126811	15129100	9790029	4.55493e+06	1.13486e+07	1.31702	6.42626e-05	0.000604673	EIF6	eukaryotic translation initiation factor 6 [Ovis aries]	Genetic Information Processing	Translation	ko03008//Ribosome biogenesis in eukaryotes	K03264	GO:0005882//intermediate filament;GO:0031988//membrane-bounded vesicle;GO:0043231//intracellular membrane-bounded organelle	GO:0008135//translation factor activity, RNA binding;GO:0043021//ribonucleoprotein complex binding	GO:0006412//translation;GO:0042255//ribosome assembly
NP_001099123.1	353047	211740	82324.6	2610617	22710788	3855708	215704	9.7257e+06	5.49468	8.77013e-05	0.000786076	Elane	neutrophil elastase precursor [Bos taurus]	Human Diseases;Human Diseases	Cancers;Immune diseases	ko05202//Transcriptional misregulation in cancers;ko05322//Systemic lupus erythematosus	K01327;K01327	GO:0012505//endomembrane system;GO:0031988//membrane-bounded vesicle;GO:0043234//protein complex;GO:0044424//intracellular part	GO:0001104//RNA polymerase II transcription cofactor activity;GO:0004175//endopeptidase activity;GO:0005539//glycosaminoglycan binding;GO:0019899//enzyme binding	GO:0002237//response to molecule of bacterial origin;GO:0002437//inflammatory response to antigenic stimulus;GO:0002684//positive regulation of immune system process;GO:0006897//endocytosis;GO:0008284//positive regulation of cell proliferation;GO:0009416//response to light stimulus;GO:0009620//response to fungus;GO:0019538//protein metabolic process;GO:0032682//negative regulation of chemokine pr…
NP_001106698.1	1.07665e+06	694993	836171	2.04423e+06	968456	2.66711e+06	869271	1.89327e+06	1.123	0.0143659	0.0497361	ELMO1	engulfment and cell motility protein 1 isoform 1 [Bos taurus]	Organismal Systems;Human Diseases;Human Diseases	Immune system;Infectious diseases;Infectious diseases	ko04062//Chemokine signaling pathway;ko05100//Bacterial invasion of epithelial cells;ko05131//Shigellosis	K12366;K12366;K12366	GO:0016020//membrane;GO:0043232//intracellular non-membrane-bounded organelle;GO:0044444//cytoplasmic part	GO:0019904//protein domain specific binding	GO:0002431//Fc receptor mediated stimulatory signaling pathway;GO:0006897//endocytosis;GO:0007010//cytoskeleton organization;GO:0007169//transmembrane receptor protein tyrosine kinase signaling pathway;GO:0007265//Ras protein signal transduction;GO:0010324//membrane invagination;GO:0012501//programmed cell death;GO:0044403//symbiosis, encompassing mutualism through parasitism;GO:0050688//regulati…
XP_005214684.1	149987	84409.9	102442	676680	83934.6	1.30334e+06	112280	687984	2.61528	6.07096e-06	8.34358e-05	ELMO2	PREDICTED: engulfment and cell motility protein 2 isoform X1 [Bos taurus]	Human Diseases;Human Diseases	Infectious diseases;Infectious diseases	ko05100//Bacterial invasion of epithelial cells;ko05131//Shigellosis	K18985;K18985	GO:0043232//intracellular non-membrane-bounded organelle;GO:0044444//cytoplasmic part	GO:0005102//receptor binding;GO:0019904//protein domain specific binding	GO:0002431//Fc receptor mediated stimulatory signaling pathway;GO:0006897//endocytosis;GO:0006935//chemotaxis;GO:0006952//defense response;GO:0007169//transmembrane receptor protein tyrosine kinase signaling pathway;GO:0012501//programmed cell death
NP_001179363.1	2.13781e+06	717680	1030699	1.66956e+06	3.47371e+06	2.08581e+06	1.2954e+06	2.40969e+06	0.895457	0.000242151	0.00182836	EMILIN1	EMILIN-1 precursor [Bos taurus]	-	-	-	-	GO:0031012//extracellular matrix;GO:0031988//membrane-bounded vesicle	GO:0005201//extracellular matrix structural constituent;GO:0005515//protein binding	GO:0010810//regulation of cell-substrate adhesion;GO:0043062//extracellular structure organization
NP_776474.2	55308196	40601396	46228280	121367816	95270408	143787984	4.73793e+07	1.20142e+08	1.34241	2.01623e-16	3.26581e-14	ENO1	alpha-enolase [Bos taurus]	Metabolism;Environmental Information Processing;Metabolism;Genetic Information Processing;Metabolism;Metabolism	Global and overview maps;Signal transduction;Global and overview maps;Folding, sorting and degradation;Global and overview maps;Carbohydrate metabolism	ko01100//Metabolic pathways;ko04066//HIF-1 signaling pathway;ko01200//Carbon metabolism;ko03018//RNA degradation;ko01230//Biosynthesis of amino acids;ko00010//Glycolysis / Gluconeogenesis	K01689;K01689;K01689;K01689;K01689;K01689	GO:0031988//membrane-bounded vesicle;GO:0044421//extracellular region part;GO:0044424//intracellular part	GO:0003723//RNA binding;GO:0016836//hydro-lyase activity;GO:0046872//metal ion binding	GO:0001558//regulation of cell growth;GO:0006090//pyruvate metabolic process;GO:0006355//regulation of transcription, DNA-templated;GO:0051707//response to other organism
NP_001069391.1	378422	731433	691330	21857.1	190055	25448.3	600395	79120.2	-2.92379	0.00111697	0.00652811	ENPP3	ectonucleotide pyrophosphatase/phosphodiesterase family member 3 [Bos taurus]	Metabolism;Metabolism;Metabolism;Metabolism;Metabolism;Metabolism;Metabolism	Global and overview maps;Nucleotide metabolism;Nucleotide metabolism;Metabolism of cofactors and vitamins;Carbohydrate metabolism;Metabolism of cofactors and vitamins;Metabolism of cofactors and vitamins	ko01100//Metabolic pathways;ko00230//Purine metabolism;ko00240//Pyrimidine metabolism;ko00760//Nicotinate and nicotinamide metabolism;ko00500//Starch and sucrose metabolism;ko00770//Pantothenate and CoA biosynthesis;ko00740//Riboflavin metabolism	K01513;K01513;K01513;K01513;K01513;K01513;K01513	GO:0031224//intrinsic component of membrane;GO:0031988//membrane-bounded vesicle;GO:0044444//cytoplasmic part	GO:0001871//pattern binding;GO:0004527//exonuclease activity;GO:0004551//nucleotide diphosphatase activity;GO:0038024//cargo receptor activity;GO:0043169//cation binding	GO:0002376//immune system process;GO:0006897//endocytosis;GO:0009141//nucleoside triphosphate metabolic process;GO:0090304//nucleic acid metabolic process
NP_001300934.1	1.17343e+06	1.4277e+06	1311368	2.16946e+06	1.98074e+06	2.3414e+06	1.30416e+06	2163867	0.730487	0.00601382	0.0249616	ENSA	alpha-endosulfine isoform X1 [Castor canadensis]	-	-	-	-	GO:0031981//nuclear lumen	GO:0008200//ion channel inhibitor activity;GO:0019212//phosphatase inhibitor activity;GO:0019888//protein phosphatase regulator activity;GO:0019903//protein phosphatase binding	GO:0000087//mitotic M phase;GO:0000280//nuclear division;GO:0007049//cell cycle;GO:0009746//response to hexose;GO:0009892//negative regulation of metabolic process;GO:0031667//response to nutrient levels;GO:0050708//regulation of protein secretion
XP_024854348.1	4302207	4.4964e+06	4231182	1.73629e+06	2869012	2.0101e+06	4.34326e+06	2.20513e+06	-0.977913	1.0665e-07	2.51923e-06	EPB41	PREDICTED: protein 4.1 isoform X4 [Bison bison bison]	-	-	-	-	GO:0005856//cytoskeleton;GO:0032991//macromolecular complex;GO:0044425//membrane part	GO:0005515//protein binding;GO:0035091//phosphatidylinositol binding	GO:0030036//actin cytoskeleton organization;GO:0043393//regulation of protein binding
XP_010809996.1	2.87164e+06	2868964	2.87054e+06	1.3875e+06	1693334	1.19625e+06	2870384	1.42569e+06	-1.00958	4.49667e-08	1.18111e-06	EPB41L1	PREDICTED: band 4.1-like protein 1 isoform X12 [Bos taurus]	-	-	-	-	GO:0043232//intracellular non-membrane-bounded organelle;GO:0044425//membrane part	GO:0005515//protein binding	GO:0030036//actin cytoskeleton organization
NP_001030367.1	4.99665e+06	5.42294e+06	4974939	1.87655e+06	2355383	796565	5.13151e+06	1.67617e+06	-1.61422	7.7685e-07	1.39813e-05	EPCAM	epithelial cell adhesion molecule precursor [Bos taurus]	-	-	-	-	GO:0031224//intrinsic component of membrane;GO:0031988//membrane-bounded vesicle;GO:0043296//apical junction complex;GO:0044459//plasma membrane part	GO:0005515//protein binding	GO:0006357//regulation of transcription from RNA polymerase II promoter;GO:0007165//signal transduction;GO:0008284//positive regulation of cell proliferation;GO:0022408//negative regulation of cell-cell adhesion;GO:0030154//cell differentiation
NP_001029801.1	2257086	4549536	3.94073e+06	1077990	1.02541e+06	726927	3.58245e+06	943443	-1.92494	0.000111933	0.000977833	EPHX1	epoxide hydrolase 1 precursor [Bos taurus]	Organismal Systems;Human Diseases;Metabolism	Digestive system;Cancers;Xenobiotics biodegradation and metabolism	ko04976//Bile secretion;ko05204//Chemical carcinogenesis;ko00980//Metabolism of xenobiotics by cytochrome P450	K01253;K01253;K01253	GO:0031224//intrinsic component of membrane;GO:0043231//intracellular membrane-bounded organelle	GO:0016803//ether hydrolase activity	GO:0006725//cellular aromatic compound metabolic process;GO:0010033//response to organic substance
NP_001069002.1	1.3323e+06	839251	814964	2.36935e+06	1.10254e+06	2.96183e+06	995504	2.14457e+06	1.10719	0.00763418	0.0303893	EPHX2	bifunctional epoxide hydrolase 2 [Bos taurus]	Metabolism;Cellular Processes;Metabolism	Global and overview maps;Transport and catabolism;Lipid metabolism	ko01100//Metabolic pathways;ko04146//Peroxisome;ko00590//Arachidonic acid metabolism	K08726;K08726;K08726	GO:0031988//membrane-bounded vesicle;GO:0042579//microbody	GO:0005515//protein binding;GO:0016791//phosphatase activity;GO:0016803//ether hydrolase activity	GO:0009810//stilbene metabolic process;GO:0010467//gene expression;GO:0016311//dephosphorylation;GO:0019218//regulation of steroid metabolic process;GO:0055092//sterol homeostasis
XP_010805927.1	754903	694018	586181	3812274	448371	4911699	678367	3.05745e+06	2.17219	9.67645e-07	1.67078e-05	ERAP1	PREDICTED: endoplasmic reticulum aminopeptidase 1 isoform X1 [Bos taurus]	-	-	-	-	GO:0031988//membrane-bounded vesicle;GO:0044421//extracellular region part;GO:0044424//intracellular part	GO:0005126//cytokine receptor binding;GO:0008237//metallopeptidase activity;GO:0046914//transition metal ion binding	GO:0033619//membrane protein proteolysis;GO:0045765//regulation of angiogenesis;GO:0051707//response to other organism
NP_001096818.1	779124	853826	642089	7858516	1.8432e+06	6178626	758346	5.29345e+06	2.80328	4.58494e-05	0.000458022	ERO1A	ERO1-like protein alpha precursor [Bos taurus]	Genetic Information Processing;Human Diseases	Folding, sorting and degradation;Infectious diseases	ko04141//Protein processing in endoplasmic reticulum;ko05110//Vibrio cholerae infection	K10950;K10950	GO:0031090//organelle membrane;GO:0043231//intracellular membrane-bounded organelle	GO:0015036//disulfide oxidoreductase activity	GO:0006575//cellular modified amino acid metabolic process;GO:0007165//signal transduction;GO:0012501//programmed cell death;GO:0034976//response to endoplasmic reticulum stress;GO:0043062//extracellular structure organization;GO:0044710//single-organism metabolic process;GO:0045444//fat cell differentiation;GO:0051084//'de novo' posttranslational protein folding;GO:0051283//negative regulation o…
NP_001071534.1	1.35359e+06	946630	923181	418072	465980	376633	1.07447e+06	420229	-1.35438	0.00374254	0.0173303	ESAM	endothelial cell-selective adhesion molecule precursor [Bos taurus]	Organismal Systems;Environmental Information Processing	Immune system;Signaling molecules and interaction	ko04670//Leukocyte transendothelial migration;ko04514//Cell adhesion molecules (CAMs)	K06787;K06787	GO:0031988//membrane-bounded vesicle;GO:0043296//apical junction complex;GO:0070161//anchoring junction	-	GO:0098602//single organism cell adhesion;GO:0098742//cell-cell adhesion via plasma-membrane adhesion molecules
NP_001069290.1	12564694	19999816	21783724	10110954	11173038	10031450	18116078	1.04385e+07	-0.795359	2.34479e-10	1.1394e-08	ETFA	electron transfer flavoprotein subunit alpha, mitochondrial [Bos taurus]	-	-	-	-	GO:0031988//membrane-bounded vesicle;GO:0044429//mitochondrial part	GO:0000166//nucleotide binding;GO:0003824//catalytic activity	GO:0044710//single-organism metabolic process
NP_001029516.1	3.08363e+06	4.05092e+06	4.14956e+06	6.64382e+06	4995828	7662889	3.76137e+06	6.43418e+06	0.774499	0.00116337	0.00673566	ETHE1	persulfide dioxygenase ETHE1, mitochondrial precursor [Bos taurus]	Metabolism	Energy metabolism	ko00920//Sulfur metabolism	K17725	GO:0044429//mitochondrial part	GO:0016702//oxidoreductase activity, acting on single donors with incorporation of molecular oxygen, incorporation of two atoms of oxygen;GO:0046914//transition metal ion binding	GO:0006790//sulfur compound metabolic process;GO:0044710//single-organism metabolic process
NP_001179013.1	499912	346472	360860	2621735	459550	3353616	402415	2.14497e+06	2.4142	1.19561e-08	3.63112e-07	EVL	ena/VASP-like protein [Bos taurus]	-	-	-	-	GO:0005924//cell-substrate adherens junction;GO:0031252//cell leading edge;GO:0043232//intracellular non-membrane-bounded organelle	GO:0019904//protein domain specific binding	GO:0010632//regulation of epithelial cell migration;GO:0030833//regulation of actin filament polymerization;GO:0031345//negative regulation of cell projection organization;GO:0032233//positive regulation of actin filament bundle assembly;GO:0051260//protein homooligomerization
NP_001095677.1	448321	415763	506433	693469	1.72409e+06	911102	456839	1.10955e+06	1.28022	0.00508076	0.0219875	EXOC4	exocyst complex component 4 [Bos taurus]	-	-	-	-	GO:0043209//myelin sheath;GO:0043234//protein complex;GO:0044424//intracellular part;GO:0044459//plasma membrane part	GO:0019904//protein domain specific binding	GO:0008104//protein localization;GO:0048278//vesicle docking
NP_001040026.1	664164	428327	400958	837970	842009	874486	497816	851488	0.774373	5.82412e-05	0.000557902	EXOSC2	exosome complex component RRP4 [Bos taurus]	Genetic Information Processing	Folding, sorting and degradation	ko03018//RNA degradation	K03679	GO:0000178//exosome (RNase complex);GO:0043231//intracellular membrane-bounded organelle;GO:0043232//intracellular non-membrane-bounded organelle	GO:0003676//nucleic acid binding	GO:0000291//nuclear-transcribed mRNA catabolic process, exonucleolytic;GO:0001558//regulation of cell growth;GO:0006364//rRNA processing;GO:0034661//ncRNA catabolic process;GO:0043628//ncRNA 3'-end processing;GO:0071027//nuclear RNA surveillance
NP_001030474.1	155146	103061	201564	259538	141171	321700	153257	240803	0.6519	0.00993328	0.0371706	EXOSC3	exosome complex component RRP40 [Bos taurus]	Genetic Information Processing	Folding, sorting and degradation	ko03018//RNA degradation	K03681	GO:0000178//exosome (RNase complex);GO:0000785//chromatin;GO:0043231//intracellular membrane-bounded organelle	GO:0003676//nucleic acid binding;GO:0004518//nuclease activity	GO:0000291//nuclear-transcribed mRNA catabolic process, exonucleolytic;GO:0002204//somatic recombination of immunoglobulin genes involved in immune response;GO:0002639//positive regulation of immunoglobulin production;GO:0006304//DNA modification;GO:0006364//rRNA processing;GO:0034661//ncRNA catabolic process;GO:0043628//ncRNA 3'-end processing;GO:0071027//nuclear RNA surveillance;GO:0090305//nuc…
NP_001193660.1	140801	91744.6	68083.3	248208	543185	376664	100210	389352	1.95806	0.000205129	0.00160217	EYA3	PREDICTED: eyes absent homolog 3 isoform X1 [Bos taurus]	-	-	-	-	GO:0043231//intracellular membrane-bounded organelle;GO:0043234//protein complex	GO:0004721//phosphoprotein phosphatase activity	GO:0006282//regulation of DNA repair;GO:0006470//protein dephosphorylation;GO:0009314//response to radiation;GO:0016570//histone modification;GO:0044707//single-multicellular organism process
NP_001008665.1	NA	41635.2	36990.1	119742	125554	1735.75	39312.6	82343.8	1.06667	0.0103457	0.0383342	F11	coagulation factor XI precursor [Bos taurus]	Organismal Systems	Immune system	ko04610//Complement and coagulation cascades	K01323	GO:0031988//membrane-bounded vesicle;GO:0044421//extracellular region part	GO:0004175//endopeptidase activity;GO:0005539//glycosaminoglycan binding	GO:0030195//negative regulation of blood coagulation;GO:0031638//zymogen activation
NP_001068587.1	56782.4	131870	NA	108667	447936	129150	94326.4	228584	1.27699	0.00817185	0.0320217	F12	coagulation factor XII precursor [Bos taurus]	Organismal Systems	Immune system	ko04610//Complement and coagulation cascades	K01328	GO:0031988//membrane-bounded vesicle;GO:0044421//extracellular region part	GO:0004175//endopeptidase activity	GO:0002254//kinin cascade;GO:0010755//regulation of plasminogen activation;GO:0030195//negative regulation of blood coagulation;GO:0035966//response to topologically incorrect protein
XP_005216458.2	709726	5.61579e+06	2748641	3.73621e+06	15787589	5373410	3.02472e+06	8.29907e+06	1.45615	7.23012e-12	4.77539e-10	F2	PREDICTED: prothrombin isoform X1 [Bos taurus]	Cellular Processes;Organismal Systems;Environmental Information Processing	Cell motility;Immune system;Signaling molecules and interaction	ko04810//Regulation of actin cytoskeleton;ko04610//Complement and coagulation cascades;ko04080//Neuroactive ligand-receptor interaction	K01313;K01313;K01313	GO:0031988//membrane-bounded vesicle;GO:0044421//extracellular region part	GO:0004175//endopeptidase activity;GO:0032403//protein complex binding;GO:0038023//signaling receptor activity;GO:0046872//metal ion binding	GO:0001558//regulation of cell growth;GO:0001775//cell activation;GO:0001932//regulation of protein phosphorylation;GO:0002526//acute inflammatory response;GO:0010467//gene expression;GO:0010524//positive regulation of calcium ion transport into cytosol;GO:0010557//positive regulation of macromolecule biosynthetic process;GO:0014066//regulation of phosphatidylinositol 3-kinase signaling;GO:002260…
NP_776739.1	80331920	81508600	81586704	11834131	38317000	12608726	81142408	2.092e+07	-1.95558	0.000154949	0.00127463	FABP4	fatty acid-binding protein, adipocyte [Bos taurus]	Organismal Systems;Organismal Systems	Endocrine system;Endocrine system	ko03320//PPAR signaling pathway;ko04923//Regulation of lipolysis in adipocyte	K08753;K08753	GO:0031988//membrane-bounded vesicle;GO:0043231//intracellular membrane-bounded organelle	GO:0005488//binding	GO:0001933//negative regulation of protein phosphorylation;GO:0006355//regulation of transcription, DNA-templated;GO:0010226//response to lithium ion;GO:0031349//positive regulation of defense response;GO:0045444//fat cell differentiation;GO:0051234//establishment of localization;GO:0055092//sterol homeostasis
[truncated: 609 more rows]

## Sheet: MF (891)
id	Control1	Control2	Control3	mastitis1	mastitis2	mastitis3	Control_mean	mastitis_mean	log2(fc)	PValue	FDR	Symbol	Description	KEGG_A_class	KEGG_B_class	Pathway	K_ID	GO Component	GO Function	GO Process
[truncated: 891 more rows]

## Sheet: CC(1030)
id	Control1	Control2	Control3	mastitis1	mastitis2	mastitis3	Control_mean	mastitis_mean	log2(fc)	PValue	FDR	Symbol	Description	KEGG_A_class	KEGG_B_class	Pathway	K_ID	GO Component	GO Function	GO Process
[truncated: 1,030 more rows]

## Sheet: Merge (1205)
id	Control1	Control2	Control3	mastitis1	mastitis2	mastitis3	Control_mean	mastitis_mean	log2(fc)	PValue	FDR	Symbol	Description	KEGG_A_class	KEGG_B_class	Pathway	K_ID	GO Component	GO Function	GO Process
[truncated: 1,205 more rows]

[truncated: 2 more sheets: Veen of BP MF CC (641), Net work（17）]
