# Supplementary material for: Sulfur Amino Acid Metabolism and the Role of Endogenous Cystathionine-γ-lyase/H2S in Holstein Cows with Clinical Mastitis
Source: Animals (Basel). 2022 Jun 4;12(11):1451. doi: 10.3390/ani12111451 (PMC9179249; doi:10.3390/ani12111451)
Supplement: Supplementary file 1 [file animals-12-01451-s001.zip › Table S4 (KEGG DEPs RAW Data).xlsx]

## Sheet: KEGG pathways
KEGG_A_class	KEGG_B_class	Pathway	DEP Number	Control-vs-mastitis (2079)	All (9291)	Pvalue	Qvalue	Pathway ID	Proteins	K_IDs
Metabolism	Global and overview maps	Biosynthesis of amino acids	24	55	119	6.29164e-09	1.85889e-07	ko01230	NP_001013607.1(TPI1);NP_001013611.2(BCAT2);NP_001019738.1(CTH);NP_001029206.1(GAPDH);NP_001029471.1(PGK1);NP_001029600.1(ASL);NP_001030189.1(PHGDH);NP_001030510.2(RPIA);NP_001068736.1(PFKM);NP_001069130.1(SDS);NP_001069781.1(IDH3G);NP_001091548.1(RPE);NP_001095385.1(Aldoa);NP_001095470.1(CBSL);NP_001139344.1(IDH3B);NP_001180149.2(PFKP);NP_001192656.1(PKM);NP_776317.1(ASS1);NP_776474.2(ENO1);NP_77…	K01803+K00826+K01758+K00134+K00927+K01755+K00058+K01807+K00850+K17989+K00030+K01783+K01623+K01697+K00030+K00850+K00873+K01940+K01689+K14455+K00031+K14454+K00031+K00031+K01758+K01623+K01958+K01958+K01958+K01958+K01958+K01958+K01958+K01958+K00030+K01697+K00850+K01623+K01755+K01958+K00030+K17989+K17989+K01623+K01623+K01623+K01697+K01697+K01958+K01958+K00030+K00850+K00850+K00850+K00850
Metabolism	Global and overview maps	Metabolic pathways	220	467	1715	9.01202e-08	2.09208e-06	ko01100	NP_001001173.2(OPLAH);NP_001007810.1(HSD17B4);NP_001012687.1(FASN);NP_001013600.1(AK1);NP_001013607.1(TPI1);NP_001013611.2(BCAT2);NP_001014849.1(COQ7);NP_001014912.1(HMOX1);NP_001015528.1(MVK);NP_001015613.1(CKB);NP_001015633.1(POLR2G);NP_001017933.1(ACADSB);NP_001019738.1(CTH);NP_001020377.2(ECHS1);NP_001029162.2(SCP2);NP_001029206.1(GAPDH);NP_001029452.1(LTA4H);NP_001029471.1(PGK1);NP_001029486…	K01469+K12405+K00665+K00939+K01803+K00826+K06134+K00510+K00869+K00933+K03015+K09478+K01758+K07511+K08764+K00134+K01254+K00927+K00884+K07513+K00387+K00253+K01755+K01950+K00999+K00019+K01900+K10258+K01785+K00058+K01899+K21418+K21749+K01807+K00802+K00008+K01081+K00682+K01897+K13523+K11205+K00542+K01966+K01810+K11787+K03955+K02151+K14085+K07151+K05606+K01832+K01858+K13800+K00020+K02377+K13273+K13370+…
Metabolism	Amino acid metabolism	Cysteine and methionine metabolism	12	33	65	4.67114e-07	9.48826e-06	ko00270	NP_001013611.2(BCAT2);NP_001019738.1(CTH);NP_001030548.1(SMS);NP_001033232.1(GCLM);NP_001069130.1(SDS);NP_001095470.1(CBSL);NP_776524.1(LDHA);NP_777231.1(GOT2);NP_803468.1(GOT1);NP_872592.2(DNMT1);XP_002689552.1(MTAP);XP_005204538.1(CTH);XP_005208769.2(DNMT1);XP_005219195.1(IL4I1);XP_005226796.1(LDHA);XP_010799955.1(CBSL);XP_010805078.1(DNMT1);XP_010819169.1(LDHA);XP_015313720.1(IL4I1);XP_0153137…	K00826+K01758+K00802+K11205+K17989+K01697+K00016+K14455+K14454+K00558+K00772+K01758+K00558+K03334+K00016+K01697+K00558+K00016+K03334+K03334+K00558+K00558+K00558+K17989+K17989+K03334+K03334+K01697+K01697+K00558+K00558+K00558+K00558
Metabolism	Metabolism of other amino acids	Selenocompound metabolism	3	13	35	0.0339773	0.13146	ko00450	NP_001019738.1(CTH);NP_001068838.1(KYAT3);NP_001077273.1(SCLY);XP_005204338.1(KYAT3);XP_005204339.1(KYAT3);XP_005204340.2(KYAT3);XP_005204538.1(CTH);XP_005205085.1(SCLY);XP_015319854.1(KYAT3);XP_024842717.1(KYAT3);XP_024842719.1(KYAT3);XP_024842733.1(KYAT3);XP_024842735.1(KYAT3)	K01758+K00816+K01763+K00816+K00816+K00816+K01758+K01763+K00816+K00816+K00816+K00816+K00816
Metabolism	Amino acid metabolism	Glycine, serine and threonine metabolism	10	18	57	0.0690536	0.218996	ko00260	NP_001019738.1(CTH);NP_001030189.1(PHGDH);NP_001033633.1(GAMT);NP_001039434.2(ALDH7A1);NP_001068602.1(GCAT);NP_001069130.1(SDS);NP_001094624.1(ALAS1);NP_001095470.1(CBSL);NP_808813.2(MAOB);NP_851345.1(AOC3);XP_005204538.1(CTH);XP_010799955.1(CBSL);XP_024832979.1(SDS);XP_024832980.1(SDS);XP_024838613.1(ALAS1);XP_024838614.1(ALAS1);XP_024841382.1(CBSL);XP_024841412.1(CBSL)	K01758+K00058+K00542+K14085+K00639+K17989+K00643+K01697+K00274+K00276+K01758+K01697+K17989+K17989+K00643+K00643+K01697+K01697

## Sheet: DEPs 
通路	Biosynthesis of amino acids	Metabolic pathways	Cysteine and methionine metabolism	Selenocompound metabolism	Glycine, serine and threonine metabolism	Merge
剩余数目	24	220	12	3	10	221
	Aldoa	ACAA1	BCAT2	CTH	AOC3	ACAA1
	ASL	ACACA	CBSL	SCLY	ALAS1	ACACA
	ASS1	ACADSB	CTH	KYAT3	ALDH7A1	ACADSB
	BCAT2	ACADVL	DNMT1		CBSL	ACADVL
	CBSL	ACAT2	GCLM		CTH	ACAT2
	CTH	ACLY	GOT1		GAMT	ACLY
	ENO1	ACOT8	GOT2		GCAT	ACOT8
	GAPDH	ACP2	IL4I1		MAOB	ACP2
	GOT1	ACSL1	LDHA		PHGDH	ACSL1
	GOT2	ACSL4	MTAP		SDS	ACSL4
	IDH1	ACSL6	SDS			ACSL6
	IDH2	Acss1	SMS			Acss1
	IDH3B	ACSS2				ACSS2
	IDH3G	ADA				ADA
	PC	AGPAT3				AGPAT3
	PFKM	AGPS				AGPS
	PFKP	AK1				AK1
	PGK1	ALAS1				ALAS1
	PHGDH	ALDH4A1				ALDH4A1
	PKM	ALDH6A1				ALDH6A1
	RPE	ALDH7A1				ALDH7A1
	RPIA	Aldoa				Aldoa
	SDS	ALOX15				ALOX15
	TPI1	ALOX15B				ALOX15B
		AOC3				AOC3
		ARSB				ARSB
		ASL				ASL
		ASNS				ASNS
		ASPA				ASPA
		ASS1				ASS1
		ATP5F1C				ATP5F1C
		ATP5O				ATP5O
		ATP6AP1				ATP6AP1
		ATP6V0A1				ATP6V0A1
		ATP6V1A				ATP6V1A
		ATP6V1B2				ATP6V1B2
		ATP6V1C1				ATP6V1C1
		ATP6V1E1				ATP6V1E1
		ATP6V1F				ATP6V1F
		ATP6V1G1				ATP6V1G1
		ATP6V1H				ATP6V1H
		B4galnt3				B4galnt3
		B4GALT1				B4GALT1
		BCAT2				BCAT2
		BCKDHA				BCKDHA
		BCKDHB				BCKDHB
		BDH1				BDH1
		CBSL				CBSL
		Cdipt				Cdipt
		CKB				CKB
		CMAS				CMAS
		CMPK1				CMPK1
		CMPK2				CMPK2
		COQ5				COQ5
		COQ7				COQ7
		CPOX				CPOX
		CRYL1				CRYL1
		CSAD				CSAD
		CTH				CTH
		CYP11A1				CYP11A1
		CYP27A1				CYP27A1
		CYP3A24				CYP3A24
		DBT				DBT
		DCXR				DCXR
		DGKA				DGKA
		DHRS4				DHRS4
		DNMT1				DNMT1
		DPYD				DPYD
		ECHS1				ECHS1
		EHHADH				EHHADH
		ENO1				ENO1
		ENPP3				ENPP3
		EPHX2				EPHX2
		FAH				FAH
		FASN				FASN
		FDPS				FDPS
		GAA				GAA
		GALE				GALE
		GALK1				GALK1
		GALM				GALM
		GALNS				GALNS
		GALNT10				GALNT10
		GALNT7				GALNT7
		GAMT				GAMT
		GAPDH				GAPDH
		GART				GART
		GCK				GCAT
		GCLM				GCK
		GDA				GCLM
		Gfpt1				GDA
		GGCT				Gfpt1
		GGT1				GGCT
		GLB1				GGT1
		GLS				GLB1
		GMPPB				GLS
		GNS				GMPPB
		GOT1				GNS
		GOT2				GOT1
		GPAM				GOT2
		GPI				GPAM
		Gstz1				GPI
		GYS1				Gstz1
		HACD3				GYS1
		HADHA				HACD3
		HADHB				HADHA
		HEXB				HADHB
		HIBADH				HEXB
		HK2				HIBADH
		HK3				HK2
		HMGCL				HK3
		HMOX1				HMGCL
		HMOX2				HMOX1
		HPRT1				HMOX2
		HSD17B10				HPRT1
		HSD17B4				HSD17B10
		HSD17B8				HSD17B4
		IDH1				HSD17B8
		IDH2				IDH1
		IDH3B				IDH2
		IDH3G				IDH3B
		IDI1				IDH3G
		IDO1				IDI1
		IL4I1				IDO1
		IMPDH1				IL4I1
		INPP4A				IMPDH1
		INPP5D				INPP4A
		INPP5F				INPP5D
		ISYNA1				INPP5F
		Itpkc				ISYNA1
		IVD				Itpkc
		KYAT3				IVD
		KYNU				KYAT3
		LALBA				KYNU
		LAP3				LALBA
		LDHA				LAP3
		LPCAT2				LDHA
		LPIN3				LPCAT2
		LSS				LPIN3
		LTA4H				LSS
		MAOB				LTA4H
		MCAT				MAOB
		MCCC1				MCAT
		Mccc2				MCCC1
		MCEE				Mccc2
		MECR				MCEE
		MGAT4A				MECR
		MMAB				MGAT4A
		MTAP				MMAB
		MTHFD1L				MTAP
		MTHFD2				MTHFD1L
		MTHFR				MTHFD2
		MTMR14				MTHFR
		MT-ND1				MTMR14
		MUT				MT-ND1
		MVK				MUT
		NADK2				MVK
		NADSYN1				NADK2
		NAGK				NADSYN1
		NAMPT				NAGK
		NAPRT				NAMPT
		NDUFA10				NAPRT
		NDUFA4				NDUFA10
		NDUFAB1				NDUFA4
		NDUFS3				NDUFAB1
		NME2				NDUFS3
		NME3				NME2
		NT5C2				NME3
		NT5C3A				NT5C2
		NTPCR				NT5C3A
		NUDT12				NTPCR
		OGDH				NUDT12
		OPLAH				OGDH
		P4HA1				OPLAH
		PC				P4HA1
		PCCB				PC
		PDHA1				PCCB
		PFKM				PDHA1
		PFKP				PFKM
		PGK1				PFKP
		PHGDH				PGK1
		Pi4k2a				PHGDH
		PIK3CD				Pi4k2a
		PKM				PIK3CD
		PLCB3				PKM
		PLCG2				PLCB3
		PMVK				PLCG2
		POLR1B				PMVK
		Polr2a				POLR1B
		POLR2G				Polr2a
		PTGIS				POLR2G
		RDH11				PTGIS
		RPE				RDH11
		RPIA				RPE
		Rrm1				RPIA
		SCLY				Rrm1
		SCP2				SCLY
		SDS				SCP2
		SGPL1				SDS
		SGSH				SGPL1
		SMS				SGSH
		SORD				SMS
		SQLE				SORD
		STT3A				SQLE
		SUCLG1				STT3A
		SUCLG2				SUCLG1
		SUOX				SUCLG2
		SYNJ1				SUOX
		TBXAS1				SYNJ1
		TCIRG1				TBXAS1
		TECR				TCIRG1
		TPI1				TECR
		TSTA3				TPI1
		UAP1				TSTA3
		UGDH				UAP1
		UGP2				UGDH
		UMPS				UGP2
		Upp1				UMPS
		UPRT				Upp1
		XYLB				UPRT
						XYLB

## Sheet: Biosynthesis of amino acids(24)
id	Control1	Control2	Control3	mastitis1	mastitis2	mastitis3	Control_mean	mastitis_mean	log2(fc)	PValue	FDR	Symbol	Description	KEGG_A_class	KEGG_B_class	Pathway	K_ID	GO Component	GO Function	GO Process
NP_001095385.1	47701380	37297032	37020428	74637648	75770456	102358624	4.06729e+07	84255576	1.0507	1.9363e-06	3.0563e-05	Aldoa	PREDICTED: fructose-bisphosphate aldolase A isoform X1 [Bos taurus]	Metabolism;Environmental Information Processing;Metabolism;Metabolism;Metabolism;Metabolism;Metabolism	Global and overview maps;Signal transduction;Global and overview maps;Global and overview maps;Carbohydrate metabolism;Carbohydrate metabolism;Carbohydrate metabolism	ko01100//Metabolic pathways;ko04066//HIF-1 signaling pathway;ko01200//Carbon metabolism;ko01230//Biosynthesis of amino acids;ko00010//Glycolysis / Gluconeogenesis;ko00051//Fructose and mannose metabolism;ko00030//Pentose phosphate pathway	K01623;K01623;K01623;K01623;K01623;K01623;K01623	GO:0005856//cytoskeleton;GO:0031674//I band;GO:0032991//macromolecular complex;GO:0034774//secretory granule lumen;GO:0044421//extracellular region part;GO:0044441//ciliary part	GO:0003723//RNA binding;GO:0008092//cytoskeletal protein binding;GO:0016832//aldehyde-lyase activity;GO:0019899//enzyme binding;GO:0048029//monosaccharide binding	GO:0001775//cell activation;GO:0002237//response to molecule of bacterial origin;GO:0006007//glucose catabolic process;GO:0006090//pyruvate metabolic process;GO:0006887//exocytosis;GO:0006936//muscle contraction;GO:0006950//response to stress;GO:0007599//hemostasis;GO:0009152//purine ribonucleotide biosynthetic process;GO:0019725//cellular homeostasis;GO:0022604//regulation of cell morphogenesis;…
NP_001029600.1	2.13367e+06	1.27882e+06	1871029	452020	1.24221e+06	457654	1.76117e+06	717295	-1.2959	0.00929826	0.0353583	ASL	argininosuccinate lyase [Bos taurus]	Metabolism;Metabolism;Metabolism;Metabolism	Global and overview maps;Global and overview maps;Amino acid metabolism;Amino acid metabolism	ko01100//Metabolic pathways;ko01230//Biosynthesis of amino acids;ko00250//Alanine, aspartate and glutamate metabolism;ko00220//Arginine biosynthesis	K01755;K01755;K01755;K01755	-	GO:0003824//catalytic activity	GO:0006473//protein acetylation;GO:0006526//arginine biosynthetic process;GO:0006536//glutamate metabolic process;GO:0007610//behavior;GO:0019627//urea metabolic process;GO:0044707//single-multicellular organism process
NP_776317.1	1.67905e+06	3.3571e+06	3.78956e+06	1.13414e+06	1.75414e+06	1.22048e+06	2.9419e+06	1.36959e+06	-1.10301	8.28066e-08	1.99764e-06	ASS1	argininosuccinate synthase [Bos taurus]	Metabolism;Human Diseases;Metabolism;Metabolism;Metabolism	Global and overview maps;Cardiovascular diseases;Global and overview maps;Amino acid metabolism;Amino acid metabolism	ko01100//Metabolic pathways;ko05418//Fluid shear stress and atherosclerosis;ko01230//Biosynthesis of amino acids;ko00250//Alanine, aspartate and glutamate metabolism;ko00220//Arginine biosynthesis	K01940;K01940;K01940;K01940;K01940	-	-	-
NP_001013611.2	1.59973e+06	4415830	5.02386e+06	1.15113e+06	1.66511e+06	1.4732e+06	3.67981e+06	1.42981e+06	-1.36381	8.15771e-06	0.000107552	BCAT2	branched-chain-amino-acid aminotransferase, mitochondrial precursor [Bos taurus]	Metabolism;Metabolism;Metabolism;Metabolism;Metabolism;Metabolism;Metabolism	Global and overview maps;Global and overview maps;Amino acid metabolism;Amino acid metabolism;Global and overview maps;Metabolism of cofactors and vitamins;Amino acid metabolism	ko01100//Metabolic pathways;ko01230//Biosynthesis of amino acids;ko00280//Valine, leucine and isoleucine degradation;ko00270//Cysteine and methionine metabolism;ko01210//2-Oxocarboxylic acid metabolism;ko00770//Pantothenate and CoA biosynthesis;ko00290//Valine, leucine and isoleucine biosynthesis	K00826;K00826;K00826;K00826;K00826;K00826;K00826	GO:0043231//intracellular membrane-bounded organelle	GO:0004084//branched-chain-amino-acid transaminase activity	GO:0006549//isoleucine metabolic process;GO:0008652//cellular amino acid biosynthetic process;GO:0009063//cellular amino acid catabolic process;GO:0065008//regulation of biological quality
NP_001095470.1	340930	771800	895755	196658	535897	408997	669495	380517	-0.815112	0.00609839	0.0252817	CBSL	cystathionine beta-synthase [Bos taurus]	Metabolism;Metabolism;Metabolism;Metabolism	Global and overview maps;Global and overview maps;Amino acid metabolism;Amino acid metabolism	ko01100//Metabolic pathways;ko01230//Biosynthesis of amino acids;ko00270//Cysteine and methionine metabolism;ko00260//Glycine, serine and threonine metabolism	K01697;K01697;K01697;K01697	-	-	-
NP_001019738.1	3.38433e+06	4721241	3787504	1.62542e+06	3.12365e+06	1326734	3.96436e+06	2.02527e+06	-0.968974	4.62101e-06	6.53571e-05	CTH	cystathionine gamma-lyase [Bos taurus]	Metabolism;Metabolism;Metabolism;Metabolism;Metabolism	Global and overview maps;Global and overview maps;Amino acid metabolism;Amino acid metabolism;Metabolism of other amino acids	ko01100//Metabolic pathways;ko01230//Biosynthesis of amino acids;ko00270//Cysteine and methionine metabolism;ko00260//Glycine, serine and threonine metabolism;ko00450//Selenocompound metabolism	K01758;K01758;K01758;K01758;K01758	GO:0031988//membrane-bounded vesicle;GO:0043231//intracellular membrane-bounded organelle	GO:0005515//protein binding;GO:0016846//carbon-sulfur lyase activity;GO:0043168//anion binding	GO:0000097//sulfur amino acid biosynthetic process;GO:0018205//peptidyl-lysine modification;GO:0043066//negative regulation of apoptotic process;GO:0043122//regulation of I-kappaB kinase/NF-kappaB signaling;GO:0051091//positive regulation of sequence-specific DNA binding transcription factor activity;GO:0051260//protein homooligomerization
NP_776474.2	55308196	40601396	46228280	121367816	95270408	143787984	4.73793e+07	1.20142e+08	1.34241	2.01623e-16	3.26581e-14	ENO1	alpha-enolase [Bos taurus]	Metabolism;Environmental Information Processing;Metabolism;Genetic Information Processing;Metabolism;Metabolism	Global and overview maps;Signal transduction;Global and overview maps;Folding, sorting and degradation;Global and overview maps;Carbohydrate metabolism	ko01100//Metabolic pathways;ko04066//HIF-1 signaling pathway;ko01200//Carbon metabolism;ko03018//RNA degradation;ko01230//Biosynthesis of amino acids;ko00010//Glycolysis / Gluconeogenesis	K01689;K01689;K01689;K01689;K01689;K01689	GO:0031988//membrane-bounded vesicle;GO:0044421//extracellular region part;GO:0044424//intracellular part	GO:0003723//RNA binding;GO:0016836//hydro-lyase activity;GO:0046872//metal ion binding	GO:0001558//regulation of cell growth;GO:0006090//pyruvate metabolic process;GO:0006355//regulation of transcription, DNA-templated;GO:0051707//response to other organism
NP_001029206.1	117037840	88791392	90120984	212632432	143869120	272403840	98650072	2.09635e+08	1.08749	6.11724e-05	0.00058338	GAPDH	glyceraldehyde-3-phosphate dehydrogenase [Bos taurus]	Metabolism;Human Diseases;Environmental Information Processing;Metabolism;Metabolism;Metabolism	Global and overview maps;Neurodegenerative diseases;Signal transduction;Global and overview maps;Global and overview maps;Carbohydrate metabolism	ko01100//Metabolic pathways;ko05010//Alzheimer disease;ko04066//HIF-1 signaling pathway;ko01200//Carbon metabolism;ko01230//Biosynthesis of amino acids;ko00010//Glycolysis / Gluconeogenesis	K00134;K00134;K00134;K00134;K00134;K00134	GO:0005856//cytoskeleton;GO:0016020//membrane;GO:0031988//membrane-bounded vesicle;GO:0043231//intracellular membrane-bounded organelle;GO:0043234//protein complex;GO:0044444//cytoplasmic part	GO:0000166//nucleotide binding;GO:0015631//tubulin binding;GO:0016620//oxidoreductase activity, acting on the aldehyde or oxo group of donors, NAD or NADP as acceptor;GO:0016769//transferase activity, transferring nitrogenous groups	GO:0006090//pyruvate metabolic process;GO:0006417//regulation of translation;GO:0007017//microtubule-based process;GO:0012501//programmed cell death;GO:0018119//peptidyl-cysteine S-nitrosylation;GO:0019318//hexose metabolic process;GO:0031647//regulation of protein stability;GO:0034341//response to interferon-gamma;GO:0070997//neuron death
NP_803468.1	2733069	2.23302e+06	2.58821e+06	4317915	3.73687e+06	5.48453e+06	2.5181e+06	4.51311e+06	0.841785	1.59595e-10	8.13807e-09	GOT1	aspartate aminotransferase, cytoplasmic [Bos taurus]	Metabolism;Metabolism;Metabolism;Metabolism;Metabolism;Metabolism;Metabolism;Metabolism;Metabolism;Metabolism;Metabolism	Global and overview maps;Global and overview maps;Global and overview maps;Amino acid metabolism;Amino acid metabolism;Amino acid metabolism;Amino acid metabolism;Amino acid metabolism;Global and overview maps;Amino acid metabolism;Amino acid metabolism	ko01100//Metabolic pathways;ko01200//Carbon metabolism;ko01230//Biosynthesis of amino acids;ko00330//Arginine and proline metabolism;ko00270//Cysteine and methionine metabolism;ko00250//Alanine, aspartate and glutamate metabolism;ko00350//Tyrosine metabolism;ko00360//Phenylalanine metabolism;ko01210//2-Oxocarboxylic acid metabolism;ko00220//Arginine biosynthesis;ko00400//Phenylalanine, tyrosine a…	K14454;K14454;K14454;K14454;K14454;K14454;K14454;K14454;K14454;K14454;K14454	GO:0031988//membrane-bounded vesicle;GO:0043231//intracellular membrane-bounded organelle;GO:0044444//cytoplasmic part	GO:0016831//carboxy-lyase activity;GO:0043168//anion binding;GO:0070546//L-phenylalanine aminotransferase activity	GO:0006071//glycerol metabolic process;GO:0006103//2-oxoglutarate metabolic process;GO:0006531//aspartate metabolic process;GO:0009064//glutamine family amino acid metabolic process;GO:0031960//response to corticosteroid;GO:0032868//response to insulin;GO:0055081//anion homeostasis
NP_777231.1	10791421	12818006	16710923	7580036	10248297	6.53123e+06	1.34401e+07	8.11985e+06	-0.72702	9.45368e-05	0.0008396	GOT2	aspartate aminotransferase, mitochondrial [Bos taurus]	Metabolism;Metabolism;Metabolism;Metabolism;Metabolism;Organismal Systems;Metabolism;Metabolism;Metabolism;Metabolism;Metabolism;Metabolism	Global and overview maps;Global and overview maps;Global and overview maps;Amino acid metabolism;Amino acid metabolism;Digestive system;Amino acid metabolism;Amino acid metabolism;Amino acid metabolism;Global and overview maps;Amino acid metabolism;Amino acid metabolism	ko01100//Metabolic pathways;ko01200//Carbon metabolism;ko01230//Biosynthesis of amino acids;ko00330//Arginine and proline metabolism;ko00270//Cysteine and methionine metabolism;ko04975//Fat digestion and absorption;ko00250//Alanine, aspartate and glutamate metabolism;ko00350//Tyrosine metabolism;ko00360//Phenylalanine metabolism;ko01210//2-Oxocarboxylic acid metabolism;ko00220//Arginine biosynthe…	K14455;K14455;K14455;K14455;K14455;K14455;K14455;K14455;K14455;K14455;K14455;K14455	GO:0019866//organelle inner membrane;GO:0031988//membrane-bounded vesicle;GO:0044429//mitochondrial part	GO:0003723//RNA binding;GO:0036137//kynurenine aminotransferase activity;GO:0043168//anion binding;GO:0070546//L-phenylalanine aminotransferase activity	GO:0006103//2-oxoglutarate metabolic process;GO:0006531//aspartate metabolic process;GO:0006869//lipid transport;GO:0009064//glutamine family amino acid metabolic process;GO:0070189//kynurenine metabolic process;GO:0097305//response to alcohol
NP_851355.2	182422464	286463648	280066496	34200508	79129200	26524774	2.49651e+08	4.66182e+07	-2.42095	2.98982e-23	1.45284e-20	IDH1	isocitrate dehydrogenase [NADP] cytoplasmic [Bos taurus]	Metabolism;Metabolism;Cellular Processes;Human Diseases;Metabolism;Metabolism;Metabolism;Metabolism	Global and overview maps;Global and overview maps;Transport and catabolism;Cancers;Global and overview maps;Metabolism of other amino acids;Carbohydrate metabolism;Global and overview maps	ko01100//Metabolic pathways;ko01200//Carbon metabolism;ko04146//Peroxisome;ko05230//Central carbon metabolism in cancer;ko01230//Biosynthesis of amino acids;ko00480//Glutathione metabolism;ko00020//Citrate cycle (TCA cycle);ko01210//2-Oxocarboxylic acid metabolism	K00031;K00031;K00031;K00031;K00031;K00031;K00031;K00031	GO:0031988//membrane-bounded vesicle;GO:0042579//microbody	GO:0000166//nucleotide binding;GO:0004448//isocitrate dehydrogenase activity;GO:0046872//metal ion binding;GO:0046983//protein dimerization activity	GO:0006101//citrate metabolic process;GO:0006790//sulfur compound metabolic process;GO:0006950//response to stress;GO:0043648//dicarboxylic acid metabolic process;GO:0044262//cellular carbohydrate metabolic process
NP_786984.1	2269654	1.45842e+06	1.86105e+06	10573156	3.3952e+06	13855350	1.86304e+06	9.27457e+06	2.31562	1.64278e-12	1.24176e-10	IDH2	isocitrate dehydrogenase [NADP], mitochondrial precursor [Bos taurus]	Metabolism;Metabolism;Cellular Processes;Human Diseases;Metabolism;Metabolism;Metabolism;Metabolism	Global and overview maps;Global and overview maps;Transport and catabolism;Cancers;Global and overview maps;Metabolism of other amino acids;Carbohydrate metabolism;Global and overview maps	ko01100//Metabolic pathways;ko01200//Carbon metabolism;ko04146//Peroxisome;ko05230//Central carbon metabolism in cancer;ko01230//Biosynthesis of amino acids;ko00480//Glutathione metabolism;ko00020//Citrate cycle (TCA cycle);ko01210//2-Oxocarboxylic acid metabolism	K00031;K00031;K00031;K00031;K00031;K00031;K00031;K00031	GO:0019866//organelle inner membrane;GO:0031988//membrane-bounded vesicle;GO:0043231//intracellular membrane-bounded organelle	GO:0000166//nucleotide binding;GO:0004448//isocitrate dehydrogenase activity;GO:0046872//metal ion binding	GO:0006101//citrate metabolic process;GO:0043648//dicarboxylic acid metabolic process;GO:0044262//cellular carbohydrate metabolic process
NP_001139344.1	1.08808e+06	859576	849089	1.79662e+06	1.85017e+06	2019772	932250	1.88885e+06	1.01872	6.288e-05	0.000594855	IDH3B	isocitrate dehydrogenase [NAD] subunit beta, mitochondrial isoform 2 precursor [Bos taurus]	Metabolism;Metabolism;Metabolism;Metabolism;Metabolism	Global and overview maps;Global and overview maps;Global and overview maps;Carbohydrate metabolism;Global and overview maps	ko01100//Metabolic pathways;ko01200//Carbon metabolism;ko01230//Biosynthesis of amino acids;ko00020//Citrate cycle (TCA cycle);ko01210//2-Oxocarboxylic acid metabolism	K00030;K00030;K00030;K00030;K00030	GO:0043231//intracellular membrane-bounded organelle	GO:0000166//nucleotide binding;GO:0004448//isocitrate dehydrogenase activity;GO:0043169//cation binding	GO:0006101//citrate metabolic process
NP_001069781.1	897148	884529	905370	2.61489e+06	2.49126e+06	2852604	895682	2.65292e+06	1.56652	0.00951019	0.0358463	IDH3G	PREDICTED: isocitrate dehydrogenase [NAD] subunit gamma, mitochondrial isoform X1 [Bubalus bubalis]	Metabolism;Metabolism;Metabolism;Metabolism;Metabolism	Global and overview maps;Global and overview maps;Global and overview maps;Carbohydrate metabolism;Global and overview maps	ko01100//Metabolic pathways;ko01200//Carbon metabolism;ko01230//Biosynthesis of amino acids;ko00020//Citrate cycle (TCA cycle);ko01210//2-Oxocarboxylic acid metabolism	K00030;K00030;K00030;K00030;K00030	GO:0043231//intracellular membrane-bounded organelle;GO:0043232//intracellular non-membrane-bounded organelle	GO:0000166//nucleotide binding;GO:0004448//isocitrate dehydrogenase activity;GO:0032550//purine ribonucleoside binding;GO:0043169//cation binding	GO:0006101//citrate metabolic process
XP_005227044.1	5311390	6612858	7.43969e+06	1.83314e+06	3.15457e+06	944419	6.45465e+06	1.97738e+06	-1.70675	2.37748e-14	2.69567e-12	PC	PREDICTED: pyruvate carboxylase, mitochondrial isoform X1 [Bos taurus]	Metabolism;Metabolism;Metabolism;Metabolism;Metabolism	Global and overview maps;Global and overview maps;Global and overview maps;Carbohydrate metabolism;Carbohydrate metabolism	ko01100//Metabolic pathways;ko01200//Carbon metabolism;ko01230//Biosynthesis of amino acids;ko00620//Pyruvate metabolism;ko00020//Citrate cycle (TCA cycle)	K01958;K01958;K01958;K01958;K01958	GO:0019866//organelle inner membrane;GO:0044429//mitochondrial part	GO:0016879//ligase activity, forming carbon-nitrogen bonds;GO:0016885//ligase activity, forming carbon-carbon bonds;GO:0032550//purine ribonucleoside binding;GO:0043169//cation binding	GO:0006006//glucose metabolic process
NP_001068736.1	12375574	3923182	7.35618e+06	584320	926298	199303	7.88498e+06	569974	-3.79014	0.000601707	0.00388706	PFKM	ATP-dependent 6-phosphofructokinase, muscle type [Bos taurus]	Metabolism;Environmental Information Processing;Organismal Systems;Environmental Information Processing;Organismal Systems;Metabolism;Genetic Information Processing;Human Diseases;Metabolism;Metabolism;Metabolism;Metabolism;Metabolism	Global and overview maps;Signal transduction;Endocrine system;Signal transduction;Endocrine system;Global and overview maps;Folding, sorting and degradation;Cancers;Global and overview maps;Carbohydrate metabolism;Carbohydrate metabolism;Carbohydrate metabolism;Carbohydrate metabolism	ko01100//Metabolic pathways;ko04152//AMPK signaling pathway;ko04919//Thyroid hormone signaling pathway;ko04066//HIF-1 signaling pathway;ko04922//Glucagon signaling pathway;ko01200//Carbon metabolism;ko03018//RNA degradation;ko05230//Central carbon metabolism in cancer;ko01230//Biosynthesis of amino acids;ko00010//Glycolysis / Gluconeogenesis;ko00051//Fructose and mannose metabolism;ko00052//Galac…	K00850;K00850;K00850;K00850;K00850;K00850;K00850;K00850;K00850;K00850;K00850;K00850;K00850	GO:0005886//plasma membrane;GO:0031988//membrane-bounded vesicle;GO:0044441//ciliary part;GO:0044445//cytosolic part	GO:0008443//phosphofructokinase activity;GO:0019899//enzyme binding;GO:0032550//purine ribonucleoside binding;GO:0043169//cation binding;GO:0046983//protein dimerization activity;GO:0048029//monosaccharide binding	GO:0006090//pyruvate metabolic process;GO:0006461//protein complex assembly;GO:0016310//phosphorylation;GO:0019725//cellular homeostasis;GO:0033500//carbohydrate homeostasis;GO:0050796//regulation of insulin secretion
NP_001180149.2	1.28066e+06	945601	1.00704e+06	3097889	3063578	4.12875e+06	1.07777e+06	3.43007e+06	1.67019	1.08886e-13	1.04332e-11	PFKP	TPA: phosphofructokinase, platelet isoform 2 [Bos taurus]	Metabolism;Environmental Information Processing;Organismal Systems;Environmental Information Processing;Organismal Systems;Metabolism;Genetic Information Processing;Human Diseases;Metabolism;Metabolism;Metabolism;Metabolism;Metabolism	Global and overview maps;Signal transduction;Endocrine system;Signal transduction;Endocrine system;Global and overview maps;Folding, sorting and degradation;Cancers;Global and overview maps;Carbohydrate metabolism;Carbohydrate metabolism;Carbohydrate metabolism;Carbohydrate metabolism	ko01100//Metabolic pathways;ko04152//AMPK signaling pathway;ko04919//Thyroid hormone signaling pathway;ko04066//HIF-1 signaling pathway;ko04922//Glucagon signaling pathway;ko01200//Carbon metabolism;ko03018//RNA degradation;ko05230//Central carbon metabolism in cancer;ko01230//Biosynthesis of amino acids;ko00010//Glycolysis / Gluconeogenesis;ko00051//Fructose and mannose metabolism;ko00052//Galac…	K00850;K00850;K00850;K00850;K00850;K00850;K00850;K00850;K00850;K00850;K00850;K00850;K00850	GO:0031988//membrane-bounded vesicle;GO:0043231//intracellular membrane-bounded organelle;GO:0044444//cytoplasmic part	GO:0005515//protein binding;GO:0008443//phosphofructokinase activity;GO:0032550//purine ribonucleoside binding;GO:0043169//cation binding	GO:0006007//glucose catabolic process;GO:0006090//pyruvate metabolic process;GO:0010506//regulation of autophagy;GO:0016310//phosphorylation;GO:0051704//multi-organism process
NP_001029471.1	24230314	19787734	25140860	70384560	48905728	95550728	2.3053e+07	71613672	1.63528	2.28416e-17	4.57034e-15	PGK1	phosphoglycerate kinase 1 [Bos taurus]	Metabolism;Environmental Information Processing;Metabolism;Metabolism;Metabolism	Global and overview maps;Signal transduction;Global and overview maps;Global and overview maps;Carbohydrate metabolism	ko01100//Metabolic pathways;ko04066//HIF-1 signaling pathway;ko01200//Carbon metabolism;ko01230//Biosynthesis of amino acids;ko00010//Glycolysis / Gluconeogenesis	K00927;K00927;K00927;K00927;K00927	GO:0031988//membrane-bounded vesicle;GO:0044444//cytoplasmic part	GO:0016301//kinase activity;GO:0032550//purine ribonucleoside binding	GO:0006007//glucose catabolic process;GO:0006090//pyruvate metabolic process;GO:0006796//phosphate-containing compound metabolic process;GO:0030154//cell differentiation;GO:0051704//multi-organism process
NP_001030189.1	2.94252e+06	4.37899e+06	6.05984e+06	11829014	4453224	18412420	4.46045e+06	11564886	1.37449	4.13431e-08	1.09014e-06	PHGDH	D-3-phosphoglycerate dehydrogenase [Bos taurus]	Metabolism;Metabolism;Metabolism;Metabolism	Global and overview maps;Global and overview maps;Global and overview maps;Amino acid metabolism	ko01100//Metabolic pathways;ko01200//Carbon metabolism;ko01230//Biosynthesis of amino acids;ko00260//Glycine, serine and threonine metabolism	K00058;K00058;K00058;K00058	GO:0031988//membrane-bounded vesicle	GO:0000166//nucleotide binding;GO:0016614//oxidoreductase activity, acting on CH-OH group of donors	GO:0006563//L-serine metabolic process;GO:0006790//sulfur compound metabolic process;GO:0007417//central nervous system development;GO:0009064//glutamine family amino acid metabolic process;GO:0009066//aspartate family amino acid metabolic process;GO:0010001//glial cell differentiation;GO:0010467//gene expression;GO:0022402//cell cycle process;GO:0030030//cell projection organization;GO:0035295//…
NP_001192656.1	26110636	29489576	30810288	83671216	80623224	127367560	28803500	9.72207e+07	1.75502	1.0434e-14	1.26754e-12	PKM	pyruvate kinase PKM [Bos taurus]	Metabolism;Human Diseases;Human Diseases;Metabolism;Organismal Systems;Metabolism;Human Diseases;Metabolism;Metabolism;Metabolism;Human Diseases	Global and overview maps;Infectious diseases;Cancers;Nucleotide metabolism;Endocrine system;Global and overview maps;Cancers;Global and overview maps;Carbohydrate metabolism;Carbohydrate metabolism;Endocrine and metabolic diseases	ko01100//Metabolic pathways;ko05165//Human papillomavirus infection;ko05203//Viral carcinogenesis;ko00230//Purine metabolism;ko04922//Glucagon signaling pathway;ko01200//Carbon metabolism;ko05230//Central carbon metabolism in cancer;ko01230//Biosynthesis of amino acids;ko00010//Glycolysis / Gluconeogenesis;ko00620//Pyruvate metabolism;ko04930//Type II diabetes mellitus	K00873;K00873;K00873;K00873;K00873;K00873;K00873;K00873;K00873;K00873;K00873	GO:0016020//membrane;GO:0031988//membrane-bounded vesicle;GO:0042995//cell projection;GO:0043231//intracellular membrane-bounded organelle	GO:0003723//RNA binding;GO:0016301//kinase activity;GO:0023023//MHC protein complex binding;GO:0031420//alkali metal ion binding;GO:0032550//purine ribonucleoside binding	GO:0006090//pyruvate metabolic process;GO:0006796//phosphate-containing compound metabolic process;GO:0008219//cell death
NP_001091548.1	1.90496e+06	1.59709e+06	2.11608e+06	3.7907e+06	2.04642e+06	4731098	1.87271e+06	3522738	0.911569	0.00309387	0.0150018	RPE	ribulose-phosphate 3-epimerase [Bos taurus]	Metabolism;Metabolism;Metabolism;Metabolism;Metabolism	Global and overview maps;Global and overview maps;Global and overview maps;Carbohydrate metabolism;Carbohydrate metabolism	ko01100//Metabolic pathways;ko01200//Carbon metabolism;ko01230//Biosynthesis of amino acids;ko00030//Pentose phosphate pathway;ko00040//Pentose and glucuronate interconversions	K01783;K01783;K01783;K01783;K01783	-	-	-
NP_001030510.2	599138	532194	501301	1019924	351373	1.13757e+06	544211	836288	0.619834	0.00699099	0.0282589	RPIA	ribose-5-phosphate isomerase [Bos taurus]	Metabolism;Metabolism;Metabolism;Metabolism	Global and overview maps;Global and overview maps;Global and overview maps;Carbohydrate metabolism	ko01100//Metabolic pathways;ko01200//Carbon metabolism;ko01230//Biosynthesis of amino acids;ko00030//Pentose phosphate pathway	K01807;K01807;K01807;K01807	-	GO:0003824//catalytic activity	GO:0006739//NADP metabolic process;GO:0019682//glyceraldehyde-3-phosphate metabolic process
NP_001069130.1	3.31678e+06	503080	362345	16585242	26891230	31221242	1.39407e+06	24899238	4.15873	1.9642e-08	5.61447e-07	SDS	L-serine dehydratase/L-threonine deaminase [Bos taurus]	Metabolism;Metabolism;Metabolism;Metabolism;Metabolism;Metabolism	Global and overview maps;Global and overview maps;Global and overview maps;Amino acid metabolism;Amino acid metabolism;Amino acid metabolism	ko01100//Metabolic pathways;ko01200//Carbon metabolism;ko01230//Biosynthesis of amino acids;ko00270//Cysteine and methionine metabolism;ko00260//Glycine, serine and threonine metabolism;ko00290//Valine, leucine and isoleucine biosynthesis	K17989;K17989;K17989;K17989;K17989;K17989	-	-	-
NP_001013607.1	39729704	24594826	26210356	72892160	55318412	78195096	3.01783e+07	6.88019e+07	1.18894	3.01971e-12	2.18543e-10	TPI1	PREDICTED: triosephosphate isomerase [Capra hircus]	Metabolism;Metabolism;Metabolism;Metabolism;Metabolism;Metabolism	Global and overview maps;Global and overview maps;Carbohydrate metabolism;Global and overview maps;Carbohydrate metabolism;Carbohydrate metabolism	ko01100//Metabolic pathways;ko01200//Carbon metabolism;ko00562//Inositol phosphate metabolism;ko01230//Biosynthesis of amino acids;ko00010//Glycolysis / Gluconeogenesis;ko00051//Fructose and mannose metabolism	K01803;K01803;K01803;K01803;K01803;K01803	GO:0031988//membrane-bounded vesicle;GO:0043231//intracellular membrane-bounded organelle;GO:0044421//extracellular region part	GO:0016861//intramolecular oxidoreductase activity, interconverting aldoses and ketoses	GO:0006006//glucose metabolic process;GO:0006081//cellular aldehyde metabolic process;GO:0006090//pyruvate metabolic process;GO:0006739//NADP metabolic process;GO:0044707//single-multicellular organism process

## Sheet: Metabolic pathways（219）
id	Control1	Control2	Control3	mastitis1	mastitis2	mastitis3	Control_mean	mastitis_mean	log2(fc)	PValue	FDR	Symbol	Description	KEGG_A_class	KEGG_B_class	Pathway	K_ID	GO Component	GO Function	GO Process
NP_001029491.1	3.10733e+06	1.87439e+06	2.12431e+06	4.83974e+06	4.1217e+06	5370926	2.36868e+06	4.77745e+06	1.01216	2.48174e-15	3.37666e-13	ACAA1	3-ketoacyl-CoA thiolase, peroxisomal [Bos taurus]	Metabolism;Organismal Systems;Cellular Processes;Metabolism;Metabolism;Metabolism;Metabolism;Metabolism	Global and overview maps;Endocrine system;Transport and catabolism;Global and overview maps;Amino acid metabolism;Lipid metabolism;Lipid metabolism;Lipid metabolism	ko01100//Metabolic pathways;ko03320//PPAR signaling pathway;ko04146//Peroxisome;ko01212//Fatty acid metabolism;ko00280//Valine, leucine and isoleucine degradation;ko00071//Fatty acid degradation;ko01040//Biosynthesis of unsaturated fatty acids;ko00592//alpha-Linolenic acid metabolism	K07513;K07513;K07513;K07513;K07513;K07513;K07513;K07513	GO:0042579//microbody	GO:0003997//acyl-CoA oxidase activity;GO:0016746//transferase activity, transferring acyl groups	GO:0008202//steroid metabolic process;GO:0009062//fatty acid catabolic process
XP_005220032.1	2.2207e+06	4.45618e+06	4.91537e+06	1300845	1429534	2.77713e+06	3.86409e+06	1.83584e+06	-1.07369	4.74632e-25	3.22892e-22	ACACA	PREDICTED: acetyl-CoA carboxylase 1 isoform X2 [Bos taurus]	Metabolism;Organismal Systems;Environmental Information Processing;Organismal Systems;Metabolism;Metabolism;Metabolism;Metabolism	Global and overview maps;Endocrine system;Signal transduction;Endocrine system;Global and overview maps;Carbohydrate metabolism;Carbohydrate metabolism;Lipid metabolism	ko01100//Metabolic pathways;ko04910//Insulin signaling pathway;ko04152//AMPK signaling pathway;ko04922//Glucagon signaling pathway;ko01212//Fatty acid metabolism;ko00620//Pyruvate metabolism;ko00640//Propanoate metabolism;ko00061//Fatty acid biosynthesis	K11262;K11262;K11262;K11262;K11262;K11262;K11262;K11262	GO:0031988//membrane-bounded vesicle;GO:0043231//intracellular membrane-bounded organelle;GO:0044444//cytoplasmic part	GO:0016421//CoA carboxylase activity;GO:0016879//ligase activity, forming carbon-nitrogen bonds;GO:0032550//purine ribonucleoside binding;GO:0043169//cation binding	GO:0006631//fatty acid metabolic process;GO:0006637//acyl-CoA metabolic process;GO:0015937//coenzyme A biosynthetic process;GO:0019538//protein metabolic process;GO:0048878//chemical homeostasis;GO:0051260//protein homooligomerization;GO:0060249//anatomical structure homeostasis
NP_001017933.1	1.81342e+06	1.90987e+06	1.54281e+06	930896	1107804	1.04809e+06	1.75537e+06	1.02893e+06	-0.77063	0.0116365	0.0419964	ACADSB	short/branched chain specific acyl-CoA dehydrogenase, mitochondrial [Bos taurus]	Metabolism;Metabolism;Metabolism;Metabolism	Global and overview maps;Global and overview maps;Amino acid metabolism;Lipid metabolism	ko01100//Metabolic pathways;ko01212//Fatty acid metabolism;ko00280//Valine, leucine and isoleucine degradation;ko00071//Fatty acid degradation	K09478;K09478;K09478;K09478	GO:0031988//membrane-bounded vesicle;GO:0044429//mitochondrial part	GO:0000166//nucleotide binding;GO:0016491//oxidoreductase activity	GO:0032787//monocarboxylic acid metabolic process;GO:0044238//primary metabolic process
NP_776919.1	5359641	5.87866e+06	6.0015e+06	17776930	11237174	17805154	5.7466e+06	1.56064e+07	1.44136	0.00096934	0.00581519	ACADVL	very long-chain specific acyl-CoA dehydrogenase, mitochondrial precursor [Bos taurus]	Metabolism;Metabolism;Metabolism	Global and overview maps;Global and overview maps;Lipid metabolism	ko01100//Metabolic pathways;ko01212//Fatty acid metabolism;ko00071//Fatty acid degradation	K09479;K09479;K09479	GO:0009295//nucleoid;GO:0019866//organelle inner membrane;GO:0043231//intracellular membrane-bounded organelle;GO:0043232//intracellular non-membrane-bounded organelle	GO:0000166//nucleotide binding;GO:0016627//oxidoreductase activity, acting on the CH-CH group of donors	GO:0006635//fatty acid beta-oxidation;GO:0019218//regulation of steroid metabolic process;GO:0030154//cell differentiation;GO:0031327//negative regulation of cellular biosynthetic process;GO:0045922//negative regulation of fatty acid metabolic process
NP_001069017.1	1.32134e+06	988929	1180295	5083694	3.12971e+06	6706046	1.16352e+06	4.97315e+06	2.09566	0.00233766	0.0119572	ACAT2	acetyl-CoA acetyltransferase, cytosolic [Bos taurus]	Metabolism;Metabolism;Metabolism;Metabolism;Metabolism;Metabolism;Organismal Systems;Metabolism;Metabolism;Metabolism;Metabolism;Metabolism;Metabolism;Metabolism	Global and overview maps;Global and overview maps;Amino acid metabolism;Global and overview maps;Amino acid metabolism;Lipid metabolism;Digestive system;Carbohydrate metabolism;Carbohydrate metabolism;Amino acid metabolism;Carbohydrate metabolism;Carbohydrate metabolism;Metabolism of terpenoids and polyketides;Lipid metabolism	ko01100//Metabolic pathways;ko01200//Carbon metabolism;ko00310//Lysine degradation;ko01212//Fatty acid metabolism;ko00280//Valine, leucine and isoleucine degradation;ko00071//Fatty acid degradation;ko04975//Fat digestion and absorption;ko00620//Pyruvate metabolism;ko00640//Propanoate metabolism;ko00380//Tryptophan metabolism;ko00630//Glyoxylate and dicarboxylate metabolism;ko00650//Butanoate meta…	K00626;K00626;K00626;K00626;K00626;K00626;K00626;K00626;K00626;K00626;K00626;K00626;K00626;K00626	GO:0031988//membrane-bounded vesicle;GO:0043231//intracellular membrane-bounded organelle;GO:0043232//intracellular non-membrane-bounded organelle	GO:0003988//acetyl-CoA C-acyltransferase activity	-
XP_005220772.1	4384927	2430214	2451205	6914915	3.68264e+06	9199561	3088782	6.59904e+06	1.09522	2.95408e-07	6.20266e-06	ACLY	PREDICTED: ATP-citrate synthase isoform X2 [Bos taurus]	Metabolism;Metabolism	Global and overview maps;Carbohydrate metabolism	ko01100//Metabolic pathways;ko00020//Citrate cycle (TCA cycle)	K01648;K01648	GO:0016020//membrane;GO:0031981//nuclear lumen;GO:0031988//membrane-bounded vesicle;GO:0043234//protein complex;GO:0044444//cytoplasmic part	GO:0004774//succinate-CoA ligase activity;GO:0032550//purine ribonucleoside binding;GO:0043169//cation binding;GO:0046912//transferase activity, transferring acyl groups, acyl groups converted into alkyl on transfer	GO:0005975//carbohydrate metabolic process;GO:0006641//triglyceride metabolic process;GO:0009893//positive regulation of metabolic process;GO:0015980//energy derivation by oxidation of organic compounds;GO:0035336//long-chain fatty-acyl-CoA metabolic process;GO:0072350//tricarboxylic acid metabolic process
NP_001068625.2	187420	179687	186700	508902	199034	598118	184602	435351	1.23776	0.00208038	0.0108617	ACOT8	acyl-coenzyme A thioesterase 8 [Bos taurus]	Metabolism;Cellular Processes;Metabolism	Global and overview maps;Transport and catabolism;Lipid metabolism	ko01100//Metabolic pathways;ko04146//Peroxisome;ko00120//Primary bile acid biosynthesis	K11992;K11992;K11992	GO:0044439//peroxisomal part	GO:0005515//protein binding;GO:0047617//acyl-CoA hydrolase activity	GO:0006732//coenzyme metabolic process;GO:0007031//peroxisome organization;GO:0043648//dicarboxylic acid metabolic process
NP_001069526.1	321629	194064	223979	786772	257265	1.31989e+06	246557	787976	1.67623	0.000120875	0.00104355	ACP2	lysosomal acid phosphatase precursor [Bos taurus]	Metabolism;Cellular Processes;Metabolism	Global and overview maps;Transport and catabolism;Metabolism of cofactors and vitamins	ko01100//Metabolic pathways;ko04142//Lysosome;ko00740//Riboflavin metabolism	K14410;K14410;K14410	GO:0000323//lytic vacuole;GO:0005774//vacuolar membrane;GO:0005775//vacuolar lumen;GO:0031224//intrinsic component of membrane;GO:0031988//membrane-bounded vesicle	GO:0016791//phosphatase activity	GO:0006796//phosphate-containing compound metabolic process;GO:0007033//vacuole organization
NP_001069553.1	13152734	15631050	16584333	5.90792e+06	6065746	9493930	1.51227e+07	7.15587e+06	-1.07952	3.19754e-12	2.28978e-10	ACSL1	long-chain-fatty-acid--CoA ligase 1 [Bos taurus]	Metabolism;Organismal Systems;Organismal Systems;Organismal Systems;Cellular Processes;Cellular Processes;Metabolism;Metabolism;Metabolism	Global and overview maps;Environmental adaptation;Endocrine system;Endocrine system;Transport and catabolism;Cell growth and death;Global and overview maps;Lipid metabolism;Lipid metabolism	ko01100//Metabolic pathways;ko04714//Thermogenesis;ko04920//Adipocytokine signaling pathway;ko03320//PPAR signaling pathway;ko04146//Peroxisome;ko04216//Ferroptosis;ko01212//Fatty acid metabolism;ko00071//Fatty acid degradation;ko00061//Fatty acid biosynthesis	K01897;K01897;K01897;K01897;K01897;K01897;K01897;K01897;K01897	GO:0043231//intracellular membrane-bounded organelle	GO:0015645//fatty acid ligase activity	GO:0006629//lipid metabolic process;GO:0009755//hormone-mediated signaling pathway;GO:0015909//long-chain fatty acid transport;GO:0045860//positive regulation of protein kinase activity
XP_002699912.1	563764	1.17091e+06	381322	1.63984e+06	1.4619e+06	2.18624e+06	705332	1.76266e+06	1.32138	9.69989e-05	0.000859223	ACSL4	Long-chain-fatty-acid--CoA ligase 4, partial [Bos mutus]	Metabolism;Organismal Systems;Organismal Systems;Organismal Systems;Cellular Processes;Cellular Processes;Metabolism;Metabolism;Metabolism	Global and overview maps;Environmental adaptation;Endocrine system;Endocrine system;Transport and catabolism;Cell growth and death;Global and overview maps;Lipid metabolism;Lipid metabolism	ko01100//Metabolic pathways;ko04714//Thermogenesis;ko04920//Adipocytokine signaling pathway;ko03320//PPAR signaling pathway;ko04146//Peroxisome;ko04216//Ferroptosis;ko01212//Fatty acid metabolism;ko00071//Fatty acid degradation;ko00061//Fatty acid biosynthesis	K01897;K01897;K01897;K01897;K01897;K01897;K01897;K01897;K01897	GO:0031988//membrane-bounded vesicle;GO:0043231//intracellular membrane-bounded organelle;GO:0043232//intracellular non-membrane-bounded organelle;GO:0044232//organelle membrane contact site	GO:0015645//fatty acid ligase activity;GO:0016878//acid-thiol ligase activity	GO:0001558//regulation of cell growth;GO:0006629//lipid metabolic process;GO:0007565//female pregnancy;GO:0030154//cell differentiation;GO:0032304//negative regulation of icosanoid secretion
NP_001033131.1	61444.5	56899.4	38008.2	1.36677e+06	394062	2.01211e+06	52117.4	1.25765e+06	4.59282	6.28001e-05	0.000594855	ACSL6	long-chain-fatty-acid--CoA ligase 6 [Bos taurus]	Metabolism;Organismal Systems;Organismal Systems;Organismal Systems;Cellular Processes;Cellular Processes;Metabolism;Metabolism;Metabolism	Global and overview maps;Environmental adaptation;Endocrine system;Endocrine system;Transport and catabolism;Cell growth and death;Global and overview maps;Lipid metabolism;Lipid metabolism	ko01100//Metabolic pathways;ko04714//Thermogenesis;ko04920//Adipocytokine signaling pathway;ko03320//PPAR signaling pathway;ko04146//Peroxisome;ko04216//Ferroptosis;ko01212//Fatty acid metabolism;ko00071//Fatty acid degradation;ko00061//Fatty acid biosynthesis	K01897;K01897;K01897;K01897;K01897;K01897;K01897;K01897;K01897	GO:0043231//intracellular membrane-bounded organelle	GO:0015645//fatty acid ligase activity;GO:0046983//protein dimerization activity	GO:0061351//neural precursor cell proliferation
NP_777171.1	9662442	13893310	12492265	2.11665e+06	6181814	2.03308e+06	1.2016e+07	3.44385e+06	-1.80286	4.58854e-07	8.94436e-06	Acss1	acetyl-coenzyme A synthetase 2-like, mitochondrial [Bos taurus]	Metabolism;Metabolism;Metabolism;Metabolism;Metabolism;Metabolism	Global and overview maps;Global and overview maps;Carbohydrate metabolism;Carbohydrate metabolism;Carbohydrate metabolism;Carbohydrate metabolism	ko01100//Metabolic pathways;ko01200//Carbon metabolism;ko00010//Glycolysis / Gluconeogenesis;ko00620//Pyruvate metabolism;ko00640//Propanoate metabolism;ko00630//Glyoxylate and dicarboxylate metabolism	K01895;K01895;K01895;K01895;K01895;K01895	GO:0044429//mitochondrial part	GO:0016405//CoA-ligase activity;GO:0032550//purine ribonucleoside binding	GO:0006083//acetate metabolic process;GO:0006084//acetyl-CoA metabolic process
NP_001098809.1	19590526	17740370	32707566	1.35766e+06	5.27491e+06	1.70572e+06	23346154	2.77943e+06	-3.07032	1.77449e-12	1.32658e-10	ACSS2	acetyl-coenzyme A synthetase, cytoplasmic [Bos taurus]	Metabolism;Metabolism;Metabolism;Metabolism;Metabolism;Metabolism	Global and overview maps;Global and overview maps;Carbohydrate metabolism;Carbohydrate metabolism;Carbohydrate metabolism;Carbohydrate metabolism	ko01100//Metabolic pathways;ko01200//Carbon metabolism;ko00010//Glycolysis / Gluconeogenesis;ko00620//Pyruvate metabolism;ko00640//Propanoate metabolism;ko00630//Glyoxylate and dicarboxylate metabolism	K01895;K01895;K01895;K01895;K01895;K01895	GO:0044429//mitochondrial part	GO:0016405//CoA-ligase activity;GO:0032550//purine ribonucleoside binding	GO:0006083//acetate metabolic process;GO:0006084//acetyl-CoA metabolic process;GO:0006629//lipid metabolic process
NP_776312.1	1.64165e+06	848212	713945	6.20692e+06	2.17479e+06	8.20366e+06	1.06794e+06	5.52846e+06	2.37205	0.00235201	0.0119946	ADA	adenosine deaminase [Bos taurus]	Metabolism;Metabolism;Human Diseases	Global and overview maps;Nucleotide metabolism;Immune diseases	ko01100//Metabolic pathways;ko00230//Purine metabolism;ko05340//Primary immunodeficiency	K01488;K01488;K01488	-	-	-
NP_001033135.1	437905	521166	488347	1.24241e+06	370381	1.54447e+06	482473	1.05242e+06	1.12519	0.0100939	0.0376473	AGPAT3	1-acyl-sn-glycerol-3-phosphate acyltransferase gamma [Bos taurus]	Metabolism;Environmental Information Processing;Metabolism;Metabolism	Global and overview maps;Signal transduction;Lipid metabolism;Lipid metabolism	ko01100//Metabolic pathways;ko04072//Phospholipase D signaling pathway;ko00564//Glycerophospholipid metabolism;ko00561//Glycerolipid metabolism	K13523;K13523;K13523;K13523	GO:0016020//membrane	GO:0016740//transferase activity	-
NP_001193648.1	230150	86232.8	132807	542709	435451	646853	149730	541671	1.85505	3.95854e-08	1.05608e-06	AGPS	alkyldihydroxyacetonephosphate synthase, peroxisomal [Bos taurus]	Metabolism;Cellular Processes;Metabolism	Global and overview maps;Transport and catabolism;Lipid metabolism	ko01100//Metabolic pathways;ko04146//Peroxisome;ko00565//Ether lipid metabolism	K00803;K00803;K00803	GO:0043232//intracellular non-membrane-bounded organelle;GO:0044439//peroxisomal part	GO:0000166//nucleotide binding;GO:0016616//oxidoreductase activity, acting on the CH-OH group of donors, NAD or NADP as acceptor;GO:0016765//transferase activity, transferring alkyl or aryl (other than methyl) groups	GO:0006629//lipid metabolic process
NP_001013600.1	1.84078e+06	2101847	2.61375e+06	1.1996e+06	2155761	852994	2.18546e+06	1.40279e+06	-0.63964	0.00091416	0.00551821	AK1	adenylate kinase isoenzyme 1 [Bos taurus]	Metabolism;Metabolism;Metabolism	Global and overview maps;Nucleotide metabolism;Metabolism of cofactors and vitamins	ko01100//Metabolic pathways;ko00230//Purine metabolism;ko00730//Thiamine metabolism	K00939;K00939;K00939	GO:0016020//membrane;GO:0031514//motile cilium;GO:0031988//membrane-bounded vesicle;GO:0044447//axoneme part	GO:0016301//kinase activity;GO:0016776//phosphotransferase activity, phosphate group as acceptor;GO:0032550//purine ribonucleoside binding	GO:0009132//nucleoside diphosphate metabolic process;GO:0009141//nucleoside triphosphate metabolic process;GO:0009152//purine ribonucleotide biosynthetic process;GO:0022402//cell cycle process
NP_001094624.1	42181.9	47623.2	34180	304935	NA	604821	41328.4	454878	3.46028	0.0141661	0.049214	ALAS1	5-aminolevulinate synthase, nonspecific, mitochondrial precursor [Bos taurus]	Metabolism;Metabolism;Metabolism	Global and overview maps;Amino acid metabolism;Metabolism of cofactors and vitamins	ko01100//Metabolic pathways;ko00260//Glycine, serine and threonine metabolism;ko00860//Porphyrin and chlorophyll metabolism	K00643;K00643;K00643	GO:0044429//mitochondrial part	GO:0016749//N-succinyltransferase activity;GO:0043168//anion binding	GO:0006779//porphyrin-containing compound biosynthetic process
NP_001099116.1	341769	224477	318866	1.22797e+06	546467	1.74532e+06	295037	1.17325e+06	1.99155	2.09703e-05	0.000238564	ALDH4A1	delta-1-pyrroline-5-carboxylate dehydrogenase, mitochondrial precursor [Bos taurus]	Metabolism;Metabolism;Metabolism	Global and overview maps;Amino acid metabolism;Amino acid metabolism	ko01100//Metabolic pathways;ko00330//Arginine and proline metabolism;ko00250//Alanine, aspartate and glutamate metabolism	K00294;K00294;K00294	-	-	-
NP_787005.1	7348933	9725737	7771949	1.67193e+06	4337783	1.15598e+06	8.28221e+06	2.38857e+06	-1.79387	5.46621e-14	5.46862e-12	ALDH6A1	methylmalonate-semialdehyde dehydrogenase [acylating], mitochondrial precursor [Bos taurus]	Metabolism;Metabolism;Metabolism;Metabolism;Metabolism;Metabolism	Global and overview maps;Global and overview maps;Carbohydrate metabolism;Amino acid metabolism;Carbohydrate metabolism;Metabolism of other amino acids	ko01100//Metabolic pathways;ko01200//Carbon metabolism;ko00562//Inositol phosphate metabolism;ko00280//Valine, leucine and isoleucine degradation;ko00640//Propanoate metabolism;ko00410//beta-Alanine metabolism	K00140;K00140;K00140;K00140;K00140;K00140	GO:0031988//membrane-bounded vesicle;GO:0043231//intracellular membrane-bounded organelle	GO:0003723//RNA binding;GO:0016620//oxidoreductase activity, acting on the aldehyde or oxo group of donors, NAD or NADP as acceptor;GO:0043168//anion binding	GO:0006208//pyrimidine nucleobase catabolic process;GO:0006573//valine metabolic process;GO:0045444//fat cell differentiation
NP_001039434.2	11898390	15850091	17661602	7.03906e+06	9753047	8199055	1.51367e+07	8.33039e+06	-0.861594	1.33288e-21	6.04507e-19	ALDH7A1	alpha-aminoadipic semialdehyde dehydrogenase [Bos taurus]	Metabolism;Metabolism;Metabolism;Metabolism;Metabolism;Metabolism;Metabolism;Metabolism;Metabolism;Metabolism;Metabolism;Metabolism;Metabolism	Global and overview maps;Amino acid metabolism;Carbohydrate metabolism;Lipid metabolism;Amino acid metabolism;Lipid metabolism;Amino acid metabolism;Carbohydrate metabolism;Amino acid metabolism;Amino acid metabolism;Metabolism of other amino acids;Amino acid metabolism;Carbohydrate metabolism	ko01100//Metabolic pathways;ko00310//Lysine degradation;ko00010//Glycolysis / Gluconeogenesis;ko00561//Glycerolipid metabolism;ko00280//Valine, leucine and isoleucine degradation;ko00071//Fatty acid degradation;ko00330//Arginine and proline metabolism;ko00620//Pyruvate metabolism;ko00260//Glycine, serine and threonine metabolism;ko00380//Tryptophan metabolism;ko00410//beta-Alanine metabolism;ko00…	K14085;K14085;K14085;K14085;K14085;K14085;K14085;K14085;K14085;K14085;K14085;K14085;K14085	GO:0031988//membrane-bounded vesicle;GO:0043231//intracellular membrane-bounded organelle;GO:0044444//cytoplasmic part	GO:0004029//aldehyde dehydrogenase (NAD) activity	GO:0019695//choline metabolic process
NP_001095385.1	47701380	37297032	37020428	74637648	75770456	102358624	4.06729e+07	84255576	1.0507	1.9363e-06	3.0563e-05	Aldoa	PREDICTED: fructose-bisphosphate aldolase A isoform X1 [Bos taurus]	Metabolism;Environmental Information Processing;Metabolism;Metabolism;Metabolism;Metabolism;Metabolism	Global and overview maps;Signal transduction;Global and overview maps;Global and overview maps;Carbohydrate metabolism;Carbohydrate metabolism;Carbohydrate metabolism	ko01100//Metabolic pathways;ko04066//HIF-1 signaling pathway;ko01200//Carbon metabolism;ko01230//Biosynthesis of amino acids;ko00010//Glycolysis / Gluconeogenesis;ko00051//Fructose and mannose metabolism;ko00030//Pentose phosphate pathway	K01623;K01623;K01623;K01623;K01623;K01623;K01623	GO:0005856//cytoskeleton;GO:0031674//I band;GO:0032991//macromolecular complex;GO:0034774//secretory granule lumen;GO:0044421//extracellular region part;GO:0044441//ciliary part	GO:0003723//RNA binding;GO:0008092//cytoskeletal protein binding;GO:0016832//aldehyde-lyase activity;GO:0019899//enzyme binding;GO:0048029//monosaccharide binding	GO:0001775//cell activation;GO:0002237//response to molecule of bacterial origin;GO:0006007//glucose catabolic process;GO:0006090//pyruvate metabolic process;GO:0006887//exocytosis;GO:0006936//muscle contraction;GO:0006950//response to stress;GO:0007599//hemostasis;GO:0009152//purine ribonucleotide biosynthetic process;GO:0019725//cellular homeostasis;GO:0022604//regulation of cell morphogenesis;…
NP_776926.1	2.05207e+06	5899319	3.9102e+06	111488	630428	54520.5	3.95386e+06	265479	-3.89659	2.62843e-05	0.000287225	ALOX15	arachidonate 15-lipoxygenase [Bos taurus]	Metabolism;Cellular Processes;Cellular Processes;Organismal Systems;Metabolism;Metabolism	Global and overview maps;Cell growth and death;Cell growth and death;Nervous system;Lipid metabolism;Lipid metabolism	ko01100//Metabolic pathways;ko04217//Necroptosis;ko04216//Ferroptosis;ko04726//Serotonergic synapse;ko00590//Arachidonic acid metabolism;ko00591//Linoleic acid metabolism	K00460;K00460;K00460;K00460;K00460;K00460	GO:0019897//extrinsic component of plasma membrane;GO:0031988//membrane-bounded vesicle;GO:0043232//intracellular non-membrane-bounded organelle;GO:0044444//cytoplasmic part	GO:0016702//oxidoreductase activity, acting on single donors with incorporation of molecular oxygen, incorporation of two atoms of oxygen;GO:0046914//transition metal ion binding;GO:1902936//phosphatidylinositol bisphosphate binding	GO:0001558//regulation of cell growth;GO:0002819//regulation of adaptive immune response;GO:0010544//negative regulation of platelet activation;GO:0010810//regulation of cell-substrate adhesion;GO:0030334//regulation of cell migration;GO:0030833//regulation of actin filament polymerization;GO:0031214//biomineral tissue development;GO:0033554//cellular response to stress;GO:0033561//regulation of …
NP_001192632.1	650441	132452	102770	1929421	1.55828e+06	1.37186e+06	295221	1.61985e+06	2.456	4.62164e-08	1.20927e-06	ALOX15B	arachidonate 15-lipoxygenase B [Bos taurus]	Metabolism;Organismal Systems;Metabolism	Global and overview maps;Nervous system;Lipid metabolism	ko01100//Metabolic pathways;ko04726//Serotonergic synapse;ko00590//Arachidonic acid metabolism	K08022;K08022;K08022	GO:0031988//membrane-bounded vesicle;GO:0043232//intracellular non-membrane-bounded organelle;GO:0044425//membrane part;GO:0044444//cytoplasmic part	GO:0016702//oxidoreductase activity, acting on single donors with incorporation of molecular oxygen, incorporation of two atoms of oxygen;GO:0046872//metal ion binding	GO:0001676//long-chain fatty acid metabolic process;GO:0008283//cell proliferation;GO:0009967//positive regulation of signal transduction;GO:0010743//regulation of macrophage derived foam cell differentiation;GO:0032722//positive regulation of chemokine production;GO:0040008//regulation of growth;GO:0045606//positive regulation of epidermal cell differentiation;GO:0051726//regulation of cell cycle
NP_851345.1	6295836	5379500	4.43481e+06	1.96203e+06	7.76509e+06	31696076	5.37005e+06	1.38077e+07	1.36247	3.11866e-07	6.48815e-06	AOC3	primary amine oxidase, lung isozyme [Bos taurus]	Metabolism;Metabolism;Metabolism;Metabolism;Metabolism	Global and overview maps;Amino acid metabolism;Metabolism of other amino acids;Amino acid metabolism;Amino acid metabolism	ko01100//Metabolic pathways;ko00260//Glycine, serine and threonine metabolism;ko00410//beta-Alanine metabolism;ko00350//Tyrosine metabolism;ko00360//Phenylalanine metabolism	K00276;K00276;K00276;K00276;K00276	GO:0031224//intrinsic component of membrane;GO:0044464//cell part	GO:0016641//oxidoreductase activity, acting on the CH-NH2 group of donors, oxygen as acceptor;GO:0043169//cation binding;GO:0048037//cofactor binding	GO:0022610//biological adhesion;GO:0044710//single-organism metabolic process;GO:1901564//organonitrogen compound metabolic process
NP_001094645.1	694075	674509	449445	1.98174e+06	1.61473e+06	2.35124e+06	606010	1.98257e+06	1.70996	1.48469e-06	2.44561e-05	ARSB	arylsulfatase B precursor [Bos taurus]	Metabolism;Cellular Processes;Metabolism	Global and overview maps;Transport and catabolism;Glycan biosynthesis and metabolism	ko01100//Metabolic pathways;ko04142//Lysosome;ko00531//Glycosaminoglycan degradation	K01135;K01135;K01135	GO:0000323//lytic vacuole;GO:0005775//vacuolar lumen;GO:0031988//membrane-bounded vesicle;GO:0044432//endoplasmic reticulum part	GO:0008484//sulfuric ester hydrolase activity;GO:0043169//cation binding	GO:0006027//glycosaminoglycan catabolic process;GO:0006464//cellular protein modification process;GO:0006664//glycolipid metabolic process;GO:0006790//sulfur compound metabolic process;GO:0007033//vacuole organization;GO:0007034//vacuolar transport;GO:0009628//response to abiotic stimulus;GO:0010975//regulation of neuron projection development;GO:0030334//regulation of cell migration;GO:0031667//…
NP_001029600.1	2.13367e+06	1.27882e+06	1871029	452020	1.24221e+06	457654	1.76117e+06	717295	-1.2959	0.00929826	0.0353583	ASL	argininosuccinate lyase [Bos taurus]	Metabolism;Metabolism;Metabolism;Metabolism	Global and overview maps;Global and overview maps;Amino acid metabolism;Amino acid metabolism	ko01100//Metabolic pathways;ko01230//Biosynthesis of amino acids;ko00250//Alanine, aspartate and glutamate metabolism;ko00220//Arginine biosynthesis	K01755;K01755;K01755;K01755	-	GO:0003824//catalytic activity	GO:0006473//protein acetylation;GO:0006526//arginine biosynthetic process;GO:0006536//glutamate metabolic process;GO:0007610//behavior;GO:0019627//urea metabolic process;GO:0044707//single-multicellular organism process
NP_001069121.1	2.18028e+06	4.73601e+06	5143420	1.48491e+06	2.09038e+06	1.69856e+06	4.0199e+06	1.75795e+06	-1.19327	9.16976e-09	2.9084e-07	ASNS	PREDICTED: asparagine synthetase [glutamine-hydrolyzing] isoform X1 [Bos taurus]	Metabolism;Metabolism	Global and overview maps;Amino acid metabolism	ko01100//Metabolic pathways;ko00250//Alanine, aspartate and glutamate metabolism	K01953;K01953	-	GO:0016884//carbon-nitrogen ligase activity, with glutamine as amido-N-donor;GO:0032550//purine ribonucleoside binding	GO:0006529//asparagine biosynthetic process;GO:0007346//regulation of mitotic cell cycle;GO:0009064//glutamine family amino acid metabolic process;GO:0009267//cellular response to starvation;GO:0042981//regulation of apoptotic process
XP_005220265.1	1.10889e+06	964896	1.00501e+06	3059487	1.40989e+06	3.08611e+06	1.02627e+06	2.5185e+06	1.29516	0.0122916	0.043895	ASPA	PREDICTED: aspartoacylase isoform X1 [Bos taurus]	Metabolism;Metabolism;Metabolism	Global and overview maps;Amino acid metabolism;Amino acid metabolism	ko01100//Metabolic pathways;ko00250//Alanine, aspartate and glutamate metabolism;ko00340//Histidine metabolism	K01437;K01437;K01437	GO:0031988//membrane-bounded vesicle;GO:0043231//intracellular membrane-bounded organelle	GO:0016811//hydrolase activity, acting on carbon-nitrogen (but not peptide) bonds, in linear amides;GO:0043169//cation binding	-
NP_776317.1	1.67905e+06	3.3571e+06	3.78956e+06	1.13414e+06	1.75414e+06	1.22048e+06	2.9419e+06	1.36959e+06	-1.10301	8.28066e-08	1.99764e-06	ASS1	argininosuccinate synthase [Bos taurus]	Metabolism;Human Diseases;Metabolism;Metabolism;Metabolism	Global and overview maps;Cardiovascular diseases;Global and overview maps;Amino acid metabolism;Amino acid metabolism	ko01100//Metabolic pathways;ko05418//Fluid shear stress and atherosclerosis;ko01230//Biosynthesis of amino acids;ko00250//Alanine, aspartate and glutamate metabolism;ko00220//Arginine biosynthesis	K01940;K01940;K01940;K01940;K01940	-	-	-
NP_001068604.1	12913020	18728486	18615126	12370311	7.31102e+06	13331446	1.67522e+07	1.10043e+07	-0.60629	4.14173e-06	5.93183e-05	ATP5F1C	ATP synthase subunit gamma, mitochondrial precursor [Bos taurus]	Metabolism;Organismal Systems;Human Diseases;Human Diseases;Human Diseases;Metabolism	Global and overview maps;Environmental adaptation;Neurodegenerative diseases;Neurodegenerative diseases;Neurodegenerative diseases;Energy metabolism	ko01100//Metabolic pathways;ko04714//Thermogenesis;ko05010//Alzheimer disease;ko05016//Huntington disease;ko05012//Parkinson disease;ko00190//Oxidative phosphorylation	K02136;K02136;K02136;K02136;K02136;K02136	GO:0019866//organelle inner membrane;GO:0031988//membrane-bounded vesicle;GO:0033178//proton-transporting two-sector ATPase complex, catalytic domain;GO:0044455//mitochondrial membrane part	GO:0003723//RNA binding;GO:0015078//hydrogen ion transmembrane transporter activity;GO:0019829//cation-transporting ATPase activity	GO:0006754//ATP biosynthetic process;GO:0006818//hydrogen transport
NP_776669.1	5.72799e+06	9364454	8454870	3930388	5.26248e+06	4093136	7.8491e+06	4.42867e+06	-0.825655	0.00242124	0.0122284	ATP5O	ATP synthase subunit O, mitochondrial precursor [Bos taurus]	Metabolism;Organismal Systems;Human Diseases;Human Diseases;Human Diseases;Metabolism	Global and overview maps;Environmental adaptation;Neurodegenerative diseases;Neurodegenerative diseases;Neurodegenerative diseases;Energy metabolism	ko01100//Metabolic pathways;ko04714//Thermogenesis;ko05010//Alzheimer disease;ko05016//Huntington disease;ko05012//Parkinson disease;ko00190//Oxidative phosphorylation	K02137;K02137;K02137;K02137;K02137;K02137	GO:0019866//organelle inner membrane;GO:0043231//intracellular membrane-bounded organelle	GO:0019829//cation-transporting ATPase activity	GO:0006754//ATP biosynthetic process;GO:0006818//hydrogen transport
NP_787000.1	411792	311114	205331	656122	570851	957486	309412	728153	1.23471	0.00115677	0.00670315	ATP6AP1	V-type proton ATPase subunit S1 precursor [Bos taurus]	Metabolism;Human Diseases;Human Diseases;Cellular Processes;Human Diseases;Cellular Processes;Metabolism;Human Diseases;Human Diseases;Human Diseases	Global and overview maps;Infectious diseases;Infectious diseases;Transport and catabolism;Infectious diseases;Transport and catabolism;Energy metabolism;Infectious diseases;Immune diseases;Infectious diseases	ko01100//Metabolic pathways;ko05165//Human papillomavirus infection;ko05152//Tuberculosis;ko04145//Phagosome;ko05161//Hepatitis B;ko04142//Lysosome;ko00190//Oxidative phosphorylation;ko05120//Epithelial cell signaling in Helicobacter pylori infection;ko05323//Rheumatoid arthritis;ko05110//Vibrio cholerae infection	K03662;K03662;K03662;K03662;K03662;K03662;K03662;K03662;K03662;K03662	GO:0031090//organelle membrane;GO:0031224//intrinsic component of membrane;GO:0031988//membrane-bounded vesicle;GO:0033176//proton-transporting V-type ATPase complex;GO:0043231//intracellular membrane-bounded organelle	GO:0015078//hydrogen ion transmembrane transporter activity;GO:0017016//Ras GTPase binding;GO:0019829//cation-transporting ATPase activity;GO:0036094//small molecule binding	GO:0006885//regulation of pH;GO:0010720//positive regulation of cell development;GO:0015988//energy coupled proton transmembrane transport, against electrochemical gradient;GO:0017157//regulation of exocytosis;GO:0032846//positive regulation of homeostatic process;GO:0043410//positive regulation of MAPK cascade
NP_777179.1	326404	379093	316326	595264	1.65405e+06	635939	340608	961751	1.49755	0.00112917	0.00656561	ATP6V0A1	V-type proton ATPase 116 kDa subunit a isoform 1 [Bos taurus]	Metabolism;Human Diseases;Human Diseases;Cellular Processes;Cellular Processes;Metabolism;Human Diseases;Organismal Systems;Human Diseases;Human Diseases;Organismal Systems	Global and overview maps;Infectious diseases;Infectious diseases;Transport and catabolism;Transport and catabolism;Energy metabolism;Infectious diseases;Nervous system;Immune diseases;Infectious diseases;Excretory system	ko01100//Metabolic pathways;ko05165//Human papillomavirus infection;ko05152//Tuberculosis;ko04145//Phagosome;ko04142//Lysosome;ko00190//Oxidative phosphorylation;ko05120//Epithelial cell signaling in Helicobacter pylori infection;ko04721//Synaptic vesicle cycle;ko05323//Rheumatoid arthritis;ko05110//Vibrio cholerae infection;ko04966//Collecting duct acid secretion	K02154;K02154;K02154;K02154;K02154;K02154;K02154;K02154;K02154;K02154;K02154	-	-	-
NP_776929.1	3772096	3.22533e+06	3.31355e+06	10826834	4327820	15833393	3.43699e+06	10329349	1.58753	3.40284e-20	1.21839e-17	ATP6V1A	V-type proton ATPase catalytic subunit A [Bos taurus]	Metabolism;Human Diseases;Environmental Information Processing;Cellular Processes;Metabolism;Human Diseases;Organismal Systems;Human Diseases;Human Diseases;Organismal Systems	Global and overview maps;Infectious diseases;Signal transduction;Transport and catabolism;Energy metabolism;Infectious diseases;Nervous system;Immune diseases;Infectious diseases;Excretory system	ko01100//Metabolic pathways;ko05165//Human papillomavirus infection;ko04150//mTOR signaling pathway;ko04145//Phagosome;ko00190//Oxidative phosphorylation;ko05120//Epithelial cell signaling in Helicobacter pylori infection;ko04721//Synaptic vesicle cycle;ko05323//Rheumatoid arthritis;ko05110//Vibrio cholerae infection;ko04966//Collecting duct acid secretion	K02145;K02145;K02145;K02145;K02145;K02145;K02145;K02145;K02145;K02145	GO:0005774//vacuolar membrane;GO:0005886//plasma membrane;GO:0031988//membrane-bounded vesicle;GO:0033176//proton-transporting V-type ATPase complex;GO:0042995//cell projection	GO:0003824//catalytic activity;GO:0015078//hydrogen ion transmembrane transporter activity;GO:0032550//purine ribonucleoside binding	GO:0009150//purine ribonucleotide metabolic process;GO:0015988//energy coupled proton transmembrane transport, against electrochemical gradient
NP_788844.2	6237099	4.91251e+06	5.32079e+06	18548386	12834340	26437592	5.49013e+06	1.92734e+07	1.8117	0.0141408	0.0491568	ATP6V1B2	V-type proton ATPase subunit B, brain isoform isoform 2 [Bos taurus]	Metabolism;Human Diseases;Environmental Information Processing;Cellular Processes;Metabolism;Human Diseases;Organismal Systems;Human Diseases;Human Diseases;Organismal Systems	Global and overview maps;Infectious diseases;Signal transduction;Transport and catabolism;Energy metabolism;Infectious diseases;Nervous system;Immune diseases;Infectious diseases;Excretory system	ko01100//Metabolic pathways;ko05165//Human papillomavirus infection;ko04150//mTOR signaling pathway;ko04145//Phagosome;ko00190//Oxidative phosphorylation;ko05120//Epithelial cell signaling in Helicobacter pylori infection;ko04721//Synaptic vesicle cycle;ko05323//Rheumatoid arthritis;ko05110//Vibrio cholerae infection;ko04966//Collecting duct acid secretion	K02147;K02147;K02147;K02147;K02147;K02147;K02147;K02147;K02147;K02147	GO:0005774//vacuolar membrane;GO:0031224//intrinsic component of membrane;GO:0031252//cell leading edge;GO:0033176//proton-transporting V-type ATPase complex;GO:0042995//cell projection;GO:0048770//pigment granule	GO:0003824//catalytic activity;GO:0015078//hydrogen ion transmembrane transporter activity;GO:0032550//purine ribonucleoside binding	GO:0006996//organelle organization;GO:0007169//transmembrane receptor protein tyrosine kinase signaling pathway;GO:0009150//purine ribonucleotide metabolic process;GO:0015031//protein transport;GO:0015988//energy coupled proton transmembrane transport, against electrochemical gradient;GO:0044403//symbiosis, encompassing mutualism through parasitism;GO:0046916//cellular transition metal ion homeos…
NP_788849.1	284453	386219	335916	1.65884e+06	2370846	2156718	335529	2.06214e+06	2.61963	0.00191204	0.0100991	ATP6V1C1	V-type proton ATPase subunit C 1 [Bos taurus]	Metabolism;Human Diseases;Environmental Information Processing;Cellular Processes;Metabolism;Human Diseases;Organismal Systems;Human Diseases;Human Diseases;Organismal Systems	Global and overview maps;Infectious diseases;Signal transduction;Transport and catabolism;Energy metabolism;Infectious diseases;Nervous system;Immune diseases;Infectious diseases;Excretory system	ko01100//Metabolic pathways;ko05165//Human papillomavirus infection;ko04150//mTOR signaling pathway;ko04145//Phagosome;ko00190//Oxidative phosphorylation;ko05120//Epithelial cell signaling in Helicobacter pylori infection;ko04721//Synaptic vesicle cycle;ko05323//Rheumatoid arthritis;ko05110//Vibrio cholerae infection;ko04966//Collecting duct acid secretion	K02148;K02148;K02148;K02148;K02148;K02148;K02148;K02148;K02148;K02148	GO:0031988//membrane-bounded vesicle;GO:0033176//proton-transporting V-type ATPase complex	GO:0015077//monovalent inorganic cation transmembrane transporter activity;GO:0015662//ATPase activity, coupled to transmembrane movement of ions, phosphorylative mechanism	GO:0015988//energy coupled proton transmembrane transport, against electrochemical gradient
NP_777235.1	2.08784e+06	1.89054e+06	1.86439e+06	5.33941e+06	2909841	7541996	1.94759e+06	5.26375e+06	1.4344	1.26364e-06	2.11737e-05	ATP6V1E1	V-type proton ATPase subunit E 1, partial [Bos mutus]	Metabolism;Human Diseases;Environmental Information Processing;Cellular Processes;Metabolism;Human Diseases;Organismal Systems;Human Diseases;Human Diseases;Organismal Systems	Global and overview maps;Infectious diseases;Signal transduction;Transport and catabolism;Energy metabolism;Infectious diseases;Nervous system;Immune diseases;Infectious diseases;Excretory system	ko01100//Metabolic pathways;ko05165//Human papillomavirus infection;ko04150//mTOR signaling pathway;ko04145//Phagosome;ko00190//Oxidative phosphorylation;ko05120//Epithelial cell signaling in Helicobacter pylori infection;ko04721//Synaptic vesicle cycle;ko05323//Rheumatoid arthritis;ko05110//Vibrio cholerae infection;ko04966//Collecting duct acid secretion	K02150;K02150;K02150;K02150;K02150;K02150;K02150;K02150;K02150;K02150	GO:0005774//vacuolar membrane;GO:0005886//plasma membrane;GO:0016469//proton-transporting two-sector ATPase complex;GO:0031988//membrane-bounded vesicle;GO:0042995//cell projection	GO:0015078//hydrogen ion transmembrane transporter activity;GO:0015662//ATPase activity, coupled to transmembrane movement of ions, phosphorylative mechanism;GO:0019899//enzyme binding	GO:0015988//energy coupled proton transmembrane transport, against electrochemical gradient
NP_001039334.1	1.30431e+06	1439200	1.57837e+06	3.60625e+06	2313548	3.64387e+06	1.44063e+06	3.18789e+06	1.1459	0.000129128	0.00110156	ATP6V1F	V-type proton ATPase subunit F [Bos taurus]	Metabolism;Human Diseases;Environmental Information Processing;Cellular Processes;Metabolism;Human Diseases;Organismal Systems;Human Diseases;Human Diseases;Organismal Systems	Global and overview maps;Infectious diseases;Signal transduction;Transport and catabolism;Energy metabolism;Infectious diseases;Nervous system;Immune diseases;Infectious diseases;Excretory system	ko01100//Metabolic pathways;ko05165//Human papillomavirus infection;ko04150//mTOR signaling pathway;ko04145//Phagosome;ko00190//Oxidative phosphorylation;ko05120//Epithelial cell signaling in Helicobacter pylori infection;ko04721//Synaptic vesicle cycle;ko05323//Rheumatoid arthritis;ko05110//Vibrio cholerae infection;ko04966//Collecting duct acid secretion	K02151;K02151;K02151;K02151;K02151;K02151;K02151;K02151;K02151;K02151	GO:0031988//membrane-bounded vesicle;GO:0033176//proton-transporting V-type ATPase complex	GO:0015078//hydrogen ion transmembrane transporter activity;GO:0042626//ATPase activity, coupled to transmembrane movement of substances	GO:0015988//energy coupled proton transmembrane transport, against electrochemical gradient
NP_776670.1	611983	982621	775572	1.5209e+06	857358	2.86831e+06	790059	1.74886e+06	1.14638	0.00414944	0.0188191	ATP6V1G1	V-type proton ATPase subunit G 1 [Bos taurus]	Metabolism;Human Diseases;Environmental Information Processing;Cellular Processes;Metabolism;Human Diseases;Organismal Systems;Human Diseases;Human Diseases;Organismal Systems	Global and overview maps;Infectious diseases;Signal transduction;Transport and catabolism;Energy metabolism;Infectious diseases;Nervous system;Immune diseases;Infectious diseases;Excretory system	ko01100//Metabolic pathways;ko05165//Human papillomavirus infection;ko04150//mTOR signaling pathway;ko04145//Phagosome;ko00190//Oxidative phosphorylation;ko05120//Epithelial cell signaling in Helicobacter pylori infection;ko04721//Synaptic vesicle cycle;ko05323//Rheumatoid arthritis;ko05110//Vibrio cholerae infection;ko04966//Collecting duct acid secretion	K02152;K02152;K02152;K02152;K02152;K02152;K02152;K02152;K02152;K02152	GO:0005774//vacuolar membrane;GO:0031988//membrane-bounded vesicle;GO:0033176//proton-transporting V-type ATPase complex	GO:0015662//ATPase activity, coupled to transmembrane movement of ions, phosphorylative mechanism;GO:0019899//enzyme binding	GO:0015992//proton transport;GO:0044763//single-organism cellular process
XP_005215461.1	736201	884617	1072282	1.98927e+06	995395	3.62874e+06	897700	2.20447e+06	1.29613	0.0114018	0.0413686	ATP6V1H	PREDICTED: V-type proton ATPase subunit H isoform X3 [Bos taurus]	Metabolism;Human Diseases;Human Diseases;Environmental Information Processing;Cellular Processes;Cellular Processes;Metabolism;Human Diseases;Organismal Systems;Human Diseases;Human Diseases	Global and overview maps;Infectious diseases;Infectious diseases;Signal transduction;Transport and catabolism;Transport and catabolism;Energy metabolism;Infectious diseases;Nervous system;Immune diseases;Infectious diseases	ko01100//Metabolic pathways;ko05165//Human papillomavirus infection;ko05152//Tuberculosis;ko04150//mTOR signaling pathway;ko04145//Phagosome;ko04142//Lysosome;ko00190//Oxidative phosphorylation;ko05120//Epithelial cell signaling in Helicobacter pylori infection;ko04721//Synaptic vesicle cycle;ko05323//Rheumatoid arthritis;ko05110//Vibrio cholerae infection	K02144;K02144;K02144;K02144;K02144;K02144;K02144;K02144;K02144;K02144;K02144	GO:0005774//vacuolar membrane;GO:0031988//membrane-bounded vesicle;GO:0033180//proton-transporting V-type ATPase, V1 domain	GO:0015078//hydrogen ion transmembrane transporter activity	GO:0015988//energy coupled proton transmembrane transport, against electrochemical gradient;GO:0016192//vesicle-mediated transport
NP_001193624.1	618836	1.53569e+06	1.27271e+06	281492	513781	199587	1.14241e+06	331620	-1.78448	2.0422e-07	4.49614e-06	B4galnt3	beta-1,4-N-acetylgalactosaminyltransferase 3 [Bos taurus]	Metabolism	Global and overview maps	ko01100//Metabolic pathways	K09656	GO:0000139//Golgi membrane	GO:0008194//UDP-glycosyltransferase activity	-
NP_803478.1	2.40405e+06	7227829	5.84155e+06	1205939	2.30062e+06	932353	5.15781e+06	1.47964e+06	-1.80151	0.00011197	0.000977833	B4GALT1	beta-1,4-galactosyltransferase 1 [Bos taurus]	Metabolism;Metabolism;Metabolism;Metabolism;Metabolism;Metabolism;Metabolism	Global and overview maps;Glycan biosynthesis and metabolism;Carbohydrate metabolism;Glycan biosynthesis and metabolism;Glycan biosynthesis and metabolism;Glycan biosynthesis and metabolism;Glycan biosynthesis and metabolism	ko01100//Metabolic pathways;ko00510//N-Glycan biosynthesis;ko00052//Galactose metabolism;ko00601//Glycosphingolipid biosynthesis - lacto and neolacto series;ko00533//Glycosaminoglycan biosynthesis - keratan sulfate;ko00514//Other types of O-glycan biosynthesis;ko00515//Mannose type O-glycan biosyntheis	K07966;K07966;K07966;K07966;K07966;K07966;K07966	GO:0000139//Golgi membrane;GO:0005903//brush border;GO:0005911//cell-cell junction;GO:0030312//external encapsulating structure;GO:0031224//intrinsic component of membrane;GO:0031985//Golgi cisterna;GO:0031988//membrane-bounded vesicle;GO:0044421//extracellular region part;GO:0044459//plasma membrane part	GO:0015631//tubulin binding;GO:0035250//UDP-galactosyltransferase activity;GO:0046914//transition metal ion binding;GO:0046983//protein dimerization activity	GO:0001525//angiogenesis;GO:0002376//immune system process;GO:0003006//developmental process involved in reproduction;GO:0005988//lactose metabolic process;GO:0006486//protein glycosylation;GO:0006928//movement of cell or subcellular component;GO:0006954//inflammatory response;GO:0009611//response to wounding;GO:0017158//regulation of calcium ion-dependent exocytosis;GO:0019318//hexose metabolic …
NP_001013611.2	1.59973e+06	4415830	5.02386e+06	1.15113e+06	1.66511e+06	1.4732e+06	3.67981e+06	1.42981e+06	-1.36381	8.15771e-06	0.000107552	BCAT2	branched-chain-amino-acid aminotransferase, mitochondrial precursor [Bos taurus]	Metabolism;Metabolism;Metabolism;Metabolism;Metabolism;Metabolism;Metabolism	Global and overview maps;Global and overview maps;Amino acid metabolism;Amino acid metabolism;Global and overview maps;Metabolism of cofactors and vitamins;Amino acid metabolism	ko01100//Metabolic pathways;ko01230//Biosynthesis of amino acids;ko00280//Valine, leucine and isoleucine degradation;ko00270//Cysteine and methionine metabolism;ko01210//2-Oxocarboxylic acid metabolism;ko00770//Pantothenate and CoA biosynthesis;ko00290//Valine, leucine and isoleucine biosynthesis	K00826;K00826;K00826;K00826;K00826;K00826;K00826	GO:0043231//intracellular membrane-bounded organelle	GO:0004084//branched-chain-amino-acid transaminase activity	GO:0006549//isoleucine metabolic process;GO:0008652//cellular amino acid biosynthetic process;GO:0009063//cellular amino acid catabolic process;GO:0065008//regulation of biological quality
NP_776931.1	4034614	6.24095e+06	6003640	1.28331e+06	1.36813e+06	1.10807e+06	5.4264e+06	1.25317e+06	-2.11441	1.04855e-09	4.19605e-08	BCKDHA	2-oxoisovalerate dehydrogenase subunit alpha, mitochondrial precursor [Bos taurus]	Metabolism;Metabolism;Metabolism	Global and overview maps;Amino acid metabolism;Carbohydrate metabolism	ko01100//Metabolic pathways;ko00280//Valine, leucine and isoleucine degradation;ko00640//Propanoate metabolism	K00166;K00166;K00166	GO:0044429//mitochondrial part	GO:0016624//oxidoreductase activity, acting on the aldehyde or oxo group of donors, disulfide as acceptor;GO:0043169//cation binding	GO:0044710//single-organism metabolic process
NP_776932.1	2.02343e+06	3.54092e+06	3.34033e+06	607863	1.00981e+06	468161	2.96823e+06	695278	-2.09394	6.12334e-06	8.36488e-05	BCKDHB	2-oxoisovalerate dehydrogenase subunit beta, mitochondrial precursor [Bos taurus]	Metabolism;Metabolism;Metabolism	Global and overview maps;Amino acid metabolism;Carbohydrate metabolism	ko01100//Metabolic pathways;ko00280//Valine, leucine and isoleucine degradation;ko00640//Propanoate metabolism	K00167;K00167;K00167	GO:0044429//mitochondrial part;GO:0045240//dihydrolipoyl dehydrogenase complex	GO:0005515//protein binding;GO:0016624//oxidoreductase activity, acting on the aldehyde or oxo group of donors, disulfide as acceptor;GO:0016830//carbon-carbon lyase activity	GO:0009063//cellular amino acid catabolic process;GO:0031667//response to nutrient levels;GO:0031960//response to corticosteroid;GO:0046683//response to organophosphorus
NP_001029772.1	4.99446e+06	6245472	5.19132e+06	91229.1	1.8612e+06	80002.9	5.47708e+06	677478	-3.01516	0.00444576	0.0199108	BDH1	PREDICTED: D-beta-hydroxybutyrate dehydrogenase, mitochondrial isoform X1 [Bos taurus]	Metabolism;Metabolism;Metabolism	Global and overview maps;Carbohydrate metabolism;Lipid metabolism	ko01100//Metabolic pathways;ko00650//Butanoate metabolism;ko00072//Synthesis and degradation of ketone bodies	K00019;K00019;K00019	GO:0019866//organelle inner membrane;GO:0044429//mitochondrial part	GO:0016616//oxidoreductase activity, acting on the CH-OH group of donors, NAD or NADP as acceptor	GO:0044710//single-organism metabolic process
NP_001095470.1	340930	771800	895755	196658	535897	408997	669495	380517	-0.815112	0.00609839	0.0252817	CBSL	cystathionine beta-synthase [Bos taurus]	Metabolism;Metabolism;Metabolism;Metabolism	Global and overview maps;Global and overview maps;Amino acid metabolism;Amino acid metabolism	ko01100//Metabolic pathways;ko01230//Biosynthesis of amino acids;ko00270//Cysteine and methionine metabolism;ko00260//Glycine, serine and threonine metabolism	K01697;K01697;K01697;K01697	-	-	-
NP_001029654.1	595436	1.00123e+06	907248	302099	494927	224287	834638	340438	-1.29376	0.000451542	0.00310915	Cdipt	CDP-diacylglycerol--inositol 3-phosphatidyltransferase [Bos taurus]	Metabolism;Environmental Information Processing;Metabolism;Metabolism	Global and overview maps;Signal transduction;Carbohydrate metabolism;Lipid metabolism	ko01100//Metabolic pathways;ko04070//Phosphatidylinositol signaling system;ko00562//Inositol phosphate metabolism;ko00564//Glycerophospholipid metabolism	K00999;K00999;K00999;K00999	-	-	-
NP_001015613.1	7901064	7616360	6395180	25049780	26627534	36656136	7.3042e+06	2.94445e+07	2.0112	8.93156e-12	5.73221e-10	CKB	Creatine kinase B-type, partial [Bos mutus]	Metabolism;Metabolism	Global and overview maps;Amino acid metabolism	ko01100//Metabolic pathways;ko00330//Arginine and proline metabolism	K00933;K00933	GO:0031988//membrane-bounded vesicle;GO:0043231//intracellular membrane-bounded organelle	GO:0016301//kinase activity;GO:0032550//purine ribonucleoside binding	GO:0006796//phosphate-containing compound metabolic process;GO:0007417//central nervous system development;GO:0030320//cellular monovalent inorganic anion homeostasis
NP_001030475.1	4923054	6.94449e+06	8691546	4.00803e+06	3709235	4.51065e+06	6.85303e+06	4.07597e+06	-0.749599	1.10139e-08	3.37511e-07	CMAS	N-acylneuraminate cytidylyltransferase [Bos taurus]	Metabolism;Metabolism	Global and overview maps;Carbohydrate metabolism	ko01100//Metabolic pathways;ko00520//Amino sugar and nucleotide sugar metabolism	K21749;K21749	-	GO:0070567//cytidylyltransferase activity	GO:0006040//amino sugar metabolic process
NP_001039509.1	10871464	12178119	11842371	7.03674e+06	9653211	5.90686e+06	1.16307e+07	7.53227e+06	-0.626775	0.00204594	0.0107066	CMPK1	UMP-CMP kinase [Bos taurus]	Metabolism;Metabolism;Metabolism	Global and overview maps;Nucleotide metabolism;Xenobiotics biodegradation and metabolism	ko01100//Metabolic pathways;ko00240//Pyrimidine metabolism;ko00983//Drug metabolism - other enzymes	K13800;K13800;K13800	GO:0031988//membrane-bounded vesicle;GO:0043231//intracellular membrane-bounded organelle;GO:0043232//intracellular non-membrane-bounded organelle	GO:0016776//phosphotransferase activity, phosphate group as acceptor;GO:0019201//nucleotide kinase activity;GO:0032550//purine ribonucleoside binding	GO:0006220//pyrimidine nucleotide metabolic process;GO:0009132//nucleoside diphosphate metabolic process;GO:0009141//nucleoside triphosphate metabolic process;GO:0019856//pyrimidine nucleobase biosynthetic process
XP_002691535.4	456587	166176	341264	745119	390845	1.01149e+06	321342	715818	1.15548	0.0027508	0.0135705	CMPK2	PREDICTED: UMP-CMP kinase 2, mitochondrial isoform X2 [Ovis aries musimon]	Metabolism;Metabolism	Global and overview maps;Nucleotide metabolism	ko01100//Metabolic pathways;ko00240//Pyrimidine metabolism	K13809;K13809	-	-	-
XP_010812368.1	946943	1.58536e+06	1.92998e+06	609517	690424	581959	1.48743e+06	627300	-1.24559	0.000839459	0.00511724	COQ5	PREDICTED: 2-methoxy-6-polyprenyl-1,4-benzoquinol methylase, mitochondrial [Bos mutus]	Metabolism;Metabolism	Global and overview maps;Metabolism of cofactors and vitamins	ko01100//Metabolic pathways;ko00130//Ubiquinone and other terpenoid-quinone biosynthesis	K06127;K06127	-	GO:0016741//transferase activity, transferring one-carbon groups	GO:0008152//metabolic process
NP_001014849.1	373368	601070	549013	234502	218628	283337	507817	245489	-1.04865	0.000513283	0.0034234	COQ7	5-demethoxyubiquinone hydroxylase, mitochondrial isoform 2 [Bos taurus]	Metabolism;Metabolism	Global and overview maps;Metabolism of cofactors and vitamins	ko01100//Metabolic pathways;ko00130//Ubiquinone and other terpenoid-quinone biosynthesis	K06134;K06134	GO:0019866//organelle inner membrane;GO:0043231//intracellular membrane-bounded organelle	GO:0043169//cation binding	GO:0001838//embryonic epithelial tube formation;GO:0006743//ubiquinone metabolic process;GO:0006979//response to oxidative stress;GO:0007005//mitochondrion organization;GO:0010259//multicellular organism aging;GO:0030154//cell differentiation;GO:0042773//ATP synthesis coupled electron transport;GO:0043009//chordate embryonic development
NP_001179322.1	764821	664317	604880	3058914	1.90065e+06	3.95576e+06	678006	2971773	2.13195	0.000280034	0.00207751	CPOX	coproporphyrinogen-III oxidase, mitochondrial [Bos taurus]	Metabolism;Metabolism	Global and overview maps;Metabolism of cofactors and vitamins	ko01100//Metabolic pathways;ko00860//Porphyrin and chlorophyll metabolism	K00228;K00228	GO:0019866//organelle inner membrane;GO:0031970//organelle envelope lumen;GO:0043231//intracellular membrane-bounded organelle	GO:0005198//structural molecule activity;GO:0016634//oxidoreductase activity, acting on the CH-CH group of donors, oxygen as acceptor;GO:0046983//protein dimerization activity	GO:0006779//porphyrin-containing compound biosynthetic process;GO:0009636//response to toxic substance;GO:0010033//response to organic substance;GO:0010038//response to metal ion;GO:0044710//single-organism metabolic process
NP_776718.1	1.36199e+06	995563	998042	1.99187e+06	3.46941e+06	1.84315e+06	1.11853e+06	2.43481e+06	1.1222	0.00141059	0.00790465	CRYL1	lambda-crystallin homolog [Bos taurus]	Metabolism;Metabolism	Global and overview maps;Carbohydrate metabolism	ko01100//Metabolic pathways;ko00040//Pentose and glucuronate interconversions	K13247;K13247	GO:0031988//membrane-bounded vesicle;GO:0044444//cytoplasmic part	GO:0016616//oxidoreductase activity, acting on the CH-OH group of donors, NAD or NADP as acceptor;GO:0043168//anion binding;GO:0046983//protein dimerization activity;GO:0048037//cofactor binding	GO:0032787//monocarboxylic acid metabolic process
XP_005206297.1	691786	1.14266e+06	923439	459899	313570	250221	919296	341230	-1.42979	1.16452e-06	1.97309e-05	CSAD	PREDICTED: cysteine sulfinic acid decarboxylase [Bos taurus]	Metabolism;Metabolism	Global and overview maps;Metabolism of other amino acids	ko01100//Metabolic pathways;ko00430//Taurine and hypotaurine metabolism	K01594;K01594	-	GO:0016830//carbon-carbon lyase activity;GO:0043168//anion binding	GO:0043436//oxoacid metabolic process
NP_001019738.1	3.38433e+06	4721241	3787504	1.62542e+06	3.12365e+06	1326734	3.96436e+06	2.02527e+06	-0.968974	4.62101e-06	6.53571e-05	CTH	cystathionine gamma-lyase [Bos taurus]	Metabolism;Metabolism;Metabolism;Metabolism;Metabolism	Global and overview maps;Global and overview maps;Amino acid metabolism;Amino acid metabolism;Metabolism of other amino acids	ko01100//Metabolic pathways;ko01230//Biosynthesis of amino acids;ko00270//Cysteine and methionine metabolism;ko00260//Glycine, serine and threonine metabolism;ko00450//Selenocompound metabolism	K01758;K01758;K01758;K01758;K01758	GO:0031988//membrane-bounded vesicle;GO:0043231//intracellular membrane-bounded organelle	GO:0005515//protein binding;GO:0016846//carbon-sulfur lyase activity;GO:0043168//anion binding	GO:0000097//sulfur amino acid biosynthetic process;GO:0018205//peptidyl-lysine modification;GO:0043066//negative regulation of apoptotic process;GO:0043122//regulation of I-kappaB kinase/NF-kappaB signaling;GO:0051091//positive regulation of sequence-specific DNA binding transcription factor activity;GO:0051260//protein homooligomerization
NP_788817.1	330659	241068	291742	1.71215e+06	799605	1354381	287823	1.28871e+06	2.16268	4.82379e-07	9.3228e-06	CYP11A1	cholesterol side-chain cleavage enzyme, mitochondrial precursor [Bos taurus]	Metabolism;Human Diseases;Organismal Systems;Organismal Systems;Organismal Systems;Metabolism	Global and overview maps;Endocrine and metabolic diseases;Endocrine system;Endocrine system;Endocrine system;Lipid metabolism	ko01100//Metabolic pathways;ko04934//Cushing syndrome;ko04925//Aldosterone synthesis and secretion;ko04927//Cortisol synthesis and secretion;ko04913//Ovarian Steroidogenesis;ko00140//Steroid hormone biosynthesis	K00498;K00498;K00498;K00498;K00498;K00498	GO:0031090//organelle membrane;GO:0043231//intracellular membrane-bounded organelle	GO:0008395//steroid hydroxylase activity;GO:0046906//tetrapyrrole binding;GO:0046914//transition metal ion binding	GO:0006694//steroid biosynthetic process;GO:0016125//sterol metabolic process
NP_001076882.1	988108	1296364	1.21373e+06	3.18911e+06	2.62502e+06	2828250	1.16607e+06	2.88079e+06	1.30482	1.74375e-08	5.04796e-07	CYP27A1	sterol 26-hydroxylase, mitochondrial [Bos taurus]	Metabolism;Organismal Systems;Organismal Systems;Metabolism	Global and overview maps;Endocrine system;Digestive system;Lipid metabolism	ko01100//Metabolic pathways;ko03320//PPAR signaling pathway;ko04979//Cholesterol metabolism;ko00120//Primary bile acid biosynthesis	K00488;K00488;K00488;K00488	GO:0019866//organelle inner membrane;GO:0043231//intracellular membrane-bounded organelle	GO:0016491//oxidoreductase activity;GO:0046906//tetrapyrrole binding;GO:0046914//transition metal ion binding	GO:0044710//single-organism metabolic process
XP_024840513.1	48136.3	93704.3	419116	4.36887e+06	710459	9296712	186985	4.79201e+06	4.67963	0.00232147	0.0119012	CYP3A24	TPA: cytochrome P450, family 3, subfamily A, polypeptide 4 [Bos taurus]	Metabolism;Organismal Systems;Human Diseases;Metabolism;Metabolism;Metabolism	Global and overview maps;Digestive system;Cancers;Lipid metabolism;Metabolism of cofactors and vitamins;Lipid metabolism	ko01100//Metabolic pathways;ko04976//Bile secretion;ko05204//Chemical carcinogenesis;ko00591//Linoleic acid metabolism;ko00830//Retinol metabolism;ko00140//Steroid hormone biosynthesis	K07424;K07424;K07424;K07424;K07424;K07424	GO:0031090//organelle membrane;GO:0043231//intracellular membrane-bounded organelle	GO:0016712//oxidoreductase activity, acting on paired donors, with incorporation or reduction of molecular oxygen, reduced flavin or flavoprotein as one donor, and incorporation of one atom of oxygen;GO:0046906//tetrapyrrole binding;GO:0046914//transition metal ion binding	GO:0044710//single-organism metabolic process
NP_776330.1	5262885	6.15969e+06	6.47632e+06	1771848	3808796	1.57869e+06	5966298	2.38644e+06	-1.32197	6.3448e-08	1.57261e-06	DBT	PREDICTED: lipoamide acyltransferase component of branched-chain alpha-keto acid dehydrogenase complex, mitochondrial [Bos indicus]	Metabolism;Metabolism;Metabolism	Global and overview maps;Amino acid metabolism;Carbohydrate metabolism	ko01100//Metabolic pathways;ko00280//Valine, leucine and isoleucine degradation;ko00640//Propanoate metabolism	K09699;K09699;K09699	GO:0009295//nucleoid;GO:0044429//mitochondrial part	GO:0016747//transferase activity, transferring acyl groups other than amino-acyl groups	-
NP_001069359.1	2.15058e+06	2.69174e+06	2649365	1007827	1.4572e+06	915427	2.49723e+06	1.12682e+06	-1.14807	7.44998e-07	1.34793e-05	DCXR	L-xylulose reductase [Bos taurus]	Metabolism;Metabolism	Global and overview maps;Carbohydrate metabolism	ko01100//Metabolic pathways;ko00040//Pentose and glucuronate interconversions	K03331;K03331	GO:0005874//microtubule;GO:0031988//membrane-bounded vesicle;GO:0042995//cell projection;GO:0043231//intracellular membrane-bounded organelle	GO:0005515//protein binding;GO:0016616//oxidoreductase activity, acting on the CH-OH group of donors, NAD or NADP as acceptor;GO:0016651//oxidoreductase activity, acting on NAD(P)H	GO:0019318//hexose metabolic process;GO:0019321//pentose metabolic process;GO:0046496//nicotinamide nucleotide metabolic process;GO:0051260//protein homooligomerization
NP_001071328.1	422624	287214	287077	777102	744571	820054	332305	780576	1.23203	0.00654124	0.0266947	DGKA	PREDICTED: diacylglycerol kinase alpha isoform X1 [Bubalus bubalis]	Metabolism;Environmental Information Processing;Environmental Information Processing;Human Diseases;Metabolism;Metabolism	Global and overview maps;Signal transduction;Signal transduction;Cancers;Lipid metabolism;Lipid metabolism	ko01100//Metabolic pathways;ko04072//Phospholipase D signaling pathway;ko04070//Phosphatidylinositol signaling system;ko05231//Choline metabolism in cancer;ko00564//Glycerophospholipid metabolism;ko00561//Glycerolipid metabolism	K00901;K00901;K00901;K00901;K00901;K00901	GO:0016020//membrane;GO:0044444//cytoplasmic part	GO:0008289//lipid binding;GO:0016301//kinase activity;GO:0032550//purine ribonucleoside binding;GO:0046872//metal ion binding	GO:0006796//phosphate-containing compound metabolic process;GO:0007186//G-protein coupled receptor signaling pathway
NP_777247.2	864943	1.06439e+06	1.24943e+06	574369	926499	572985	1.05959e+06	691284	-0.616151	0.00904276	0.0346775	DHRS4	dehydrogenase/reductase SDR family member 4 [Bos taurus]	Metabolism;Cellular Processes;Metabolism	Global and overview maps;Transport and catabolism;Metabolism of cofactors and vitamins	ko01100//Metabolic pathways;ko04146//Peroxisome;ko00830//Retinol metabolism	K11147;K11147;K11147	GO:0042579//microbody	GO:0016616//oxidoreductase activity, acting on the CH-OH group of donors, NAD or NADP as acceptor	GO:0001523//retinoid metabolic process
NP_872592.2	67918	54421.2	69542.9	364835	128939	443515	63960.7	312430	2.28827	0.00359069	0.0168698	DNMT1	PREDICTED: DNA (cytosine-5)-methyltransferase 1 [Bos indicus]	Metabolism;Human Diseases;Metabolism	Global and overview maps;Cancers;Amino acid metabolism	ko01100//Metabolic pathways;ko05206//MicroRNAs in cancer;ko00270//Cysteine and methionine metabolism	K00558;K00558;K00558	GO:0000775//chromosome, centromeric region;GO:0000785//chromatin;GO:0043231//intracellular membrane-bounded organelle	GO:0000166//nucleotide binding;GO:0003676//nucleic acid binding;GO:0005515//protein binding;GO:0008757//S-adenosylmethionine-dependent methyltransferase activity;GO:0046914//transition metal ion binding	GO:0006357//regulation of transcription from RNA polymerase II promoter;GO:0008283//cell proliferation;GO:0010629//negative regulation of gene expression;GO:0031061//negative regulation of histone methylation;GO:0031062//positive regulation of histone methylation;GO:0032776//DNA methylation on cytosine;GO:0043200//response to amino acid
NP_776466.1	1.76079e+06	2649265	2.79757e+06	1.08124e+06	2.22693e+06	1.27955e+06	2.40254e+06	1.52924e+06	-0.651748	0.00961903	0.0362138	DPYD	dihydropyrimidine dehydrogenase [NADP(+)] [Bos taurus]	Metabolism;Metabolism;Metabolism;Metabolism;Metabolism	Global and overview maps;Nucleotide metabolism;Xenobiotics biodegradation and metabolism;Metabolism of other amino acids;Metabolism of cofactors and vitamins	ko01100//Metabolic pathways;ko00240//Pyrimidine metabolism;ko00983//Drug metabolism - other enzymes;ko00410//beta-Alanine metabolism;ko00770//Pantothenate and CoA biosynthesis	K00207;K00207;K00207;K00207;K00207	-	-	-
NP_001020377.2	14782535	20208428	21392508	9699075	15064992	9664236	1.87945e+07	11476101	-0.711677	8.4503e-09	2.7375e-07	ECHS1	enoyl-CoA hydratase, mitochondrial precursor [Bos taurus]	Metabolism;Metabolism;Metabolism;Metabolism;Metabolism;Metabolism;Metabolism;Metabolism;Metabolism;Metabolism;Metabolism	Global and overview maps;Global and overview maps;Amino acid metabolism;Global and overview maps;Amino acid metabolism;Lipid metabolism;Carbohydrate metabolism;Amino acid metabolism;Metabolism of other amino acids;Carbohydrate metabolism;Lipid metabolism	ko01100//Metabolic pathways;ko01200//Carbon metabolism;ko00310//Lysine degradation;ko01212//Fatty acid metabolism;ko00280//Valine, leucine and isoleucine degradation;ko00071//Fatty acid degradation;ko00640//Propanoate metabolism;ko00380//Tryptophan metabolism;ko00410//beta-Alanine metabolism;ko00650//Butanoate metabolism;ko00062//Fatty acid elongation	K07511;K07511;K07511;K07511;K07511;K07511;K07511;K07511;K07511;K07511;K07511	GO:0031988//membrane-bounded vesicle;GO:0044429//mitochondrial part	GO:0003824//catalytic activity	GO:0009062//fatty acid catabolic process
NP_001069248.2	858620	1.83381e+06	1.9702e+06	662631	1.2171e+06	485194	1.55421e+06	788307	-0.979353	1.79557e-10	8.91624e-09	EHHADH	peroxisomal bifunctional enzyme [Bos taurus]	Metabolism;Metabolism;Organismal Systems;Cellular Processes;Metabolism;Metabolism;Metabolism;Metabolism;Metabolism;Metabolism;Metabolism;Metabolism	Global and overview maps;Global and overview maps;Endocrine system;Transport and catabolism;Amino acid metabolism;Global and overview maps;Amino acid metabolism;Lipid metabolism;Carbohydrate metabolism;Amino acid metabolism;Metabolism of other amino acids;Carbohydrate metabolism	ko01100//Metabolic pathways;ko01200//Carbon metabolism;ko03320//PPAR signaling pathway;ko04146//Peroxisome;ko00310//Lysine degradation;ko01212//Fatty acid metabolism;ko00280//Valine, leucine and isoleucine degradation;ko00071//Fatty acid degradation;ko00640//Propanoate metabolism;ko00380//Tryptophan metabolism;ko00410//beta-Alanine metabolism;ko00650//Butanoate metabolism	K07514;K07514;K07514;K07514;K07514;K07514;K07514;K07514;K07514;K07514;K07514;K07514	GO:0042579//microbody	GO:0005515//protein binding;GO:0016616//oxidoreductase activity, acting on the CH-OH group of donors, NAD or NADP as acceptor;GO:0048037//cofactor binding	GO:0006473//protein acetylation;GO:0032787//monocarboxylic acid metabolic process
NP_776474.2	55308196	40601396	46228280	121367816	95270408	143787984	4.73793e+07	1.20142e+08	1.34241	2.01623e-16	3.26581e-14	ENO1	alpha-enolase [Bos taurus]	Metabolism;Environmental Information Processing;Metabolism;Genetic Information Processing;Metabolism;Metabolism	Global and overview maps;Signal transduction;Global and overview maps;Folding, sorting and degradation;Global and overview maps;Carbohydrate metabolism	ko01100//Metabolic pathways;ko04066//HIF-1 signaling pathway;ko01200//Carbon metabolism;ko03018//RNA degradation;ko01230//Biosynthesis of amino acids;ko00010//Glycolysis / Gluconeogenesis	K01689;K01689;K01689;K01689;K01689;K01689	GO:0031988//membrane-bounded vesicle;GO:0044421//extracellular region part;GO:0044424//intracellular part	GO:0003723//RNA binding;GO:0016836//hydro-lyase activity;GO:0046872//metal ion binding	GO:0001558//regulation of cell growth;GO:0006090//pyruvate metabolic process;GO:0006355//regulation of transcription, DNA-templated;GO:0051707//response to other organism
NP_001069391.1	378422	731433	691330	21857.1	190055	25448.3	600395	79120.2	-2.92379	0.00111697	0.00652811	ENPP3	ectonucleotide pyrophosphatase/phosphodiesterase family member 3 [Bos taurus]	Metabolism;Metabolism;Metabolism;Metabolism;Metabolism;Metabolism;Metabolism	Global and overview maps;Nucleotide metabolism;Nucleotide metabolism;Metabolism of cofactors and vitamins;Carbohydrate metabolism;Metabolism of cofactors and vitamins;Metabolism of cofactors and vitamins	ko01100//Metabolic pathways;ko00230//Purine metabolism;ko00240//Pyrimidine metabolism;ko00760//Nicotinate and nicotinamide metabolism;ko00500//Starch and sucrose metabolism;ko00770//Pantothenate and CoA biosynthesis;ko00740//Riboflavin metabolism	K01513;K01513;K01513;K01513;K01513;K01513;K01513	GO:0031224//intrinsic component of membrane;GO:0031988//membrane-bounded vesicle;GO:0044444//cytoplasmic part	GO:0001871//pattern binding;GO:0004527//exonuclease activity;GO:0004551//nucleotide diphosphatase activity;GO:0038024//cargo receptor activity;GO:0043169//cation binding	GO:0002376//immune system process;GO:0006897//endocytosis;GO:0009141//nucleoside triphosphate metabolic process;GO:0090304//nucleic acid metabolic process
NP_001069002.1	1.3323e+06	839251	814964	2.36935e+06	1.10254e+06	2.96183e+06	995504	2.14457e+06	1.10719	0.00763418	0.0303893	EPHX2	bifunctional epoxide hydrolase 2 [Bos taurus]	Metabolism;Cellular Processes;Metabolism	Global and overview maps;Transport and catabolism;Lipid metabolism	ko01100//Metabolic pathways;ko04146//Peroxisome;ko00590//Arachidonic acid metabolism	K08726;K08726;K08726	GO:0031988//membrane-bounded vesicle;GO:0042579//microbody	GO:0005515//protein binding;GO:0016791//phosphatase activity;GO:0016803//ether hydrolase activity	GO:0009810//stilbene metabolic process;GO:0010467//gene expression;GO:0016311//dephosphorylation;GO:0019218//regulation of steroid metabolic process;GO:0055092//sterol homeostasis
NP_001092382.1	1.93281e+06	4340456	4743621	617059	1560458	279731	3.6723e+06	819082	-2.1646	2.22318e-08	6.27565e-07	FAH	fumarylacetoacetase [Bos taurus]	Metabolism;Metabolism	Global and overview maps;Amino acid metabolism	ko01100//Metabolic pathways;ko00350//Tyrosine metabolism	K01555;K01555	GO:0031988//membrane-bounded vesicle	GO:0016823//hydrolase activity, acting on acid carbon-carbon bonds, in ketonic substances;GO:0046914//transition metal ion binding	GO:0006525//arginine metabolic process;GO:0006558//L-phenylalanine metabolic process;GO:0006570//tyrosine metabolic process
NP_001012687.1	82657000	133780240	139146448	2.80902e+06	19883188	2.55634e+06	118527896	8.41618e+06	-3.81592	1.98756e-116	1.35214e-112	FASN	fatty acid synthase [Bos taurus]	Metabolism;Organismal Systems;Environmental Information Processing;Metabolism;Metabolism	Global and overview maps;Endocrine system;Signal transduction;Global and overview maps;Lipid metabolism	ko01100//Metabolic pathways;ko04910//Insulin signaling pathway;ko04152//AMPK signaling pathway;ko01212//Fatty acid metabolism;ko00061//Fatty acid biosynthesis	K00665;K00665;K00665;K00665;K00665	GO:0016020//membrane;GO:0048770//pigment granule	GO:0003723//RNA binding;GO:0016297//acyl-[acyl-carrier-protein] hydrolase activity;GO:0016628//oxidoreductase activity, acting on the CH-CH group of donors, NAD or NADP as acceptor;GO:0019171//3-hydroxyacyl-[acyl-carrier-protein] dehydratase activity;GO:0046914//transition metal ion binding	GO:0006631//fatty acid metabolic process;GO:0070670//response to interleukin-4
NP_803463.1	685421	969811	1.13866e+06	421956	732867	541591	931296	565471	-0.719786	0.00282675	0.0138751	FDPS	farnesyl pyrophosphate synthase [Bos taurus]	Metabolism;Human Diseases;Human Diseases;Metabolism	Global and overview maps;Infectious diseases;Infectious diseases;Metabolism of terpenoids and polyketides	ko01100//Metabolic pathways;ko05166//HTLV-I infection;ko05164//Influenza A;ko00900//Terpenoid backbone biosynthesis	K00787;K00787;K00787;K00787	GO:0044424//intracellular part	GO:0004659//prenyltransferase activity;GO:0043169//cation binding	GO:0006694//steroid biosynthetic process;GO:0008203//cholesterol metabolic process;GO:0008654//phospholipid biosynthetic process;GO:0044403//symbiosis, encompassing mutualism through parasitism
NP_776338.1	3.23903e+06	5.04142e+06	4410036	2.09878e+06	1673699	2.60601e+06	4.23016e+06	2.12616e+06	-0.992461	0.00540645	0.0230452	GAA	lysosomal alpha-glucosidase precursor [Bos taurus]	Metabolism;Cellular Processes;Metabolism;Metabolism	Global and overview maps;Transport and catabolism;Carbohydrate metabolism;Carbohydrate metabolism	ko01100//Metabolic pathways;ko04142//Lysosome;ko00500//Starch and sucrose metabolism;ko00052//Galactose metabolism	K12316;K12316;K12316;K12316	GO:0000323//lytic vacuole;GO:0005774//vacuolar membrane;GO:0031988//membrane-bounded vesicle	GO:0005488//binding;GO:0090599//alpha-glucosidase activity	GO:0003011//involuntary skeletal muscle contraction;GO:0005977//glycogen metabolic process;GO:0007033//vacuole organization;GO:0007610//behavior;GO:0009887//organ morphogenesis;GO:0019725//cellular homeostasis;GO:0050905//neuromuscular process;GO:0051651//maintenance of location in cell
NP_001193137.1	4960974	5920034	6072493	2.54267e+06	3.32386e+06	2.31972e+06	5651167	2.72875e+06	-1.05031	2.56603e-13	2.23804e-11	GALE	PREDICTED: UDP-glucose 4-epimerase isoform X1 [Bubalus bubalis]	Metabolism;Metabolism;Metabolism	Global and overview maps;Carbohydrate metabolism;Carbohydrate metabolism	ko01100//Metabolic pathways;ko00520//Amino sugar and nucleotide sugar metabolism;ko00052//Galactose metabolism	K01784;K01784;K01784	GO:0031988//membrane-bounded vesicle	GO:0016857//racemase and epimerase activity, acting on carbohydrates and derivatives;GO:0046983//protein dimerization activity;GO:0048037//cofactor binding	GO:0006012//galactose metabolic process
NP_001092851.1	2.0614e+06	2.24493e+06	1.76242e+06	4.33236e+06	2.1658e+06	4692229	2.02291e+06	3.73013e+06	0.882791	5.95317e-08	1.50533e-06	GALK1	galactokinase [Bos taurus]	Metabolism;Metabolism;Metabolism	Global and overview maps;Carbohydrate metabolism;Carbohydrate metabolism	ko01100//Metabolic pathways;ko00520//Amino sugar and nucleotide sugar metabolism;ko00052//Galactose metabolism	K00849;K00849;K00849	GO:0031988//membrane-bounded vesicle;GO:0044424//intracellular part	GO:0016773//phosphotransferase activity, alcohol group as acceptor;GO:0032550//purine ribonucleoside binding;GO:0048029//monosaccharide binding	GO:0006059//hexitol metabolic process;GO:0016310//phosphorylation;GO:0019318//hexose metabolic process
NP_001029967.1	18841464	17611438	18534748	3.48836e+06	9957832	3.0746e+06	1.83292e+07	5.50693e+06	-1.73482	4.4842e-13	3.81325e-11	GALM	aldose 1-epimerase [Bos taurus]	Metabolism;Metabolism;Metabolism	Global and overview maps;Carbohydrate metabolism;Carbohydrate metabolism	ko01100//Metabolic pathways;ko00010//Glycolysis / Gluconeogenesis;ko00052//Galactose metabolism	K01785;K01785;K01785	GO:0031988//membrane-bounded vesicle;GO:0044424//intracellular part	GO:0005488//binding;GO:0016857//racemase and epimerase activity, acting on carbohydrates and derivatives	GO:0019318//hexose metabolic process
NP_001193258.1	1.17869e+06	610016	547281	1340734	1001209	1.3388e+06	778663	1.22691e+06	0.655964	0.00558132	0.023569	GALNS	N-acetylgalactosamine-6-sulfatase precursor [Bos taurus]	Metabolism;Cellular Processes;Metabolism	Global and overview maps;Transport and catabolism;Glycan biosynthesis and metabolism	ko01100//Metabolic pathways;ko04142//Lysosome;ko00531//Glycosaminoglycan degradation	K01132;K01132;K01132	GO:0000323//lytic vacuole;GO:0031988//membrane-bounded vesicle	GO:0008484//sulfuric ester hydrolase activity;GO:0043169//cation binding	-
XP_015327817.2	NA	NA	153089	508166	NA	673817	153089	590991	1.94876	0.004079	0.0185739	GALNT10	PREDICTED: polypeptide N-acetylgalactosaminyltransferase 10 isoform X2 [Ovis aries musimon]	Metabolism;Metabolism	Global and overview maps;Glycan biosynthesis and metabolism	ko01100//Metabolic pathways;ko00512//Mucin type O-glycan biosynthesis	K00710;K00710	GO:0031090//organelle membrane;GO:0031224//intrinsic component of membrane;GO:0043231//intracellular membrane-bounded organelle	GO:0008376//acetylgalactosaminyltransferase activity;GO:0043169//cation binding	GO:0006493//protein O-linked glycosylation
XP_024851808.1	298204	237712	208775	656054	194281	528941	248230	459759	0.889198	0.000400408	0.00280822	GALNT7	PREDICTED: N-acetylgalactosaminyltransferase 7 isoform X1 [Capra hircus]	Metabolism;Metabolism	Global and overview maps;Glycan biosynthesis and metabolism	ko01100//Metabolic pathways;ko00512//Mucin type O-glycan biosynthesis	K00710;K00710	GO:0031224//intrinsic component of membrane;GO:0031988//membrane-bounded vesicle;GO:0043231//intracellular membrane-bounded organelle	GO:0005488//binding;GO:0008376//acetylgalactosaminyltransferase activity	GO:0006486//protein glycosylation
NP_001033633.1	1.27549e+06	1.82868e+06	1.83825e+06	961353	1.36203e+06	781732	1.64747e+06	1.03504e+06	-0.670568	0.00757881	0.0302574	GAMT	guanidinoacetate N-methyltransferase [Bos taurus]	Metabolism;Metabolism;Metabolism	Global and overview maps;Amino acid metabolism;Amino acid metabolism	ko01100//Metabolic pathways;ko00330//Arginine and proline metabolism;ko00260//Glycine, serine and threonine metabolism	K00542;K00542;K00542	GO:0031988//membrane-bounded vesicle	GO:0008757//S-adenosylmethionine-dependent methyltransferase activity	GO:0008152//metabolic process;GO:0009653//anatomical structure morphogenesis;GO:0040008//regulation of growth;GO:0048232//male gamete generation
NP_001029206.1	117037840	88791392	90120984	212632432	143869120	272403840	98650072	2.09635e+08	1.08749	6.11724e-05	0.00058338	GAPDH	glyceraldehyde-3-phosphate dehydrogenase [Bos taurus]	Metabolism;Human Diseases;Environmental Information Processing;Metabolism;Metabolism;Metabolism	Global and overview maps;Neurodegenerative diseases;Signal transduction;Global and overview maps;Global and overview maps;Carbohydrate metabolism	ko01100//Metabolic pathways;ko05010//Alzheimer disease;ko04066//HIF-1 signaling pathway;ko01200//Carbon metabolism;ko01230//Biosynthesis of amino acids;ko00010//Glycolysis / Gluconeogenesis	K00134;K00134;K00134;K00134;K00134;K00134	GO:0005856//cytoskeleton;GO:0016020//membrane;GO:0031988//membrane-bounded vesicle;GO:0043231//intracellular membrane-bounded organelle;GO:0043234//protein complex;GO:0044444//cytoplasmic part	GO:0000166//nucleotide binding;GO:0015631//tubulin binding;GO:0016620//oxidoreductase activity, acting on the aldehyde or oxo group of donors, NAD or NADP as acceptor;GO:0016769//transferase activity, transferring nitrogenous groups	GO:0006090//pyruvate metabolic process;GO:0006417//regulation of translation;GO:0007017//microtubule-based process;GO:0012501//programmed cell death;GO:0018119//peptidyl-cysteine S-nitrosylation;GO:0019318//hexose metabolic process;GO:0031647//regulation of protein stability;GO:0034341//response to interferon-gamma;GO:0070997//neuron death
NP_001035563.1	3.70325e+06	2910127	3334641	5348560	2.35863e+06	7.52052e+06	3.31601e+06	5.0759e+06	0.614219	0.00769305	0.0305165	GART	trifunctional purine biosynthetic protein adenosine-3 [Bos taurus]	Metabolism;Metabolism;Human Diseases;Metabolism	Global and overview maps;Nucleotide metabolism;Drug resistance;Metabolism of cofactors and vitamins	ko01100//Metabolic pathways;ko00230//Purine metabolism;ko01523//Antifolate resistance;ko00670//One carbon pool by folate	K11787;K11787;K11787;K11787	GO:0031988//membrane-bounded vesicle;GO:0044424//intracellular part	GO:0016742//hydroxymethyl-, formyl- and related transferase activity;GO:0016882//cyclo-ligase activity;GO:0032550//purine ribonucleoside binding;GO:0043169//cation binding	GO:0006144//purine nucleobase metabolic process;GO:0006188//IMP biosynthetic process
NP_001095772.1	864313	1.29277e+06	1.19758e+06	184773	546010	147226	1.11822e+06	292670	-1.93386	0.011413	0.0413874	GCK	glucokinase [Bos taurus]	Metabolism;Organismal Systems;Organismal Systems;Metabolism;Organismal Systems;Human Diseases;Metabolism;Organismal Systems;Metabolism;Human Diseases;Metabolism;Metabolism;Metabolism;Human Diseases	Global and overview maps;Endocrine system;Endocrine system;Global and overview maps;Endocrine system;Cancers;Carbohydrate metabolism;Endocrine system;Carbohydrate metabolism;Endocrine and metabolic diseases;Carbohydrate metabolism;Carbohydrate metabolism;Biosynthesis of other secondary metabolites;Endocrine and metabolic diseases	ko01100//Metabolic pathways;ko04910//Insulin signaling pathway;ko04922//Glucagon signaling pathway;ko01200//Carbon metabolism;ko04917//Prolactin signaling pathway;ko05230//Central carbon metabolism in cancer;ko00520//Amino sugar and nucleotide sugar metabolism;ko04911//Insulin secretion;ko00010//Glycolysis / Gluconeogenesis;ko04930//Type II diabetes mellitus;ko00500//Starch and sucrose metabolism…	K12407;K12407;K12407;K12407;K12407;K12407;K12407;K12407;K12407;K12407;K12407;K12407;K12407;K12407	GO:0043231//intracellular membrane-bounded organelle;GO:0044444//cytoplasmic part	GO:0004396//hexokinase activity;GO:0032550//purine ribonucleoside binding;GO:0048029//monosaccharide binding	GO:0005979//regulation of glycogen biosynthetic process;GO:0006090//pyruvate metabolic process;GO:0006111//regulation of gluconeogenesis;GO:0009732//detection of hexose stimulus;GO:0010959//regulation of metal ion transport;GO:0016310//phosphorylation;GO:0042593//glucose homeostasis;GO:0046496//nicotinamide nucleotide metabolic process;GO:0050796//regulation of insulin secretion
NP_001033232.1	536378	493240	533084	1.31232e+06	876601	1554479	520900	1.2478e+06	1.26031	0.00218849	0.0113047	GCLM	glutamate--cysteine ligase regulatory subunit [Bos taurus]	Metabolism;Cellular Processes;Metabolism;Metabolism	Global and overview maps;Cell growth and death;Amino acid metabolism;Metabolism of other amino acids	ko01100//Metabolic pathways;ko04216//Ferroptosis;ko00270//Cysteine and methionine metabolism;ko00480//Glutathione metabolism	K11205;K11205;K11205;K11205	-	-	-
NP_001179549.2	2.51698e+06	2.93563e+06	2.1514e+06	14460761	3.5974e+06	14989426	2.53467e+06	1.10159e+07	2.11971	1.57867e-06	2.5693e-05	GDA	PREDICTED: guanine deaminase [Bos indicus]	Metabolism;Metabolism	Global and overview maps;Nucleotide metabolism	ko01100//Metabolic pathways;ko00230//Purine metabolism	K01487;K01487	GO:0031988//membrane-bounded vesicle	GO:0016814//hydrolase activity, acting on carbon-nitrogen (but not peptide) bonds, in cyclic amidines;GO:0046914//transition metal ion binding	-
NP_001103431.1	2054719	3.96364e+06	3.92574e+06	1868381	2010344	1.94613e+06	3314701	1.94162e+06	-0.771619	1.36334e-05	0.000169379	Gfpt1	glutamine--fructose-6-phosphate aminotransferase [isomerizing] 1 [Bos taurus]	Metabolism;Human Diseases;Metabolism;Metabolism	Global and overview maps;Endocrine and metabolic diseases;Carbohydrate metabolism;Amino acid metabolism	ko01100//Metabolic pathways;ko04931//Insulin resistance;ko00520//Amino sugar and nucleotide sugar metabolism;ko00250//Alanine, aspartate and glutamate metabolism	K00820;K00820;K00820;K00820	GO:0031988//membrane-bounded vesicle;GO:0044444//cytoplasmic part	GO:0031406//carboxylic acid binding;GO:0070548//L-glutamine aminotransferase activity	GO:0005979//regulation of glycogen biosynthetic process;GO:0006041//glucosamine metabolic process;GO:0006047//UDP-N-acetylglucosamine metabolic process;GO:0006487//protein N-linked glycosylation;GO:0007623//circadian rhythm;GO:0009064//glutamine family amino acid metabolic process;GO:0030968//endoplasmic reticulum unfolded protein response;GO:0032075//positive regulation of nuclease activity;GO:0…
NP_001032699.1	736744	614497	589132	2166121	791814	2281429	646791	1.74645e+06	1.43306	0.000564634	0.00368992	GGCT	gamma-glutamylcyclotransferase [Bos taurus]	Metabolism;Metabolism	Global and overview maps;Metabolism of other amino acids	ko01100//Metabolic pathways;ko00480//Glutathione metabolism	K00682;K00682	GO:0031988//membrane-bounded vesicle;GO:0044444//cytoplasmic part	GO:0016755//transferase activity, transferring amino-acyl groups;GO:0046983//protein dimerization activity	GO:0006749//glutathione metabolic process;GO:0008637//apoptotic mitochondrial changes
NP_001193143.1	25017676	22106970	18445988	3049260	10468288	518849	21856878	4.6788e+06	-2.22388	9.3978e-05	0.000836823	GGT1	gamma-glutamyltranspeptidase 1 [Bos taurus]	Metabolism;Metabolism;Metabolism;Metabolism	Global and overview maps;Lipid metabolism;Metabolism of other amino acids;Metabolism of other amino acids	ko01100//Metabolic pathways;ko00590//Arachidonic acid metabolism;ko00480//Glutathione metabolism;ko00430//Taurine and hypotaurine metabolism	K18592;K18592;K18592;K18592	GO:0031224//intrinsic component of membrane;GO:0031982//vesicle	GO:0008242//omega peptidase activity;GO:0016755//transferase activity, transferring amino-acyl groups	GO:0000097//sulfur amino acid biosynthetic process;GO:0006749//glutathione metabolic process;GO:0009064//glutamine family amino acid metabolic process;GO:0016485//protein processing;GO:0031347//regulation of defense response;GO:0048232//male gamete generation
XP_010815721.1	1.31281e+06	875053	917654	4.17228e+06	2.03101e+06	4807659	1.03517e+06	3.67032e+06	1.82603	0.00247706	0.0124825	GLB1	TPA: galactosidase, beta 1 precursor [Bos taurus]	Metabolism;Cellular Processes;Metabolism;Metabolism;Metabolism;Metabolism;Metabolism	Global and overview maps;Transport and catabolism;Carbohydrate metabolism;Lipid metabolism;Glycan biosynthesis and metabolism;Glycan biosynthesis and metabolism;Glycan biosynthesis and metabolism	ko01100//Metabolic pathways;ko04142//Lysosome;ko00052//Galactose metabolism;ko00600//Sphingolipid metabolism;ko00531//Glycosaminoglycan degradation;ko00511//Other glycan degradation;ko00604//Glycosphingolipid biosynthesis - ganglio series	K12309;K12309;K12309;K12309;K12309;K12309;K12309	-	-	-
NP_001071432.1	419796	268016	292134	1.73932e+06	722099	2.57522e+06	326648	1.67888e+06	2.36169	2.47661e-08	6.87689e-07	GLS	glutaminase kidney isoform, mitochondrial [Bos taurus]	Metabolism;Human Diseases;Human Diseases;Organismal Systems;Organismal Systems;Metabolism;Metabolism;Organismal Systems;Metabolism	Global and overview maps;Cancers;Cancers;Nervous system;Nervous system;Amino acid metabolism;Amino acid metabolism;Excretory system;Metabolism of other amino acids	ko01100//Metabolic pathways;ko05206//MicroRNAs in cancer;ko05230//Central carbon metabolism in cancer;ko04724//Glutamatergic synapse;ko04727//GABAergic synapse;ko00250//Alanine, aspartate and glutamate metabolism;ko00220//Arginine biosynthesis;ko04964//Proximal tubule bicarbonate reclamation;ko00471//D-Glutamine and D-glutamate metabolism	K01425;K01425;K01425;K01425;K01425;K01425;K01425;K01425;K01425	-	GO:0016811//hydrolase activity, acting on carbon-nitrogen (but not peptide) bonds, in linear amides	GO:0006536//glutamate metabolic process;GO:0006541//glutamine metabolic process;GO:0007267//cell-cell signaling;GO:0007631//feeding behavior;GO:0050877//neurological system process;GO:0051260//protein homooligomerization
XP_024838412.1	4311953	4790212	5715426	2723956	3.66873e+06	3.13961e+06	4939197	3.17743e+06	-0.636415	5.95153e-07	1.11538e-05	GMPPB	TPA: mannose-1-phosphate guanyltransferase beta [Bos taurus]	Metabolism;Metabolism;Metabolism	Global and overview maps;Carbohydrate metabolism;Carbohydrate metabolism	ko01100//Metabolic pathways;ko00520//Amino sugar and nucleotide sugar metabolism;ko00051//Fructose and mannose metabolism	K00966;K00966;K00966	GO:0031988//membrane-bounded vesicle;GO:0043231//intracellular membrane-bounded organelle	GO:0008905//mannose-phosphate guanylyltransferase activity;GO:0032550//purine ribonucleoside binding	GO:0009226//nucleotide-sugar biosynthetic process
NP_001069030.1	1.43389e+06	863082	802072	4.13825e+06	1.66899e+06	5415528	1.03301e+06	3.74092e+06	1.85653	2.75042e-06	4.13049e-05	GNS	N-acetylglucosamine-6-sulfatase precursor [Bos taurus]	Metabolism;Cellular Processes;Metabolism	Global and overview maps;Transport and catabolism;Glycan biosynthesis and metabolism	ko01100//Metabolic pathways;ko04142//Lysosome;ko00531//Glycosaminoglycan degradation	K01137;K01137;K01137	GO:0000323//lytic vacuole;GO:0031988//membrane-bounded vesicle	GO:0008484//sulfuric ester hydrolase activity;GO:0043169//cation binding	GO:0006022//aminoglycan metabolic process
NP_803468.1	2733069	2.23302e+06	2.58821e+06	4317915	3.73687e+06	5.48453e+06	2.5181e+06	4.51311e+06	0.841785	1.59595e-10	8.13807e-09	GOT1	aspartate aminotransferase, cytoplasmic [Bos taurus]	Metabolism;Metabolism;Metabolism;Metabolism;Metabolism;Metabolism;Metabolism;Metabolism;Metabolism;Metabolism;Metabolism	Global and overview maps;Global and overview maps;Global and overview maps;Amino acid metabolism;Amino acid metabolism;Amino acid metabolism;Amino acid metabolism;Amino acid metabolism;Global and overview maps;Amino acid metabolism;Amino acid metabolism	ko01100//Metabolic pathways;ko01200//Carbon metabolism;ko01230//Biosynthesis of amino acids;ko00330//Arginine and proline metabolism;ko00270//Cysteine and methionine metabolism;ko00250//Alanine, aspartate and glutamate metabolism;ko00350//Tyrosine metabolism;ko00360//Phenylalanine metabolism;ko01210//2-Oxocarboxylic acid metabolism;ko00220//Arginine biosynthesis;ko00400//Phenylalanine, tyrosine a…	K14454;K14454;K14454;K14454;K14454;K14454;K14454;K14454;K14454;K14454;K14454	GO:0031988//membrane-bounded vesicle;GO:0043231//intracellular membrane-bounded organelle;GO:0044444//cytoplasmic part	GO:0016831//carboxy-lyase activity;GO:0043168//anion binding;GO:0070546//L-phenylalanine aminotransferase activity	GO:0006071//glycerol metabolic process;GO:0006103//2-oxoglutarate metabolic process;GO:0006531//aspartate metabolic process;GO:0009064//glutamine family amino acid metabolic process;GO:0031960//response to corticosteroid;GO:0032868//response to insulin;GO:0055081//anion homeostasis
NP_777231.1	10791421	12818006	16710923	7580036	10248297	6.53123e+06	1.34401e+07	8.11985e+06	-0.72702	9.45368e-05	0.0008396	GOT2	aspartate aminotransferase, mitochondrial [Bos taurus]	Metabolism;Metabolism;Metabolism;Metabolism;Metabolism;Organismal Systems;Metabolism;Metabolism;Metabolism;Metabolism;Metabolism;Metabolism	Global and overview maps;Global and overview maps;Global and overview maps;Amino acid metabolism;Amino acid metabolism;Digestive system;Amino acid metabolism;Amino acid metabolism;Amino acid metabolism;Global and overview maps;Amino acid metabolism;Amino acid metabolism	ko01100//Metabolic pathways;ko01200//Carbon metabolism;ko01230//Biosynthesis of amino acids;ko00330//Arginine and proline metabolism;ko00270//Cysteine and methionine metabolism;ko04975//Fat digestion and absorption;ko00250//Alanine, aspartate and glutamate metabolism;ko00350//Tyrosine metabolism;ko00360//Phenylalanine metabolism;ko01210//2-Oxocarboxylic acid metabolism;ko00220//Arginine biosynthe…	K14455;K14455;K14455;K14455;K14455;K14455;K14455;K14455;K14455;K14455;K14455;K14455	GO:0019866//organelle inner membrane;GO:0031988//membrane-bounded vesicle;GO:0044429//mitochondrial part	GO:0003723//RNA binding;GO:0036137//kynurenine aminotransferase activity;GO:0043168//anion binding;GO:0070546//L-phenylalanine aminotransferase activity	GO:0006103//2-oxoglutarate metabolic process;GO:0006531//aspartate metabolic process;GO:0006869//lipid transport;GO:0009064//glutamine family amino acid metabolic process;GO:0070189//kynurenine metabolic process;GO:0097305//response to alcohol
XP_005225779.1	1.42114e+06	3.29778e+06	2.69677e+06	368827	307931	139055	2.4719e+06	271938	-3.18427	0.00906545	0.0347197	GPAM	PREDICTED: glycerol-3-phosphate acyltransferase 1, mitochondrial isoform X1 [Bos taurus]	Metabolism;Metabolism;Metabolism	Global and overview maps;Lipid metabolism;Lipid metabolism	ko01100//Metabolic pathways;ko00564//Glycerophospholipid metabolism;ko00561//Glycerolipid metabolism	K00629;K00629;K00629	GO:0019866//organelle inner membrane;GO:0031224//intrinsic component of membrane;GO:0031966//mitochondrial membrane	GO:0016747//transferase activity, transferring acyl groups other than amino-acyl groups	GO:0001817//regulation of cytokine production;GO:0002252//immune effector process;GO:0002683//negative regulation of immune system process;GO:0006641//triglyceride metabolic process;GO:0006732//coenzyme metabolic process;GO:0009746//response to hexose;GO:0032787//monocarboxylic acid metabolic process;GO:0040014//regulation of multicellular organism growth;GO:0042102//positive regulation of T cell…
NP_001035561.1	13591518	14151742	14258991	32370796	21183104	44126904	1.40008e+07	32560268	1.21761	0.000971945	0.00582368	GPI	glucose-6-phosphate isomerase [Bos taurus]	Metabolism;Metabolism;Metabolism;Metabolism;Metabolism;Metabolism	Global and overview maps;Global and overview maps;Carbohydrate metabolism;Carbohydrate metabolism;Carbohydrate metabolism;Carbohydrate metabolism	ko01100//Metabolic pathways;ko01200//Carbon metabolism;ko00520//Amino sugar and nucleotide sugar metabolism;ko00010//Glycolysis / Gluconeogenesis;ko00500//Starch and sucrose metabolism;ko00030//Pentose phosphate pathway	K01810;K01810;K01810;K01810;K01810;K01810	GO:0016020//membrane;GO:0031988//membrane-bounded vesicle;GO:0043231//intracellular membrane-bounded organelle;GO:0044421//extracellular region part	GO:0005102//receptor binding;GO:0016861//intramolecular oxidoreductase activity, interconverting aldoses and ketoses	GO:0006006//glucose metabolic process;GO:0006090//pyruvate metabolic process;GO:0048646//anatomical structure formation involved in morphogenesis
NP_001069154.1	1.03463e+06	1.25201e+06	1.37306e+06	592639	548682	524559	1.2199e+06	555293	-1.13544	0.000123446	0.0010617	Gstz1	maleylacetoacetate isomerase [Bos taurus]	Metabolism;Metabolism	Global and overview maps;Amino acid metabolism	ko01100//Metabolic pathways;ko00350//Tyrosine metabolism	K01800;K01800	GO:0043231//intracellular membrane-bounded organelle	GO:0016765//transferase activity, transferring alkyl or aryl (other than methyl) groups;GO:0016859//cis-trans isomerase activity;GO:0046983//protein dimerization activity	GO:0006520//cellular amino acid metabolic process;GO:0006790//sulfur compound metabolic process
NP_001094769.1	7852530	4748931	5.265e+06	10794362	7975764	13026746	5.95549e+06	1.0599e+07	0.831631	0.011818	0.0425385	GYS1	glycogen [starch] synthase, muscle [Bos taurus]	Metabolism;Environmental Information Processing;Organismal Systems;Environmental Information Processing;Organismal Systems;Human Diseases;Metabolism	Global and overview maps;Signal transduction;Endocrine system;Signal transduction;Endocrine system;Endocrine and metabolic diseases;Carbohydrate metabolism	ko01100//Metabolic pathways;ko04151//PI3K-Akt signaling pathway;ko04910//Insulin signaling pathway;ko04152//AMPK signaling pathway;ko04922//Glucagon signaling pathway;ko04931//Insulin resistance;ko00500//Starch and sucrose metabolism	K00693;K00693;K00693;K00693;K00693;K00693;K00693	-	-	-
NP_001096786.1	343945	309465	291264	1.01043e+06	443090	1.4091e+06	314891	954207	1.59945	0.000230786	0.0017621	HACD3	very-long-chain (3R)-3-hydroxyacyl-CoA dehydratase 3 [Bos taurus]	Metabolism;Metabolism;Metabolism;Metabolism	Global and overview maps;Global and overview maps;Lipid metabolism;Lipid metabolism	ko01100//Metabolic pathways;ko01212//Fatty acid metabolism;ko00062//Fatty acid elongation;ko01040//Biosynthesis of unsaturated fatty acids	K10703;K10703;K10703;K10703	GO:0005924//cell-substrate adherens junction;GO:0031090//organelle membrane;GO:0031224//intrinsic component of membrane;GO:0043231//intracellular membrane-bounded organelle	GO:0005515//protein binding;GO:0016836//hydro-lyase activity	GO:0000038//very long-chain fatty acid metabolic process;GO:0006633//fatty acid biosynthetic process;GO:0007265//Ras protein signal transduction;GO:0051403//stress-activated MAPK cascade
NP_776760.1	2.47577e+06	1.45842e+06	1.73034e+06	7323469	4.09011e+06	9322188	1.88817e+06	6.91192e+06	1.8721	9.1072e-15	1.16899e-12	HADHA	trifunctional enzyme subunit alpha, mitochondrial precursor [Bos taurus]	Metabolism;Metabolism;Metabolism;Metabolism;Metabolism;Metabolism;Metabolism;Metabolism;Metabolism;Metabolism;Metabolism;Metabolism	Global and overview maps;Global and overview maps;Amino acid metabolism;Global and overview maps;Amino acid metabolism;Lipid metabolism;Carbohydrate metabolism;Amino acid metabolism;Metabolism of other amino acids;Carbohydrate metabolism;Lipid metabolism;Lipid metabolism	ko01100//Metabolic pathways;ko01200//Carbon metabolism;ko00310//Lysine degradation;ko01212//Fatty acid metabolism;ko00280//Valine, leucine and isoleucine degradation;ko00071//Fatty acid degradation;ko00640//Propanoate metabolism;ko00380//Tryptophan metabolism;ko00410//beta-Alanine metabolism;ko00650//Butanoate metabolism;ko00062//Fatty acid elongation;ko01040//Biosynthesis of unsaturated fatty ac…	K07515;K07515;K07515;K07515;K07515;K07515;K07515;K07515;K07515;K07515;K07515;K07515	GO:0009295//nucleoid;GO:0019866//organelle inner membrane;GO:0036125//fatty acid beta-oxidation multienzyme complex;GO:0044429//mitochondrial part	GO:0003857//3-hydroxyacyl-CoA dehydrogenase activity;GO:0016836//hydro-lyase activity;GO:0048037//cofactor binding	GO:0009062//fatty acid catabolic process;GO:0043434//response to peptide hormone
NP_776761.1	1.2586e+06	715474	874502	3.50418e+06	1.76229e+06	3215310	949525	2.82726e+06	1.57413	1.34728e-09	5.29798e-08	HADHB	PREDICTED: trifunctional enzyme subunit beta, mitochondrial isoform X3 [Bos taurus]	Metabolism;Metabolism;Metabolism;Metabolism;Metabolism	Global and overview maps;Global and overview maps;Amino acid metabolism;Lipid metabolism;Lipid metabolism	ko01100//Metabolic pathways;ko01212//Fatty acid metabolism;ko00280//Valine, leucine and isoleucine degradation;ko00071//Fatty acid degradation;ko00062//Fatty acid elongation	K07509;K07509;K07509;K07509;K07509	GO:0009295//nucleoid;GO:0019866//organelle inner membrane;GO:0031966//mitochondrial membrane;GO:0031988//membrane-bounded vesicle	GO:0003723//RNA binding;GO:0003857//3-hydroxyacyl-CoA dehydrogenase activity;GO:0016408//C-acyltransferase activity	GO:0009062//fatty acid catabolic process
NP_001069978.2	2.21856e+06	1.66065e+06	1399060	6.22829e+06	2794381	6.93889e+06	1.75943e+06	5.32052e+06	1.59646	8.95757e-10	3.73855e-08	HEXB	beta-hexosaminidase subunit beta preproprotein [Bos taurus]	Metabolism;Cellular Processes;Metabolism;Metabolism;Metabolism;Metabolism;Metabolism	Global and overview maps;Transport and catabolism;Carbohydrate metabolism;Glycan biosynthesis and metabolism;Glycan biosynthesis and metabolism;Glycan biosynthesis and metabolism;Glycan biosynthesis and metabolism	ko01100//Metabolic pathways;ko04142//Lysosome;ko00520//Amino sugar and nucleotide sugar metabolism;ko00531//Glycosaminoglycan degradation;ko00511//Other glycan degradation;ko00603//Glycosphingolipid biosynthesis - globo and isoglobo series;ko00604//Glycosphingolipid biosynthesis - ganglio series	K12373;K12373;K12373;K12373;K12373;K12373;K12373	-	GO:0015929//hexosaminidase activity	GO:0044238//primary metabolic process
NP_001039571.1	8549223	14388581	13780729	3423294	5.41444e+06	3.4738e+06	12239511	4.10384e+06	-1.5765	5.7261e-12	3.81908e-10	HIBADH	3-hydroxyisobutyrate dehydrogenase, mitochondrial precursor [Bos taurus]	Metabolism;Metabolism	Global and overview maps;Amino acid metabolism	ko01100//Metabolic pathways;ko00280//Valine, leucine and isoleucine degradation	K00020;K00020	GO:0043231//intracellular membrane-bounded organelle	GO:0000166//nucleotide binding;GO:0016616//oxidoreductase activity, acting on the CH-OH group of donors, NAD or NADP as acceptor;GO:0048037//cofactor binding	GO:0006573//valine metabolic process;GO:0006739//NADP metabolic process;GO:0009063//cellular amino acid catabolic process
XP_015328869.1	453417	355787	465039	2.10695e+06	366530	2.94967e+06	424748	1.80772e+06	2.08949	7.94141e-06	0.000104904	HK2	PREDICTED: hexokinase-2 [Bos mutus]	Metabolism;Organismal Systems;Environmental Information Processing;Metabolism;Human Diseases;Metabolism;Metabolism;Metabolism;Human Diseases;Metabolism;Organismal Systems;Metabolism;Metabolism	Global and overview maps;Endocrine system;Signal transduction;Global and overview maps;Cancers;Carbohydrate metabolism;Carbohydrate metabolism;Carbohydrate metabolism;Endocrine and metabolic diseases;Carbohydrate metabolism;Digestive system;Carbohydrate metabolism;Biosynthesis of other secondary metabolites	ko01100//Metabolic pathways;ko04910//Insulin signaling pathway;ko04066//HIF-1 signaling pathway;ko01200//Carbon metabolism;ko05230//Central carbon metabolism in cancer;ko00520//Amino sugar and nucleotide sugar metabolism;ko00010//Glycolysis / Gluconeogenesis;ko00051//Fructose and mannose metabolism;ko04930//Type II diabetes mellitus;ko00500//Starch and sucrose metabolism;ko04973//Carbohydrate dig…	K00844;K00844;K00844;K00844;K00844;K00844;K00844;K00844;K00844;K00844;K00844;K00844;K00844	GO:0031966//mitochondrial membrane	GO:0016773//phosphotransferase activity, alcohol group as acceptor;GO:0032550//purine ribonucleoside binding	GO:0006090//pyruvate metabolic process;GO:0006915//apoptotic process;GO:0010827//regulation of glucose transport;GO:0016310//phosphorylation;GO:0019318//hexose metabolic process
XP_005209192.1	129783	149913	133066	5.95538e+06	1.04118e+06	11626588	137587	6.20772e+06	5.49565	4.75943e-20	1.61892e-17	HK3	PREDICTED: hexokinase-3 isoform X1 [Bos taurus]	Metabolism;Organismal Systems;Environmental Information Processing;Metabolism;Human Diseases;Metabolism;Metabolism;Metabolism;Human Diseases;Metabolism;Organismal Systems;Metabolism;Metabolism	Global and overview maps;Endocrine system;Signal transduction;Global and overview maps;Cancers;Carbohydrate metabolism;Carbohydrate metabolism;Carbohydrate metabolism;Endocrine and metabolic diseases;Carbohydrate metabolism;Digestive system;Carbohydrate metabolism;Biosynthesis of other secondary metabolites	ko01100//Metabolic pathways;ko04910//Insulin signaling pathway;ko04066//HIF-1 signaling pathway;ko01200//Carbon metabolism;ko05230//Central carbon metabolism in cancer;ko00520//Amino sugar and nucleotide sugar metabolism;ko00010//Glycolysis / Gluconeogenesis;ko00051//Fructose and mannose metabolism;ko04930//Type II diabetes mellitus;ko00500//Starch and sucrose metabolism;ko04973//Carbohydrate dig…	K00844;K00844;K00844;K00844;K00844;K00844;K00844;K00844;K00844;K00844;K00844;K00844;K00844	GO:0043231//intracellular membrane-bounded organelle;GO:0044444//cytoplasmic part	GO:0004396//hexokinase activity;GO:0032550//purine ribonucleoside binding	GO:0006090//pyruvate metabolic process;GO:0016310//phosphorylation;GO:0044238//primary metabolic process
NP_001068600.1	3421109	4711774	4864651	2.63702e+06	2365618	2813836	4.33251e+06	2.60549e+06	-0.733647	5.3382e-07	1.02298e-05	HMGCL	hydroxymethylglutaryl-CoA lyase, mitochondrial precursor [Bos taurus]	Metabolism;Cellular Processes;Metabolism;Metabolism;Metabolism	Global and overview maps;Transport and catabolism;Amino acid metabolism;Carbohydrate metabolism;Lipid metabolism	ko01100//Metabolic pathways;ko04146//Peroxisome;ko00280//Valine, leucine and isoleucine degradation;ko00650//Butanoate metabolism;ko00072//Synthesis and degradation of ketone bodies	K01640;K01640;K01640;K01640;K01640	GO:0019866//organelle inner membrane;GO:0042579//microbody;GO:0044429//mitochondrial part	GO:0016833//oxo-acid-lyase activity;GO:0046914//transition metal ion binding;GO:0046983//protein dimerization activity	GO:0006996//organelle organization;GO:0044249//cellular biosynthetic process;GO:0051259//protein oligomerization
NP_001014912.1	254541	84506.4	154492	1890813	834279	2.02944e+06	164513	1.58484e+06	3.26807	4.77875e-09	1.66717e-07	HMOX1	heme oxygenase 1 [Bos taurus]	Metabolism;Human Diseases;Human Diseases;Human Diseases;Environmental Information Processing;Human Diseases;Cellular Processes;Organismal Systems;Metabolism	Global and overview maps;Cancers;Cancers;Cancers;Signal transduction;Cardiovascular diseases;Cell growth and death;Digestive system;Metabolism of cofactors and vitamins	ko01100//Metabolic pathways;ko05200//Pathways in cancer;ko05225//Hepatocellular carcinoma;ko05206//MicroRNAs in cancer;ko04066//HIF-1 signaling pathway;ko05418//Fluid shear stress and atherosclerosis;ko04216//Ferroptosis;ko04978//Mineral absorption;ko00860//Porphyrin and chlorophyll metabolism	K00510;K00510;K00510;K00510;K00510;K00510;K00510;K00510;K00510	GO:0031090//organelle membrane;GO:0043231//intracellular membrane-bounded organelle;GO:0044444//cytoplasmic part	GO:0016705//oxidoreductase activity, acting on paired donors, with incorporation or reduction of molecular oxygen;GO:0043169//cation binding;GO:0046906//tetrapyrrole binding;GO:0046983//protein dimerization activity;GO:0060089//molecular transducer activity	GO:0001666//response to hypoxia;GO:0002262//myeloid cell homeostasis;GO:0006357//regulation of transcription from RNA polymerase II promoter;GO:0006787//porphyrin-containing compound catabolic process;GO:0008284//positive regulation of cell proliferation;GO:0008285//negative regulation of cell proliferation;GO:0014070//response to organic cyclic compound;GO:0043122//regulation of I-kappaB kinase/…
NP_001030259.2	339277	216715	222123	764742	613226	881508	259372	753159	1.53793	9.56761e-08	2.29185e-06	HMOX2	heme oxygenase 2 [Bos taurus]	Metabolism;Organismal Systems;Metabolism	Global and overview maps;Digestive system;Metabolism of cofactors and vitamins	ko01100//Metabolic pathways;ko04978//Mineral absorption;ko00860//Porphyrin and chlorophyll metabolism	K21418;K21418;K21418	GO:0016020//membrane	GO:0016705//oxidoreductase activity, acting on paired donors, with incorporation or reduction of molecular oxygen;GO:0043169//cation binding	GO:0055114//oxidation-reduction process
XP_002686486.1	392165	409838	462490	61330.5	313089	NA	421498	187210	-1.17087	0.0137247	0.047987	HPRT1	PREDICTED: hypoxanthine-guanine phosphoribosyltransferase [Bos taurus]	Metabolism;Metabolism;Metabolism	Global and overview maps;Nucleotide metabolism;Xenobiotics biodegradation and metabolism	ko01100//Metabolic pathways;ko00230//Purine metabolism;ko00983//Drug metabolism - other enzymes	K00760;K00760;K00760	GO:0031988//membrane-bounded vesicle;GO:0044424//intracellular part	GO:0016763//transferase activity, transferring pentosyl groups;GO:0036094//small molecule binding;GO:0046872//metal ion binding;GO:0046983//protein dimerization activity	GO:0006164//purine nucleotide biosynthetic process;GO:0009154//purine ribonucleotide catabolic process;GO:0009167//purine ribonucleoside monophosphate metabolic process;GO:0014075//response to amine;GO:0021544//subpallium development;GO:0021953//central nervous system neuron differentiation;GO:0032943//mononuclear cell proliferation;GO:0042053//regulation of dopamine metabolic process;GO:0043096/…
NP_776759.1	28738084	35093288	32793050	15665985	26592876	16583116	3.22081e+07	1.9614e+07	-0.715542	4.49109e-12	3.08615e-10	HSD17B10	3-hydroxyacyl-CoA dehydrogenase type-2 [Bos taurus]	Metabolism;Human Diseases;Metabolism	Global and overview maps;Neurodegenerative diseases;Amino acid metabolism	ko01100//Metabolic pathways;ko05010//Alzheimer disease;ko00280//Valine, leucine and isoleucine degradation	K08683;K08683;K08683	GO:0019866//organelle inner membrane;GO:0043231//intracellular membrane-bounded organelle	GO:0003723//RNA binding;GO:0033764//steroid dehydrogenase activity, acting on the CH-OH group of donors, NAD or NADP as acceptor	GO:0006399//tRNA metabolic process;GO:0044710//single-organism metabolic process
NP_001007810.1	820631	649276	827186	3.15408e+06	1.22887e+06	3.67848e+06	765698	2.68714e+06	1.81123	3.72046e-15	4.9628e-13	HSD17B4	peroxisomal multifunctional enzyme type 2 [Bos taurus]	Metabolism;Cellular Processes;Metabolism	Global and overview maps;Transport and catabolism;Lipid metabolism	ko01100//Metabolic pathways;ko04146//Peroxisome;ko00120//Primary bile acid biosynthesis	K12405;K12405;K12405	GO:0044439//peroxisomal part	GO:0016836//hydro-lyase activity;GO:0033764//steroid dehydrogenase activity, acting on the CH-OH group of donors, NAD or NADP as acceptor;GO:0046983//protein dimerization activity	GO:0001503//ossification;GO:0001676//long-chain fatty acid metabolic process;GO:0002064//epithelial cell development;GO:0006635//fatty acid beta-oxidation;GO:0006694//steroid biosynthetic process;GO:0035337//fatty-acyl-CoA metabolic process
NP_001039789.1	1.65133e+06	2.14107e+06	2.27225e+06	1.13164e+06	1.25656e+06	992610	2.02155e+06	1.12693e+06	-0.843058	1.19045e-06	2.00958e-05	HSD17B8	estradiol 17-beta-dehydrogenase 8 [Bos taurus]	Metabolism;Metabolism	Global and overview maps;Lipid metabolism	ko01100//Metabolic pathways;ko00140//Steroid hormone biosynthesis	K13370;K13370	GO:0016020//membrane;GO:0031967//organelle envelope;GO:0044429//mitochondrial part	GO:0033764//steroid dehydrogenase activity, acting on the CH-OH group of donors, NAD or NADP as acceptor	GO:0008202//steroid metabolic process
NP_851355.2	182422464	286463648	280066496	34200508	79129200	26524774	2.49651e+08	4.66182e+07	-2.42095	2.98982e-23	1.45284e-20	IDH1	isocitrate dehydrogenase [NADP] cytoplasmic [Bos taurus]	Metabolism;Metabolism;Cellular Processes;Human Diseases;Metabolism;Metabolism;Metabolism;Metabolism	Global and overview maps;Global and overview maps;Transport and catabolism;Cancers;Global and overview maps;Metabolism of other amino acids;Carbohydrate metabolism;Global and overview maps	ko01100//Metabolic pathways;ko01200//Carbon metabolism;ko04146//Peroxisome;ko05230//Central carbon metabolism in cancer;ko01230//Biosynthesis of amino acids;ko00480//Glutathione metabolism;ko00020//Citrate cycle (TCA cycle);ko01210//2-Oxocarboxylic acid metabolism	K00031;K00031;K00031;K00031;K00031;K00031;K00031;K00031	GO:0031988//membrane-bounded vesicle;GO:0042579//microbody	GO:0000166//nucleotide binding;GO:0004448//isocitrate dehydrogenase activity;GO:0046872//metal ion binding;GO:0046983//protein dimerization activity	GO:0006101//citrate metabolic process;GO:0006790//sulfur compound metabolic process;GO:0006950//response to stress;GO:0043648//dicarboxylic acid metabolic process;GO:0044262//cellular carbohydrate metabolic process
NP_786984.1	2269654	1.45842e+06	1.86105e+06	10573156	3.3952e+06	13855350	1.86304e+06	9.27457e+06	2.31562	1.64278e-12	1.24176e-10	IDH2	isocitrate dehydrogenase [NADP], mitochondrial precursor [Bos taurus]	Metabolism;Metabolism;Cellular Processes;Human Diseases;Metabolism;Metabolism;Metabolism;Metabolism	Global and overview maps;Global and overview maps;Transport and catabolism;Cancers;Global and overview maps;Metabolism of other amino acids;Carbohydrate metabolism;Global and overview maps	ko01100//Metabolic pathways;ko01200//Carbon metabolism;ko04146//Peroxisome;ko05230//Central carbon metabolism in cancer;ko01230//Biosynthesis of amino acids;ko00480//Glutathione metabolism;ko00020//Citrate cycle (TCA cycle);ko01210//2-Oxocarboxylic acid metabolism	K00031;K00031;K00031;K00031;K00031;K00031;K00031;K00031	GO:0019866//organelle inner membrane;GO:0031988//membrane-bounded vesicle;GO:0043231//intracellular membrane-bounded organelle	GO:0000166//nucleotide binding;GO:0004448//isocitrate dehydrogenase activity;GO:0046872//metal ion binding	GO:0006101//citrate metabolic process;GO:0043648//dicarboxylic acid metabolic process;GO:0044262//cellular carbohydrate metabolic process
NP_001139344.1	1.08808e+06	859576	849089	1.79662e+06	1.85017e+06	2019772	932250	1.88885e+06	1.01872	6.288e-05	0.000594855	IDH3B	isocitrate dehydrogenase [NAD] subunit beta, mitochondrial isoform 2 precursor [Bos taurus]	Metabolism;Metabolism;Metabolism;Metabolism;Metabolism	Global and overview maps;Global and overview maps;Global and overview maps;Carbohydrate metabolism;Global and overview maps	ko01100//Metabolic pathways;ko01200//Carbon metabolism;ko01230//Biosynthesis of amino acids;ko00020//Citrate cycle (TCA cycle);ko01210//2-Oxocarboxylic acid metabolism	K00030;K00030;K00030;K00030;K00030	GO:0043231//intracellular membrane-bounded organelle	GO:0000166//nucleotide binding;GO:0004448//isocitrate dehydrogenase activity;GO:0043169//cation binding	GO:0006101//citrate metabolic process
NP_001069781.1	897148	884529	905370	2.61489e+06	2.49126e+06	2852604	895682	2.65292e+06	1.56652	0.00951019	0.0358463	IDH3G	PREDICTED: isocitrate dehydrogenase [NAD] subunit gamma, mitochondrial isoform X1 [Bubalus bubalis]	Metabolism;Metabolism;Metabolism;Metabolism;Metabolism	Global and overview maps;Global and overview maps;Global and overview maps;Carbohydrate metabolism;Global and overview maps	ko01100//Metabolic pathways;ko01200//Carbon metabolism;ko01230//Biosynthesis of amino acids;ko00020//Citrate cycle (TCA cycle);ko01210//2-Oxocarboxylic acid metabolism	K00030;K00030;K00030;K00030;K00030	GO:0043231//intracellular membrane-bounded organelle;GO:0043232//intracellular non-membrane-bounded organelle	GO:0000166//nucleotide binding;GO:0004448//isocitrate dehydrogenase activity;GO:0032550//purine ribonucleoside binding;GO:0043169//cation binding	GO:0006101//citrate metabolic process
NP_001069127.1	1.81519e+06	1.99797e+06	2125273	828795	1.21636e+06	1.04541e+06	1.97948e+06	1.03019e+06	-0.942212	2.54299e-07	5.44024e-06	IDI1	isopentenyl-diphosphate Delta-isomerase 1 [Bos taurus]	Metabolism;Metabolism	Global and overview maps;Metabolism of terpenoids and polyketides	ko01100//Metabolic pathways;ko00900//Terpenoid backbone biosynthesis	K01823;K01823	GO:0042579//microbody	GO:0016863//intramolecular oxidoreductase activity, transposing C=C bonds;GO:0046914//transition metal ion binding	GO:0006694//steroid biosynthetic process;GO:0006720//isoprenoid metabolic process;GO:0008203//cholesterol metabolic process;GO:0008654//phospholipid biosynthetic process;GO:0080184//response to phenylpropanoid
NP_001095336.1	15655.3	358492	219086	11719216	NA	21093188	197745	16406202	6.37446	0.00377954	0.0174557	IDO1	indoleamine 2,3-dioxygenase 1 [Bos taurus]	Metabolism;Metabolism;Human Diseases	Global and overview maps;Amino acid metabolism;Infectious diseases	ko01100//Metabolic pathways;ko00380//Tryptophan metabolism;ko05143//African trypanosomiasis	K00463;K00463;K00463	GO:0043292//contractile fiber	GO:0016702//oxidoreductase activity, acting on single donors with incorporation of molecular oxygen, incorporation of two atoms of oxygen;GO:0046906//tetrapyrrole binding	GO:0001818//negative regulation of cytokine production;GO:0001819//positive regulation of cytokine production;GO:0002237//response to molecule of bacterial origin;GO:0002645//positive regulation of tolerance induction;GO:0002676//regulation of chronic inflammatory response;GO:0002828//regulation of type 2 immune response;GO:0006569//tryptophan catabolic process;GO:0007626//locomotory behavior;GO:…
XP_005219195.1	320816	NA	NA	1.65624e+06	NA	2.02865e+06	320816	1.84244e+06	2.5218	0.00495962	0.0216	IL4I1	PREDICTED: L-amino-acid oxidase isoform X2 [Bos taurus]	Metabolism;Metabolism;Metabolism;Metabolism;Metabolism;Metabolism;Metabolism;Metabolism	Global and overview maps;Amino acid metabolism;Amino acid metabolism;Amino acid metabolism;Amino acid metabolism;Amino acid metabolism;Amino acid metabolism;Amino acid metabolism	ko01100//Metabolic pathways;ko00280//Valine, leucine and isoleucine degradation;ko00270//Cysteine and methionine metabolism;ko00380//Tryptophan metabolism;ko00250//Alanine, aspartate and glutamate metabolism;ko00350//Tyrosine metabolism;ko00360//Phenylalanine metabolism;ko00400//Phenylalanine, tyrosine and tryptophan biosynthesis	K03334;K03334;K03334;K03334;K03334;K03334;K03334;K03334	-	GO:0003824//catalytic activity	GO:0044710//single-organism metabolic process
NP_001071309.1	345630	246159	360829	514014	240380	821804	317539	525400	0.72648	0.00106483	0.00625095	IMPDH1	inosine-5'-monophosphate dehydrogenase 1 [Bos taurus]	Metabolism;Metabolism;Metabolism	Global and overview maps;Nucleotide metabolism;Xenobiotics biodegradation and metabolism	ko01100//Metabolic pathways;ko00230//Purine metabolism;ko00983//Drug metabolism - other enzymes	K00088;K00088;K00088	GO:0043231//intracellular membrane-bounded organelle	GO:0003676//nucleic acid binding;GO:0016616//oxidoreductase activity, acting on the CH-OH group of donors, NAD or NADP as acceptor;GO:0043169//cation binding	GO:0009152//purine ribonucleotide biosynthetic process;GO:0032943//mononuclear cell proliferation
NP_001193777.1	81723	80493	70611.1	466069	155149	793328	77609.1	471515	2.60301	0.00331902	0.015834	INPP4A	type I inositol 3,4-bisphosphate 4-phosphatase [Bos taurus]	Metabolism;Environmental Information Processing;Metabolism	Global and overview maps;Signal transduction;Carbohydrate metabolism	ko01100//Metabolic pathways;ko04070//Phosphatidylinositol signaling system;ko00562//Inositol phosphate metabolism	K01109;K01109;K01109	-	-	-
XP_015328826.1	81723	80493	70611.1	466069	155149	793328	77609.1	471515	2.60301	0.00331902	0.015834	INPP4A	PREDICTED: type I inositol 3,4-bisphosphate 4-phosphatase isoform X9 [Bos taurus]	Metabolism;Environmental Information Processing;Metabolism	Global and overview maps;Signal transduction;Carbohydrate metabolism	ko01100//Metabolic pathways;ko04070//Phosphatidylinositol signaling system;ko00562//Inositol phosphate metabolism	K01109;K01109;K01109	-	-	-
NP_001095352.1	391912	618562	631414	2.79598e+06	621346	4679820	547296	2.69905e+06	2.30206	3.64499e-06	5.30983e-05	INPP5D	phosphatidylinositol 3,4,5-trisphosphate 5-phosphatase 1 [Bos taurus]	Metabolism;Organismal Systems;Environmental Information Processing;Organismal Systems;Metabolism;Organismal Systems	Global and overview maps;Immune system;Signal transduction;Immune system;Carbohydrate metabolism;Immune system	ko01100//Metabolic pathways;ko04666//Fc gamma R-mediated phagocytosis;ko04070//Phosphatidylinositol signaling system;ko04662//B cell receptor signaling pathway;ko00562//Inositol phosphate metabolism;ko04664//Fc epsilon RI signaling pathway	K03084;K03084;K03084;K03084;K03084;K03084	-	GO:0019904//protein domain specific binding;GO:0052866//phosphatidylinositol phosphate phosphatase activity	GO:0009966//regulation of signal transduction;GO:0010259//multicellular organism aging;GO:0019724//B cell mediated immunity;GO:0030853//negative regulation of granulocyte differentiation;GO:0030888//regulation of B cell proliferation;GO:0032715//negative regulation of interleukin-6 production;GO:0032845//negative regulation of homeostatic process;GO:0032846//positive regulation of homeostatic pro…
XP_024841730.1	36830.7	NA	178207	315036	73095.2	470206	107519	286112	1.41199	0.00462381	0.0205325	INPP5F	PREDICTED: phosphatidylinositide phosphatase SAC2 isoform X1 [Bison bison bison]	Metabolism;Environmental Information Processing;Metabolism	Global and overview maps;Signal transduction;Carbohydrate metabolism	ko01100//Metabolic pathways;ko04070//Phosphatidylinositol signaling system;ko00562//Inositol phosphate metabolism	K21798;K21798;K21798	-	GO:0016788//hydrolase activity, acting on ester bonds	GO:0046475//glycerophospholipid catabolic process;GO:0048017//inositol lipid-mediated signaling
NP_001039497.1	1.13354e+06	586577	786466	215051	794143	125888	835526	378361	-1.14292	0.00313318	0.0151202	ISYNA1	inositol-3-phosphate synthase 1 [Bos taurus]	Metabolism;Metabolism	Global and overview maps;Carbohydrate metabolism	ko01100//Metabolic pathways;ko00562//Inositol phosphate metabolism	K01858;K01858	GO:0044424//intracellular part	GO:0003824//catalytic activity	GO:0006020//inositol metabolic process;GO:0006644//phospholipid metabolic process
NP_001069479.1	175119	161658	113540	714783	368087	816439	150106	633103	2.07646	0.00302376	0.0147566	Itpkc	inositol-trisphosphate 3-kinase C [Bos taurus]	Metabolism;Environmental Information Processing;Environmental Information Processing;Metabolism	Global and overview maps;Signal transduction;Signal transduction;Carbohydrate metabolism	ko01100//Metabolic pathways;ko04020//Calcium signaling pathway;ko04070//Phosphatidylinositol signaling system;ko00562//Inositol phosphate metabolism	K00911;K00911;K00911;K00911	-	GO:0016772//transferase activity, transferring phosphorus-containing groups	GO:0006796//phosphate-containing compound metabolic process
NP_001029554.1	18524544	25616032	24977816	5.79987e+06	14308919	5839130	23039464	8.64931e+06	-1.41345	3.45654e-09	1.24417e-07	IVD	Isovaleryl-CoA dehydrogenase, mitochondrial, partial [Bos mutus]	Metabolism;Metabolism	Global and overview maps;Amino acid metabolism	ko01100//Metabolic pathways;ko00280//Valine, leucine and isoleucine degradation	K00253;K00253	GO:0044429//mitochondrial part	GO:0000166//nucleotide binding;GO:0016491//oxidoreductase activity	GO:0006551//leucine metabolic process
NP_001068838.1	635006	876212	887261	363554	702393	392706	799493	486218	-0.717482	0.00574115	0.0240647	KYAT3	PREDICTED: kynurenine--oxoglutarate transaminase 3 isoform X1 [Bos taurus]	Metabolism;Human Diseases;Metabolism;Metabolism	Global and overview maps;Cancers;Amino acid metabolism;Metabolism of other amino acids	ko01100//Metabolic pathways;ko05204//Chemical carcinogenesis;ko00380//Tryptophan metabolism;ko00450//Selenocompound metabolism	K00816;K00816;K00816;K00816	GO:0043231//intracellular membrane-bounded organelle	GO:0003723//RNA binding;GO:0016846//carbon-sulfur lyase activity;GO:0036137//kynurenine aminotransferase activity;GO:0043168//anion binding;GO:0046983//protein dimerization activity	GO:0043648//dicarboxylic acid metabolic process;GO:0070189//kynurenine metabolic process
NP_001178237.1	133535	87090.9	276841	1.23326e+06	1476170	2.31945e+06	165822	1.67629e+06	3.33756	0.00474918	0.0209331	KYNU	PREDICTED: kynureninase isoform X1 [Bos taurus]	Metabolism;Metabolism	Global and overview maps;Amino acid metabolism	ko01100//Metabolic pathways;ko00380//Tryptophan metabolism	K01556;K01556	GO:0043231//intracellular membrane-bounded organelle;GO:0044444//cytoplasmic part	GO:0016823//hydrolase activity, acting on acid carbon-carbon bonds, in ketonic substances;GO:0043168//anion binding;GO:0046983//protein dimerization activity	GO:0006568//tryptophan metabolic process;GO:0010243//response to organonitrogen compound;GO:0019439//aromatic compound catabolic process;GO:0034097//response to cytokine;GO:0034627//'de novo' NAD biosynthetic process;GO:0043650//dicarboxylic acid biosynthetic process
NP_776803.1	53336220	163398320	110742168	4041565	9255781	233012	1.09159e+08	4.51012e+06	-4.59712	2.72547e-06	4.10207e-05	LALBA	alpha-lactalbumin precursor [Bos taurus]	Metabolism;Metabolism	Global and overview maps;Carbohydrate metabolism	ko01100//Metabolic pathways;ko00052//Galactose metabolism	K00704;K00704	-	GO:0005515//protein binding;GO:0035250//UDP-galactosyltransferase activity;GO:0046872//metal ion binding	GO:0005988//lactose metabolic process;GO:0009617//response to bacterium
NP_776523.2	4257032	5.35406e+06	3.4051e+06	24032530	6.19789e+06	16833448	4.33873e+06	1.5688e+07	1.85431	2.32602e-35	3.95597e-32	LAP3	cytosol aminopeptidase [Bos taurus]	Metabolism;Metabolism;Metabolism	Global and overview maps;Amino acid metabolism;Metabolism of other amino acids	ko01100//Metabolic pathways;ko00330//Arginine and proline metabolism;ko00480//Glutathione metabolism	K11142;K11142;K11142	GO:0005924//cell-substrate adherens junction;GO:0031988//membrane-bounded vesicle;GO:0043231//intracellular membrane-bounded organelle	GO:0008237//metallopeptidase activity;GO:0046914//transition metal ion binding	GO:0019538//protein metabolic process
NP_776524.1	5.59384e+06	4.9191e+06	6.84206e+06	17492786	8954723	26481580	5.785e+06	1.7643e+07	1.60871	7.13339e-13	5.8468e-11	LDHA	L-lactate dehydrogenase A chain [Bos taurus]	Metabolism;Environmental Information Processing;Organismal Systems;Human Diseases;Metabolism;Metabolism;Metabolism;Metabolism	Global and overview maps;Signal transduction;Endocrine system;Cancers;Carbohydrate metabolism;Amino acid metabolism;Carbohydrate metabolism;Carbohydrate metabolism	ko01100//Metabolic pathways;ko04066//HIF-1 signaling pathway;ko04922//Glucagon signaling pathway;ko05230//Central carbon metabolism in cancer;ko00010//Glycolysis / Gluconeogenesis;ko00270//Cysteine and methionine metabolism;ko00620//Pyruvate metabolism;ko00640//Propanoate metabolism	K00016;K00016;K00016;K00016;K00016;K00016;K00016;K00016	GO:0031988//membrane-bounded vesicle;GO:0043231//intracellular membrane-bounded organelle;GO:0044441//ciliary part;GO:0044444//cytoplasmic part	GO:0004457//lactate dehydrogenase activity	GO:0005975//carbohydrate metabolic process;GO:0006090//pyruvate metabolic process;GO:0007154//cell communication;GO:0048856//anatomical structure development
NP_001192726.1	136468	131099	181279	1.01418e+06	452381	1.49035e+06	149615	985635	2.71979	1.80628e-11	1.03261e-09	LPCAT2	lysophosphatidylcholine acyltransferase 2 [Bos taurus]	Metabolism;Metabolism;Metabolism	Global and overview maps;Lipid metabolism;Lipid metabolism	ko01100//Metabolic pathways;ko00564//Glycerophospholipid metabolism;ko00565//Ether lipid metabolism	K13510;K13510;K13510	GO:0005794//Golgi apparatus;GO:0043232//intracellular non-membrane-bounded organelle	GO:0016413//O-acetyltransferase activity	GO:0016043//cellular component organization;GO:0046165//alcohol biosynthetic process;GO:0046470//phosphatidylcholine metabolic process
NP_001341308.1	52735.6	239400	219142	89389	NA	82941.8	170426	86165.4	-0.983963	0.00574071	0.0240647	LPIN3	PREDICTED: phosphatidate phosphatase LPIN3 isoform X2 [Bos taurus]	Metabolism;Environmental Information Processing;Metabolism;Metabolism	Global and overview maps;Signal transduction;Lipid metabolism;Lipid metabolism	ko01100//Metabolic pathways;ko04150//mTOR signaling pathway;ko00564//Glycerophospholipid metabolism;ko00561//Glycerolipid metabolism	K15728;K15728;K15728;K15728	-	-	-
NP_001040029.1	569458	524118	1.05233e+06	206345	441420	223685	715302	290483	-1.3001	4.36995e-05	0.000440426	LSS	lanosterol synthase [Bos taurus]	Metabolism;Metabolism	Global and overview maps;Lipid metabolism	ko01100//Metabolic pathways;ko00100//Steroid biosynthesis	K01852;K01852	GO:0031090//organelle membrane;GO:0043231//intracellular membrane-bounded organelle;GO:0043232//intracellular non-membrane-bounded organelle	GO:0031559//oxidosqualene cyclase activity	GO:0008203//cholesterol metabolic process
NP_001029452.1	3.88049e+06	3.05089e+06	3.13707e+06	8.31355e+06	3.51067e+06	7.88534e+06	3.35615e+06	6.56985e+06	0.969055	0.000351817	0.00251878	LTA4H	leukotriene A-4 hydrolase [Bos taurus]	Metabolism;Metabolism	Global and overview maps;Lipid metabolism	ko01100//Metabolic pathways;ko00590//Arachidonic acid metabolism	K01254;K01254	GO:0031988//membrane-bounded vesicle;GO:0043231//intracellular membrane-bounded organelle	GO:0003723//RNA binding;GO:0008238//exopeptidase activity;GO:0016803//ether hydrolase activity;GO:0046914//transition metal ion binding	GO:0006518//peptide metabolic process;GO:0006636//unsaturated fatty acid biosynthetic process;GO:0019538//protein metabolic process
NP_808813.2	76555.6	411563	304957	1.64551e+06	591059	2572876	264359	1.60315e+06	2.60034	0.000115364	0.00100104	MAOB	amine oxidase [flavin-containing] B [Bos taurus]	Metabolism;Organismal Systems;Human Diseases;Human Diseases;Organismal Systems;Metabolism;Metabolism;Metabolism;Metabolism;Human Diseases;Metabolism;Metabolism;Metabolism	Global and overview maps;Nervous system;Substance dependence;Substance dependence;Nervous system;Amino acid metabolism;Amino acid metabolism;Amino acid metabolism;Amino acid metabolism;Substance dependence;Xenobiotics biodegradation and metabolism;Amino acid metabolism;Amino acid metabolism	ko01100//Metabolic pathways;ko04728//Dopaminergic synapse;ko05034//Alcoholism;ko05031//Amphetamine addiction;ko04726//Serotonergic synapse;ko00330//Arginine and proline metabolism;ko00260//Glycine, serine and threonine metabolism;ko00380//Tryptophan metabolism;ko00350//Tyrosine metabolism;ko05030//Cocaine addiction;ko00982//Drug metabolism - cytochrome P450;ko00360//Phenylalanine metabolism;ko003…	K00274;K00274;K00274;K00274;K00274;K00274;K00274;K00274;K00274;K00274;K00274;K00274;K00274	GO:0019866//organelle inner membrane;GO:0031224//intrinsic component of membrane;GO:0031966//mitochondrial membrane;GO:0031988//membrane-bounded vesicle	GO:0003824//catalytic activity	GO:0044710//single-organism metabolic process;GO:0048856//anatomical structure development
NP_001231106.1	631180	587174	602337	1.06033e+06	1.04623e+06	984081	606897	1.03021e+06	0.76342	0.000129513	0.00110272	MCAT	malonyl-CoA-acyl carrier protein transacylase, mitochondrial [Bos taurus]	Metabolism;Metabolism;Metabolism	Global and overview maps;Global and overview maps;Lipid metabolism	ko01100//Metabolic pathways;ko01212//Fatty acid metabolism;ko00061//Fatty acid biosynthesis	K00645;K00645;K00645	GO:0043231//intracellular membrane-bounded organelle	GO:0003723//RNA binding;GO:0004312//fatty acid synthase activity	-
NP_001192687.1	2.09209e+06	2.52088e+06	2398157	987059	1.6925e+06	1.09454e+06	2.33704e+06	1.25804e+06	-0.893512	8.34936e-09	2.71774e-07	MCCC1	methylcrotonoyl-CoA carboxylase subunit alpha, mitochondrial [Bos taurus]	Metabolism;Metabolism	Global and overview maps;Amino acid metabolism	ko01100//Metabolic pathways;ko00280//Valine, leucine and isoleucine degradation	K01968;K01968	GO:0019866//organelle inner membrane;GO:0043231//intracellular membrane-bounded organelle	GO:0016879//ligase activity, forming carbon-nitrogen bonds;GO:0032550//purine ribonucleoside binding;GO:0043169//cation binding	-
XP_010815008.1	1.57076e+06	1.42848e+06	1.57364e+06	871986	1.11382e+06	671138	1.52429e+06	885648	-0.783334	1.37311e-08	4.11508e-07	Mccc2	PREDICTED: methylcrotonoyl-CoA carboxylase beta chain, mitochondrial [Bos taurus]	Metabolism;Metabolism	Global and overview maps;Amino acid metabolism	ko01100//Metabolic pathways;ko00280//Valine, leucine and isoleucine degradation	K01969;K01969	-	GO:0003824//catalytic activity	-
NP_001039460.1	965810	2.28353e+06	1.54925e+06	712218	1.54746e+06	645118	1.59953e+06	968265	-0.724176	1.43119e-05	0.000174749	MCEE	methylmalonyl-CoA epimerase, mitochondrial precursor [Bos taurus]	Metabolism;Metabolism;Metabolism;Metabolism;Metabolism	Global and overview maps;Global and overview maps;Amino acid metabolism;Carbohydrate metabolism;Carbohydrate metabolism	ko01100//Metabolic pathways;ko01200//Carbon metabolism;ko00280//Valine, leucine and isoleucine degradation;ko00640//Propanoate metabolism;ko00630//Glyoxylate and dicarboxylate metabolism	K05606;K05606;K05606;K05606;K05606	GO:0043231//intracellular membrane-bounded organelle	GO:0003824//catalytic activity;GO:0043169//cation binding	GO:0015936//coenzyme A metabolic process
NP_858055.1	2.14208e+06	2.13376e+06	2073814	587071	1.68875e+06	537437	2116553	937753	-1.17444	1.52829e-06	2.49926e-05	MECR	trans-2-enoyl-CoA reductase, mitochondrial precursor [Bos taurus]	Metabolism;Metabolism;Metabolism	Global and overview maps;Global and overview maps;Lipid metabolism	ko01100//Metabolic pathways;ko01212//Fatty acid metabolism;ko00062//Fatty acid elongation	K07512;K07512;K07512	GO:0043231//intracellular membrane-bounded organelle	GO:0016628//oxidoreductase activity, acting on the CH-CH group of donors, NAD or NADP as acceptor;GO:0046914//transition metal ion binding	GO:0006631//fatty acid metabolic process
NP_803486.1	23353.5	34636.5	25975.9	47270.7	NA	54283.9	27988.7	50777.3	0.859342	0.0140847	0.0490428	MGAT4A	alpha-1,3-mannosyl-glycoprotein 4-beta-N-acetylglucosaminyltransferase A [Bos taurus]	Metabolism;Metabolism	Global and overview maps;Glycan biosynthesis and metabolism	ko01100//Metabolic pathways;ko00510//N-Glycan biosynthesis	K00738;K00738	GO:0031090//organelle membrane;GO:0031224//intrinsic component of membrane;GO:0031988//membrane-bounded vesicle;GO:0043231//intracellular membrane-bounded organelle	GO:0008375//acetylglucosaminyltransferase activity;GO:0043169//cation binding	GO:0006487//protein N-linked glycosylation;GO:0009311//oligosaccharide metabolic process
NP_001073100.1	1024772	1.40468e+06	1.42846e+06	624276	575201	765454	1.28597e+06	654977	-0.973339	4.9787e-05	0.000491038	MMAB	cob(I)yrinic acid a,c-diamide adenosyltransferase, mitochondrial precursor [Bos taurus]	Metabolism;Metabolism	Global and overview maps;Metabolism of cofactors and vitamins	ko01100//Metabolic pathways;ko00860//Porphyrin and chlorophyll metabolism	K00798;K00798	-	GO:0016765//transferase activity, transferring alkyl or aryl (other than methyl) groups;GO:0032550//purine ribonucleoside binding	GO:0009235//cobalamin metabolic process
XP_002689552.1	3.78245e+06	2.58194e+06	3.29423e+06	12126566	6302137	14479417	3219536	1.09694e+07	1.76856	7.02138e-05	0.000654335	MTAP	PREDICTED: S-methyl-5'-thioadenosine phosphorylase [Bos taurus]	Metabolism;Metabolism	Global and overview maps;Amino acid metabolism	ko01100//Metabolic pathways;ko00270//Cysteine and methionine metabolism	K00772;K00772	GO:0031988//membrane-bounded vesicle;GO:0043231//intracellular membrane-bounded organelle	GO:0004731//purine-nucleoside phosphorylase activity;GO:0016758//transferase activity, transferring hexosyl groups	GO:0043101//purine-containing compound salvage;GO:0055086//nucleobase-containing small molecule metabolic process;GO:0071267//L-methionine salvage
NP_001069486.1	172006	194062	228028	579128	217475	1.07392e+06	198032	623506	1.65467	0.00023374	0.00177867	MTHFD1L	monofunctional C1-tetrahydrofolate synthase, mitochondrial precursor [Bos taurus]	Metabolism;Metabolism	Global and overview maps;Metabolism of cofactors and vitamins	ko01100//Metabolic pathways;ko00670//One carbon pool by folate	K13402;K13402	-	-	-
NP_001069223.1	259273	192672	336161	1.47879e+06	320330	2.77389e+06	262702	1.52434e+06	2.53668	2.76203e-08	7.63825e-07	MTHFD2	bifunctional methylenetetrahydrofolate dehydrogenase/cyclohydrolase, mitochondrial [Bos taurus]	Metabolism;Metabolism	Global and overview maps;Metabolism of cofactors and vitamins	ko01100//Metabolic pathways;ko00670//One carbon pool by folate	K13403;K13403	GO:0043231//intracellular membrane-bounded organelle;GO:0044421//extracellular region part;GO:0044444//cytoplasmic part	GO:0016646//oxidoreductase activity, acting on the CH-NH group of donors, NAD or NADP as acceptor;GO:0016787//hydrolase activity;GO:0043168//anion binding	GO:0006760//folic acid-containing compound metabolic process
XP_005216989.1	650992	487341	680246	125261	430851	123678	606193	226597	-1.41965	0.00103013	0.00607804	MTHFR	PREDICTED: methylenetetrahydrofolate reductase isoform X1 [Bos taurus]	Metabolism;Metabolism;Human Diseases;Metabolism	Global and overview maps;Global and overview maps;Drug resistance;Metabolism of cofactors and vitamins	ko01100//Metabolic pathways;ko01200//Carbon metabolism;ko01523//Antifolate resistance;ko00670//One carbon pool by folate	K00297;K00297;K00297;K00297	-	-	-
NP_001093834.1	99062.1	86228.6	189679	468767	185503	657251	124990	437173	1.8064	0.0048926	0.0214185	MTMR14	myotubularin-related protein 14 [Bos taurus]	Metabolism;Cellular Processes;Environmental Information Processing;Metabolism	Global and overview maps;Transport and catabolism;Signal transduction;Carbohydrate metabolism	ko01100//Metabolic pathways;ko04140//Autophagy - animal;ko04070//Phosphatidylinositol signaling system;ko00562//Inositol phosphate metabolism	K18086;K18086;K18086;K18086	GO:0044444//cytoplasmic part	GO:0004721//phosphoprotein phosphatase activity;GO:0052744//phosphatidylinositol monophosphate phosphatase activity	GO:0006470//protein dephosphorylation
YP_209205.1	275604	138418	213071	383169	NA	467442	209031	425305	1.02478	0.00778179	0.0308146	MT-ND1	NADH dehydrogenase subunit 1 [Bos taurus]	Metabolism;Organismal Systems;Human Diseases;Metabolism;Organismal Systems	Global and overview maps;Environmental adaptation;Neurodegenerative diseases;Energy metabolism;Nervous system	ko01100//Metabolic pathways;ko04714//Thermogenesis;ko05012//Parkinson disease;ko00190//Oxidative phosphorylation;ko04723//Retrograde endocannabinoid signaling	K03878;K03878;K03878;K03878;K03878	GO:0031090//organelle membrane;GO:0031224//intrinsic component of membrane;GO:0043231//intracellular membrane-bounded organelle	GO:0050136//NADH dehydrogenase (quinone) activity	GO:0044710//single-organism metabolic process
NP_776364.2	9372849	5070192	9982028	2.38443e+06	2.85686e+06	2.15575e+06	8.14169e+06	2.46568e+06	-1.72334	3.57494e-07	7.3034e-06	MUT	methylmalonyl-CoA mutase, mitochondrial precursor [Bos taurus]	Metabolism;Metabolism;Metabolism;Metabolism;Metabolism	Global and overview maps;Global and overview maps;Amino acid metabolism;Carbohydrate metabolism;Carbohydrate metabolism	ko01100//Metabolic pathways;ko01200//Carbon metabolism;ko00280//Valine, leucine and isoleucine degradation;ko00640//Propanoate metabolism;ko00630//Glyoxylate and dicarboxylate metabolism	K01847;K01847;K01847;K01847;K01847	-	-	-
NP_001015528.1	1.62713e+06	2.21102e+06	2816823	383280	999325	433653	2.21833e+06	605419	-1.87347	1.51198e-05	0.00018279	MVK	mevalonate kinase [Bos taurus]	Metabolism;Cellular Processes;Metabolism	Global and overview maps;Transport and catabolism;Metabolism of terpenoids and polyketides	ko01100//Metabolic pathways;ko04146//Peroxisome;ko00900//Terpenoid backbone biosynthesis	K00869;K00869;K00869	GO:0031988//membrane-bounded vesicle;GO:0042579//microbody	GO:0005515//protein binding;GO:0016301//kinase activity;GO:0032550//purine ribonucleoside binding	GO:0006084//acetyl-CoA metabolic process;GO:0006694//steroid biosynthetic process;GO:0006720//isoprenoid metabolic process;GO:0006796//phosphate-containing compound metabolic process;GO:0008203//cholesterol metabolic process;GO:0031348//negative regulation of defense response
NP_001243482.1	1.351e+06	1.57375e+06	1.61833e+06	503577	1.25749e+06	476435	1.51436e+06	745832	-1.02178	4.78262e-07	9.26957e-06	NADK2	NAD kinase 2, mitochondrial [Bos taurus]	Metabolism;Metabolism	Global and overview maps;Metabolism of cofactors and vitamins	ko01100//Metabolic pathways;ko00760//Nicotinate and nicotinamide metabolism	K00858;K00858	GO:0043231//intracellular membrane-bounded organelle	GO:0046983//protein dimerization activity	GO:0006739//NADP metabolic process
NP_001029615.1	291787	366572	319849	576141	336259	859921	326070	590774	0.857426	0.000187602	0.0014962	NADSYN1	glutamine-dependent NAD(+) synthetase [Bos taurus]	Metabolism;Metabolism	Global and overview maps;Metabolism of cofactors and vitamins	ko01100//Metabolic pathways;ko00760//Nicotinate and nicotinamide metabolism	K01950;K01950	GO:0044424//intracellular part	GO:0016787//hydrolase activity;GO:0032550//purine ribonucleoside binding	GO:0019359//nicotinamide nucleotide biosynthetic process
NP_001029486.1	2.35815e+06	1.49816e+06	2.08101e+06	5049020	1.86521e+06	5956031	1.97911e+06	4.29009e+06	1.11616	3.93199e-05	0.000402245	NAGK	N-acetyl-D-glucosamine kinase [Bos taurus]	Metabolism;Metabolism	Global and overview maps;Carbohydrate metabolism	ko01100//Metabolic pathways;ko00520//Amino sugar and nucleotide sugar metabolism	K00884;K00884	GO:0031988//membrane-bounded vesicle	GO:0016773//phosphotransferase activity, alcohol group as acceptor;GO:0019200//carbohydrate kinase activity;GO:0036094//small molecule binding	GO:0006054//N-acetylneuraminate metabolic process;GO:0016310//phosphorylation;GO:1901071//glucosamine-containing compound metabolic process
NP_001231070.1	441318	416042	308119	2.08682e+06	1.05882e+06	3.26869e+06	388493	2.13811e+06	2.46038	1.58421e-07	3.62875e-06	NAMPT	nicotinamide phosphoribosyltransferase [Bos taurus]	Metabolism;Organismal Systems;Metabolism	Global and overview maps;Immune system;Metabolism of cofactors and vitamins	ko01100//Metabolic pathways;ko04621//NOD-like receptor signaling pathway;ko00760//Nicotinate and nicotinamide metabolism	K03462;K03462;K03462	GO:0031988//membrane-bounded vesicle;GO:0043231//intracellular membrane-bounded organelle;GO:0044421//extracellular region part	GO:0005102//receptor binding;GO:0016763//transferase activity, transferring pentosyl groups;GO:0046983//protein dimerization activity	GO:0006357//regulation of transcription from RNA polymerase II promoter;GO:0007623//circadian rhythm;GO:0008284//positive regulation of cell proliferation;GO:0010557//positive regulation of macromolecule biosynthetic process;GO:0019359//nicotinamide nucleotide biosynthetic process
NP_001092327.1	1.06411e+06	984212	1.22634e+06	380189	407850	284690	1.09155e+06	357576	-1.61006	0.00054104	0.00357002	NAPRT	nicotinate phosphoribosyltransferase [Bos taurus]	Metabolism;Metabolism	Global and overview maps;Metabolism of cofactors and vitamins	ko01100//Metabolic pathways;ko00760//Nicotinate and nicotinamide metabolism	K00763;K00763	GO:0031988//membrane-bounded vesicle;GO:0044444//cytoplasmic part	GO:0016763//transferase activity, transferring pentosyl groups	GO:0006950//response to stress;GO:0019357//nicotinate nucleotide biosynthetic process;GO:0019359//nicotinamide nucleotide biosynthetic process
NP_788828.1	4.6801e+06	4796209	4.45572e+06	2.41721e+06	1.52319e+06	1.5944e+06	4.64401e+06	1.84493e+06	-1.3318	0.0017207	0.00926834	NDUFA10	NADH dehydrogenase [ubiquinone] 1 alpha subcomplex subunit 10, mitochondrial precursor [Bos taurus]	Metabolism;Organismal Systems;Human Diseases;Human Diseases;Human Diseases;Human Diseases;Metabolism;Organismal Systems	Global and overview maps;Environmental adaptation;Neurodegenerative diseases;Neurodegenerative diseases;Endocrine and metabolic diseases;Neurodegenerative diseases;Energy metabolism;Nervous system	ko01100//Metabolic pathways;ko04714//Thermogenesis;ko05010//Alzheimer disease;ko05016//Huntington disease;ko04932//Non-alcoholic fatty liver disease (NAFLD);ko05012//Parkinson disease;ko00190//Oxidative phosphorylation;ko04723//Retrograde endocannabinoid signaling	K03954;K03954;K03954;K03954;K03954;K03954;K03954;K03954	GO:0044455//mitochondrial membrane part	GO:0019205//nucleobase-containing compound kinase activity	GO:0009117//nucleotide metabolic process
NP_787014.1	1.20451e+06	2.03844e+06	1747412	380449	889382	358306	1.66345e+06	542712	-1.61592	0.00787771	0.0311401	NDUFA4	cytochrome c oxidase subunit NDUFA4 [Bos taurus]	Metabolism;Organismal Systems;Human Diseases;Human Diseases;Human Diseases;Human Diseases;Metabolism;Organismal Systems	Global and overview maps;Environmental adaptation;Neurodegenerative diseases;Neurodegenerative diseases;Endocrine and metabolic diseases;Neurodegenerative diseases;Energy metabolism;Nervous system	ko01100//Metabolic pathways;ko04714//Thermogenesis;ko05010//Alzheimer disease;ko05016//Huntington disease;ko04932//Non-alcoholic fatty liver disease (NAFLD);ko05012//Parkinson disease;ko00190//Oxidative phosphorylation;ko04723//Retrograde endocannabinoid signaling	K03948;K03948;K03948;K03948;K03948;K03948;K03948;K03948	GO:0019866//organelle inner membrane;GO:0031988//membrane-bounded vesicle;GO:0044455//mitochondrial membrane part	GO:0005515//protein binding;GO:0009055//electron carrier activity	GO:0015992//proton transport;GO:0044710//single-organism metabolic process
NP_001035578.1	2678394	4.45291e+06	3.71867e+06	2.17544e+06	1.05233e+06	1.64189e+06	3.61666e+06	1.62322e+06	-1.1558	0.00435478	0.0195936	NDUFAB1	acyl carrier protein, mitochondrial precursor [Bos taurus]	Metabolism;Organismal Systems;Human Diseases;Human Diseases;Human Diseases;Human Diseases;Metabolism;Organismal Systems	Global and overview maps;Environmental adaptation;Neurodegenerative diseases;Neurodegenerative diseases;Endocrine and metabolic diseases;Neurodegenerative diseases;Energy metabolism;Nervous system	ko01100//Metabolic pathways;ko04714//Thermogenesis;ko05010//Alzheimer disease;ko05016//Huntington disease;ko04932//Non-alcoholic fatty liver disease (NAFLD);ko05012//Parkinson disease;ko00190//Oxidative phosphorylation;ko04723//Retrograde endocannabinoid signaling	K03955;K03955;K03955;K03955;K03955;K03955;K03955;K03955	GO:0044455//mitochondrial membrane part	GO:0008289//lipid binding;GO:0050136//NADH dehydrogenase (quinone) activity	GO:0006631//fatty acid metabolic process;GO:0018065//protein-cofactor linkage;GO:0022904//respiratory electron transport chain
NP_777244.1	4.21857e+06	4818563	4.60437e+06	3.05769e+06	2.51581e+06	2996376	4.54717e+06	2.85663e+06	-0.670656	0.00702812	0.0283584	NDUFS3	NADH dehydrogenase [ubiquinone] iron-sulfur protein 3, mitochondrial precursor [Bos taurus]	Metabolism;Organismal Systems;Human Diseases;Human Diseases;Human Diseases;Human Diseases;Metabolism;Organismal Systems	Global and overview maps;Environmental adaptation;Neurodegenerative diseases;Neurodegenerative diseases;Endocrine and metabolic diseases;Neurodegenerative diseases;Energy metabolism;Nervous system	ko01100//Metabolic pathways;ko04714//Thermogenesis;ko05010//Alzheimer disease;ko05016//Huntington disease;ko04932//Non-alcoholic fatty liver disease (NAFLD);ko05012//Parkinson disease;ko00190//Oxidative phosphorylation;ko04723//Retrograde endocannabinoid signaling	K03936;K03936;K03936;K03936;K03936;K03936;K03936;K03936	GO:0019866//organelle inner membrane;GO:0044455//mitochondrial membrane part	GO:0050136//NADH dehydrogenase (quinone) activity	GO:0001558//regulation of cell growth;GO:0044237//cellular metabolic process;GO:0044710//single-organism metabolic process;GO:0048856//anatomical structure development;GO:0097193//intrinsic apoptotic signaling pathway
NP_001069844.1	25833640	26173144	27881850	15302746	13070659	17522818	2.66295e+07	15298741	-0.799615	0.00382105	0.0176115	NME2	nucleoside diphosphate kinase B [Bos taurus]	Metabolism;Metabolism;Metabolism;Metabolism	Global and overview maps;Nucleotide metabolism;Nucleotide metabolism;Xenobiotics biodegradation and metabolism	ko01100//Metabolic pathways;ko00230//Purine metabolism;ko00240//Pyrimidine metabolism;ko00983//Drug metabolism - other enzymes	K00940;K00940;K00940;K00940	-	-	-
NP_001092456.1	1246591	1.59297e+06	1.57038e+06	844404	214385	419702	1.46998e+06	492830	-1.57663	0.000545087	0.00358976	NME3	nucleoside diphosphate kinase 3 precursor [Bos taurus]	Metabolism;Metabolism;Metabolism;Metabolism	Global and overview maps;Nucleotide metabolism;Nucleotide metabolism;Xenobiotics biodegradation and metabolism	ko01100//Metabolic pathways;ko00230//Purine metabolism;ko00240//Pyrimidine metabolism;ko00983//Drug metabolism - other enzymes	K00940;K00940;K00940;K00940	-	-	-
NP_776830.1	159207	115385	98230.8	417681	371670	610828	124274	466726	1.90905	9.04325e-06	0.000117857	NT5C2	PREDICTED: cytosolic purine 5'-nucleotidase [Sorex araneus]	Metabolism;Metabolism;Metabolism;Metabolism	Global and overview maps;Nucleotide metabolism;Nucleotide metabolism;Metabolism of cofactors and vitamins	ko01100//Metabolic pathways;ko00230//Purine metabolism;ko00240//Pyrimidine metabolism;ko00760//Nicotinate and nicotinamide metabolism	K01081;K01081;K01081;K01081	-	-	-
NP_001032686.1	512934	362923	366746	954798	571347	1.20359e+06	414201	909913	1.1354	5.31617e-05	0.00051888	NT5C3A	cytosolic 5'-nucleotidase 3A [Bos taurus]	Metabolism;Metabolism;Metabolism;Metabolism	Global and overview maps;Nucleotide metabolism;Nucleotide metabolism;Metabolism of cofactors and vitamins	ko01100//Metabolic pathways;ko00230//Purine metabolism;ko00240//Pyrimidine metabolism;ko00760//Nicotinate and nicotinamide metabolism	K01081;K01081;K01081;K01081	GO:0043231//intracellular membrane-bounded organelle	GO:0008252//nucleotidase activity;GO:0046872//metal ion binding	GO:0006753//nucleoside phosphate metabolic process
XP_010818726.1	476727	419351	377446	813548	505528	1.01693e+06	424508	778670	0.87522	0.0105916	0.0390118	NTPCR	PREDICTED: cancer-related nucleoside-triphosphatase homolog isoform X1 [Bos taurus]	Metabolism;Metabolism;Metabolism	Global and overview maps;Nucleotide metabolism;Metabolism of cofactors and vitamins	ko01100//Metabolic pathways;ko00230//Purine metabolism;ko00730//Thiamine metabolism	K06928;K06928;K06928	GO:0031988//membrane-bounded vesicle	GO:0003723//RNA binding;GO:0016462//pyrophosphatase activity;GO:0016791//phosphatase activity;GO:0032550//purine ribonucleoside binding	GO:0006796//phosphate-containing compound metabolic process
NP_001040073.1	1.42938e+06	1.42011e+06	1.56922e+06	459542	619307	323642	1.4729e+06	467497	-1.65563	3.12586e-05	0.000332269	NUDT12	peroxisomal NADH pyrophosphatase NUDT12 [Bos taurus]	Metabolism;Cellular Processes;Metabolism	Global and overview maps;Transport and catabolism;Metabolism of cofactors and vitamins	ko01100//Metabolic pathways;ko04146//Peroxisome;ko00760//Nicotinate and nicotinamide metabolism	K03426;K03426;K03426	GO:0042579//microbody	GO:0004551//nucleotide diphosphatase activity;GO:0043169//cation binding	GO:0006739//NADP metabolic process;GO:0019364//pyridine nucleotide catabolic process
NP_001069498.1	7.53354e+06	11365971	11080410	6.50005e+06	3.24443e+06	3.62668e+06	9.99331e+06	4.45706e+06	-1.16487	0.00149227	0.00826134	OGDH	2-oxoglutarate dehydrogenase, mitochondrial precursor [Bos taurus]	Metabolism;Metabolism;Metabolism;Metabolism;Metabolism	Global and overview maps;Global and overview maps;Amino acid metabolism;Amino acid metabolism;Carbohydrate metabolism	ko01100//Metabolic pathways;ko01200//Carbon metabolism;ko00310//Lysine degradation;ko00380//Tryptophan metabolism;ko00020//Citrate cycle (TCA cycle)	K00164;K00164;K00164;K00164;K00164	-	-	-
NP_001001173.2	1.05766e+06	931052	1.07289e+06	521796	849082	392770	1.02053e+06	587883	-0.795721	0.00149246	0.00826134	OPLAH	PREDICTED: 5-oxoprolinase isoform X1 [Bos taurus]	Metabolism;Metabolism	Global and overview maps;Metabolism of other amino acids	ko01100//Metabolic pathways;ko00480//Glutathione metabolism	K01469;K01469	-	GO:0016812//hydrolase activity, acting on carbon-nitrogen (but not peptide) bonds, in cyclic amides;GO:0032550//purine ribonucleoside binding	-
NP_001069238.1	766902	751943	854484	1.75997e+06	1.81289e+06	2153949	791110	1.90894e+06	1.27082	1.04547e-11	6.64702e-10	P4HA1	prolyl 4-hydroxylase subunit alpha-1 precursor [Bos taurus]	Metabolism;Metabolism	Global and overview maps;Amino acid metabolism	ko01100//Metabolic pathways;ko00330//Arginine and proline metabolism	K00472;K00472	GO:0044432//endoplasmic reticulum part	GO:0016701//oxidoreductase activity, acting on single donors with incorporation of molecular oxygen;GO:0019798//procollagen-proline dioxygenase activity;GO:0019842//vitamin binding;GO:0046914//transition metal ion binding	GO:0018126//protein hydroxylation;GO:0019471//4-hydroxyproline metabolic process;GO:0030198//extracellular matrix organization
XP_005227044.1	5311390	6612858	7.43969e+06	1.83314e+06	3.15457e+06	944419	6.45465e+06	1.97738e+06	-1.70675	2.37748e-14	2.69567e-12	PC	PREDICTED: pyruvate carboxylase, mitochondrial isoform X1 [Bos taurus]	Metabolism;Metabolism;Metabolism;Metabolism;Metabolism	Global and overview maps;Global and overview maps;Global and overview maps;Carbohydrate metabolism;Carbohydrate metabolism	ko01100//Metabolic pathways;ko01200//Carbon metabolism;ko01230//Biosynthesis of amino acids;ko00620//Pyruvate metabolism;ko00020//Citrate cycle (TCA cycle)	K01958;K01958;K01958;K01958;K01958	GO:0019866//organelle inner membrane;GO:0044429//mitochondrial part	GO:0016879//ligase activity, forming carbon-nitrogen bonds;GO:0016885//ligase activity, forming carbon-carbon bonds;GO:0032550//purine ribonucleoside binding;GO:0043169//cation binding	GO:0006006//glucose metabolic process
NP_001033637.1	2.2841e+06	2114410	1.99006e+06	1.1958e+06	1.17367e+06	1282169	2.12952e+06	1.21721e+06	-0.80695	5.02042e-08	1.29863e-06	PCCB	propionyl-CoA carboxylase beta chain, mitochondrial precursor [Bos taurus]	Metabolism;Metabolism;Metabolism;Metabolism;Metabolism	Global and overview maps;Global and overview maps;Amino acid metabolism;Carbohydrate metabolism;Carbohydrate metabolism	ko01100//Metabolic pathways;ko01200//Carbon metabolism;ko00280//Valine, leucine and isoleucine degradation;ko00640//Propanoate metabolism;ko00630//Glyoxylate and dicarboxylate metabolism	K01966;K01966;K01966;K01966;K01966	GO:0044429//mitochondrial part	GO:0016421//CoA carboxylase activity;GO:0032550//purine ribonucleoside binding	GO:0006766//vitamin metabolic process;GO:0006790//sulfur compound metabolic process;GO:0009062//fatty acid catabolic process
NP_001094516.1	13168535	17800722	18009952	7.44689e+06	8.31153e+06	6.9867e+06	16326403	7.58171e+06	-1.10661	3.30264e-06	4.85267e-05	PDHA1	pyruvate dehydrogenase E1 component subunit alpha, somatic form, mitochondrial precursor [Bos taurus]	Metabolism;Environmental Information Processing;Organismal Systems;Metabolism;Human Diseases;Metabolism;Metabolism;Metabolism	Global and overview maps;Signal transduction;Endocrine system;Global and overview maps;Cancers;Carbohydrate metabolism;Carbohydrate metabolism;Carbohydrate metabolism	ko01100//Metabolic pathways;ko04066//HIF-1 signaling pathway;ko04922//Glucagon signaling pathway;ko01200//Carbon metabolism;ko05230//Central carbon metabolism in cancer;ko00010//Glycolysis / Gluconeogenesis;ko00620//Pyruvate metabolism;ko00020//Citrate cycle (TCA cycle)	K00161;K00161;K00161;K00161;K00161;K00161;K00161;K00161	GO:0044429//mitochondrial part	GO:0004738//pyruvate dehydrogenase activity	GO:0006085//acetyl-CoA biosynthetic process;GO:0006090//pyruvate metabolic process;GO:0006101//citrate metabolic process;GO:0019318//hexose metabolic process;GO:0050812//regulation of acyl-CoA biosynthetic process
NP_001068736.1	12375574	3923182	7.35618e+06	584320	926298	199303	7.88498e+06	569974	-3.79014	0.000601707	0.00388706	PFKM	ATP-dependent 6-phosphofructokinase, muscle type [Bos taurus]	Metabolism;Environmental Information Processing;Organismal Systems;Environmental Information Processing;Organismal Systems;Metabolism;Genetic Information Processing;Human Diseases;Metabolism;Metabolism;Metabolism;Metabolism;Metabolism	Global and overview maps;Signal transduction;Endocrine system;Signal transduction;Endocrine system;Global and overview maps;Folding, sorting and degradation;Cancers;Global and overview maps;Carbohydrate metabolism;Carbohydrate metabolism;Carbohydrate metabolism;Carbohydrate metabolism	ko01100//Metabolic pathways;ko04152//AMPK signaling pathway;ko04919//Thyroid hormone signaling pathway;ko04066//HIF-1 signaling pathway;ko04922//Glucagon signaling pathway;ko01200//Carbon metabolism;ko03018//RNA degradation;ko05230//Central carbon metabolism in cancer;ko01230//Biosynthesis of amino acids;ko00010//Glycolysis / Gluconeogenesis;ko00051//Fructose and mannose metabolism;ko00052//Galac…	K00850;K00850;K00850;K00850;K00850;K00850;K00850;K00850;K00850;K00850;K00850;K00850;K00850	GO:0005886//plasma membrane;GO:0031988//membrane-bounded vesicle;GO:0044441//ciliary part;GO:0044445//cytosolic part	GO:0008443//phosphofructokinase activity;GO:0019899//enzyme binding;GO:0032550//purine ribonucleoside binding;GO:0043169//cation binding;GO:0046983//protein dimerization activity;GO:0048029//monosaccharide binding	GO:0006090//pyruvate metabolic process;GO:0006461//protein complex assembly;GO:0016310//phosphorylation;GO:0019725//cellular homeostasis;GO:0033500//carbohydrate homeostasis;GO:0050796//regulation of insulin secretion
NP_001180149.2	1.28066e+06	945601	1.00704e+06	3097889	3063578	4.12875e+06	1.07777e+06	3.43007e+06	1.67019	1.08886e-13	1.04332e-11	PFKP	TPA: phosphofructokinase, platelet isoform 2 [Bos taurus]	Metabolism;Environmental Information Processing;Organismal Systems;Environmental Information Processing;Organismal Systems;Metabolism;Genetic Information Processing;Human Diseases;Metabolism;Metabolism;Metabolism;Metabolism;Metabolism	Global and overview maps;Signal transduction;Endocrine system;Signal transduction;Endocrine system;Global and overview maps;Folding, sorting and degradation;Cancers;Global and overview maps;Carbohydrate metabolism;Carbohydrate metabolism;Carbohydrate metabolism;Carbohydrate metabolism	ko01100//Metabolic pathways;ko04152//AMPK signaling pathway;ko04919//Thyroid hormone signaling pathway;ko04066//HIF-1 signaling pathway;ko04922//Glucagon signaling pathway;ko01200//Carbon metabolism;ko03018//RNA degradation;ko05230//Central carbon metabolism in cancer;ko01230//Biosynthesis of amino acids;ko00010//Glycolysis / Gluconeogenesis;ko00051//Fructose and mannose metabolism;ko00052//Galac…	K00850;K00850;K00850;K00850;K00850;K00850;K00850;K00850;K00850;K00850;K00850;K00850;K00850	GO:0031988//membrane-bounded vesicle;GO:0043231//intracellular membrane-bounded organelle;GO:0044444//cytoplasmic part	GO:0005515//protein binding;GO:0008443//phosphofructokinase activity;GO:0032550//purine ribonucleoside binding;GO:0043169//cation binding	GO:0006007//glucose catabolic process;GO:0006090//pyruvate metabolic process;GO:0010506//regulation of autophagy;GO:0016310//phosphorylation;GO:0051704//multi-organism process
NP_001029471.1	24230314	19787734	25140860	70384560	48905728	95550728	2.3053e+07	71613672	1.63528	2.28416e-17	4.57034e-15	PGK1	phosphoglycerate kinase 1 [Bos taurus]	Metabolism;Environmental Information Processing;Metabolism;Metabolism;Metabolism	Global and overview maps;Signal transduction;Global and overview maps;Global and overview maps;Carbohydrate metabolism	ko01100//Metabolic pathways;ko04066//HIF-1 signaling pathway;ko01200//Carbon metabolism;ko01230//Biosynthesis of amino acids;ko00010//Glycolysis / Gluconeogenesis	K00927;K00927;K00927;K00927;K00927	GO:0031988//membrane-bounded vesicle;GO:0044444//cytoplasmic part	GO:0016301//kinase activity;GO:0032550//purine ribonucleoside binding	GO:0006007//glucose catabolic process;GO:0006090//pyruvate metabolic process;GO:0006796//phosphate-containing compound metabolic process;GO:0030154//cell differentiation;GO:0051704//multi-organism process
NP_001030189.1	2.94252e+06	4.37899e+06	6.05984e+06	11829014	4453224	18412420	4.46045e+06	11564886	1.37449	4.13431e-08	1.09014e-06	PHGDH	D-3-phosphoglycerate dehydrogenase [Bos taurus]	Metabolism;Metabolism;Metabolism;Metabolism	Global and overview maps;Global and overview maps;Global and overview maps;Amino acid metabolism	ko01100//Metabolic pathways;ko01200//Carbon metabolism;ko01230//Biosynthesis of amino acids;ko00260//Glycine, serine and threonine metabolism	K00058;K00058;K00058;K00058	GO:0031988//membrane-bounded vesicle	GO:0000166//nucleotide binding;GO:0016614//oxidoreductase activity, acting on CH-OH group of donors	GO:0006563//L-serine metabolic process;GO:0006790//sulfur compound metabolic process;GO:0007417//central nervous system development;GO:0009064//glutamine family amino acid metabolic process;GO:0009066//aspartate family amino acid metabolic process;GO:0010001//glial cell differentiation;GO:0010467//gene expression;GO:0022402//cell cycle process;GO:0030030//cell projection organization;GO:0035295//…
NP_001093786.1	159438	166616	262592	674491	271396	1.10759e+06	196216	684493	1.8026	0.00419142	0.0189716	Pi4k2a	phosphatidylinositol 4-kinase type 2-alpha [Bos taurus]	Metabolism;Environmental Information Processing;Metabolism	Global and overview maps;Signal transduction;Carbohydrate metabolism	ko01100//Metabolic pathways;ko04070//Phosphatidylinositol signaling system;ko00562//Inositol phosphate metabolism	K13711;K13711;K13711	GO:0005769//early endosome;GO:0005774//vacuolar membrane;GO:0016021//integral component of membrane;GO:0030133//transport vesicle;GO:0030427//site of polarized growth;GO:0031082//BLOC complex;GO:0033644//host cell membrane;GO:0043005//neuron projection;GO:0044297//cell body;GO:0044433//cytoplasmic vesicle part;GO:0097060//synaptic membrane;GO:0098589//membrane region	GO:0032403//protein complex binding;GO:0032550//purine ribonucleoside binding;GO:0052742//phosphatidylinositol kinase activity	GO:0002276//basophil activation involved in immune response;GO:0010506//regulation of autophagy;GO:0046474//glycerophospholipid biosynthetic process;GO:0046488//phosphatidylinositol metabolic process
NP_001192477.1	63373.1	77108.7	85183.6	394133	120986	497144	75221.8	337421	2.16533	0.0062634	0.0257725	PIK3CD	phosphatidylinositol 4,5-bisphosphate 3-kinase catalytic subunit delta isoform [Bos taurus]	Metabolism;Human Diseases;Human Diseases;Environmental Information Processing;Human Diseases;Cellular Processes;Cellular Processes;Human Diseases;Human Diseases;Environmental Information Processing;Human Diseases;Environmental Information Processing;Human Diseases;Organismal Systems;Organismal Systems;Human Diseases;Organismal Systems;Human Diseases;Human Diseases;Environmental Information Proces…	Global and overview maps;Cancers;Infectious diseases;Signal transduction;Infectious diseases;Cell motility;Cellular community - eukaryotes;Infectious diseases;Cancers;Signal transduction;Cancers;Signal transduction;Infectious diseases;Development;Nervous system;Cancers;Immune system;Cancers;Infectious diseases;Signal transduction;Endocrine system;Transport and catabolism;Signal transduction;Signa…	ko01100//Metabolic pathways;ko05200//Pathways in cancer;ko05165//Human papillomavirus infection;ko04151//PI3K-Akt signaling pathway;ko05169//Epstein-Barr virus infection;ko04810//Regulation of actin cytoskeleton;ko04510//Focal adhesion;ko05166//HTLV-I infection;ko05205//Proteoglycans in cancer;ko04015//Rap1 signaling pathway;ko05203//Viral carcinogenesis;ko04014//Ras signaling pathway;ko05163//Hu…	K00922;K00922;K00922;K00922;K00922;K00922;K00922;K00922;K00922;K00922;K00922;K00922;K00922;K00922;K00922;K00922;K00922;K00922;K00922;K00922;K00922;K00922;K00922;K00922;K00922;K00922;K00922;K00922;K00922;K00922;K00922;K00922;K00922;K00922;K00922;K00922;K00922;K00922;K00922;K00922;K00922;K00922;K00922;K00922;K00922;K00922;K00922;K00922;K00922;K00922;K00922;K00922;K00922;K00922;K00922;K00922;K00922;…	-	-	-
NP_001192656.1	26110636	29489576	30810288	83671216	80623224	127367560	28803500	9.72207e+07	1.75502	1.0434e-14	1.26754e-12	PKM	pyruvate kinase PKM [Bos taurus]	Metabolism;Human Diseases;Human Diseases;Metabolism;Organismal Systems;Metabolism;Human Diseases;Metabolism;Metabolism;Metabolism;Human Diseases	Global and overview maps;Infectious diseases;Cancers;Nucleotide metabolism;Endocrine system;Global and overview maps;Cancers;Global and overview maps;Carbohydrate metabolism;Carbohydrate metabolism;Endocrine and metabolic diseases	ko01100//Metabolic pathways;ko05165//Human papillomavirus infection;ko05203//Viral carcinogenesis;ko00230//Purine metabolism;ko04922//Glucagon signaling pathway;ko01200//Carbon metabolism;ko05230//Central carbon metabolism in cancer;ko01230//Biosynthesis of amino acids;ko00010//Glycolysis / Gluconeogenesis;ko00620//Pyruvate metabolism;ko04930//Type II diabetes mellitus	K00873;K00873;K00873;K00873;K00873;K00873;K00873;K00873;K00873;K00873;K00873	GO:0016020//membrane;GO:0031988//membrane-bounded vesicle;GO:0042995//cell projection;GO:0043231//intracellular membrane-bounded organelle	GO:0003723//RNA binding;GO:0016301//kinase activity;GO:0023023//MHC protein complex binding;GO:0031420//alkali metal ion binding;GO:0032550//purine ribonucleoside binding	GO:0006090//pyruvate metabolic process;GO:0006796//phosphate-containing compound metabolic process;GO:0008219//cell death
NP_001179352.1	3.67421e+06	1.57616e+06	1.97931e+06	2.08831e+06	4911126	6.40971e+06	2.40989e+06	4.46971e+06	0.891215	0.0044906	0.0200588	PLCB3	1-phosphatidylinositol 4,5-bisphosphate phosphodiesterase beta-3 [Bos taurus]	Metabolism;Human Diseases;Environmental Information Processing;Human Diseases;Organismal Systems;Organismal Systems;Environmental Information Processing;Organismal Systems;Environmental Information Processing;Human Diseases;Organismal Systems;Human Diseases;Environmental Information Processing;Organismal Systems;Human Diseases;Environmental Information Processing;Organismal Systems;Environmental …	Global and overview maps;Cancers;Signal transduction;Infectious diseases;Immune system;Immune system;Signal transduction;Endocrine system;Signal transduction;Neurodegenerative diseases;Endocrine system;Neurodegenerative diseases;Signal transduction;Immune system;Endocrine and metabolic diseases;Signal transduction;Endocrine system;Signal transduction;Nervous system;Circulatory system;Endocrine sy…	ko01100//Metabolic pathways;ko05200//Pathways in cancer;ko04015//Rap1 signaling pathway;ko05163//Human cytomegalovirus infection;ko04621//NOD-like receptor signaling pathway;ko04062//Chemokine signaling pathway;ko04072//Phospholipase D signaling pathway;ko04919//Thyroid hormone signaling pathway;ko04310//Wnt signaling pathway;ko05010//Alzheimer disease;ko04921//Oxytocin signaling pathway;ko05016/…	K05858;K05858;K05858;K05858;K05858;K05858;K05858;K05858;K05858;K05858;K05858;K05858;K05858;K05858;K05858;K05858;K05858;K05858;K05858;K05858;K05858;K05858;K05858;K05858;K05858;K05858;K05858;K05858;K05858;K05858;K05858;K05858;K05858;K05858;K05858;K05858;K05858;K05858;K05858;K05858;K05858;K05858;K05858;K05858;K05858;K05858;K05858;K05858;K05858;K05858;K05858;K05858;K05858;K05858	GO:0031981//nuclear lumen;GO:0032991//macromolecular complex;GO:0044444//cytoplasmic part	GO:0004629//phospholipase C activity;GO:0005515//protein binding;GO:0046872//metal ion binding;GO:0060089//molecular transducer activity	GO:0006629//lipid metabolic process;GO:0006796//phosphate-containing compound metabolic process;GO:0007165//signal transduction;GO:0007267//cell-cell signaling
XP_024834660.1	169271	199184	273218	699158	512825	1.15835e+06	213891	790113	1.88518	8.42178e-14	8.18476e-12	PLCG2	PREDICTED: 1-phosphatidylinositol 4,5-bisphosphate phosphodiesterase gamma-2 [Bos taurus]	Metabolism;Human Diseases;Human Diseases;Human Diseases;Environmental Information Processing;Organismal Systems;Organismal Systems;Human Diseases;Human Diseases;Human Diseases;Environmental Information Processing;Organismal Systems;Organismal Systems;Organismal Systems;Organismal Systems;Organismal Systems;Environmental Information Processing;Environmental Information Processing;Organismal System…	Global and overview maps;Cancers;Infectious diseases;Cancers;Signal transduction;Development;Nervous system;Cancers;Cancers;Infectious diseases;Signal transduction;Endocrine system;Development;Immune system;Immune system;Immune system;Signal transduction;Signal transduction;Immune system;Signal transduction;Signal transduction;Immune system;Immune system;Signal transduction;Carbohydrate metabolis…	ko01100//Metabolic pathways;ko05200//Pathways in cancer;ko05169//Epstein-Barr virus infection;ko05205//Proteoglycans in cancer;ko04014//Ras signaling pathway;ko04360//Axon guidance;ko04722//Neurotrophin signaling pathway;ko05225//Hepatocellular carcinoma;ko05206//MicroRNAs in cancer;ko05167//Kaposi sarcoma-associated herpesvirus infection;ko04072//Phospholipase D signaling pathway;ko04919//Thyroi…	K05859;K05859;K05859;K05859;K05859;K05859;K05859;K05859;K05859;K05859;K05859;K05859;K05859;K05859;K05859;K05859;K05859;K05859;K05859;K05859;K05859;K05859;K05859;K05859;K05859;K05859;K05859;K05859;K05859;K05859;K05859;K05859;K05859;K05859	GO:0016020//membrane;GO:0031988//membrane-bounded vesicle;GO:0044444//cytoplasmic part	GO:0004629//phospholipase C activity;GO:0060089//molecular transducer activity	GO:0002237//response to molecule of bacterial origin;GO:0010467//gene expression;GO:0030098//lymphocyte differentiation;GO:0032957//inositol trisphosphate metabolic process;GO:0043067//regulation of programmed cell death;GO:0046474//glycerophospholipid biosynthetic process;GO:0050851//antigen receptor-mediated signaling pathway;GO:0051283//negative regulation of sequestering of calcium ion;GO:190…
NP_001039616.1	907198	1.48062e+06	1071775	264922	386224	284551	1.1532e+06	311899	-1.88649	4.77981e-06	6.74627e-05	PMVK	phosphomevalonate kinase [Bos taurus]	Metabolism;Cellular Processes;Metabolism	Global and overview maps;Transport and catabolism;Metabolism of terpenoids and polyketides	ko01100//Metabolic pathways;ko04146//Peroxisome;ko00900//Terpenoid backbone biosynthesis	K13273;K13273;K13273	GO:0031988//membrane-bounded vesicle;GO:0042579//microbody	GO:0016301//kinase activity;GO:0032550//purine ribonucleoside binding	GO:0006084//acetyl-CoA metabolic process;GO:0006694//steroid biosynthetic process;GO:0006796//phosphate-containing compound metabolic process;GO:0008203//cholesterol metabolic process;GO:0036314//response to sterol
NP_001093762.1	49392.1	NA	47676	148638	259932	208257	48534	205609	2.08283	0.00720294	0.0289383	POLR1B	DNA-directed RNA polymerase I subunit RPA2 [Bos taurus]	Metabolism;Metabolism;Metabolism;Genetic Information Processing	Global and overview maps;Nucleotide metabolism;Nucleotide metabolism;Transcription	ko01100//Metabolic pathways;ko00230//Purine metabolism;ko00240//Pyrimidine metabolism;ko03020//RNA polymerase	K03002;K03002;K03002;K03002	GO:0044452//nucleolar part	GO:0001882//nucleoside binding;GO:0003899//DNA-directed RNA polymerase activity	GO:0006351//transcription, DNA-templated;GO:0007000//nucleolus organization;GO:0007275//multicellular organism development
NP_001193242.1	427877	282205	314441	795887	469320	1.01274e+06	341508	759316	1.15278	5.14473e-09	1.78569e-07	Polr2a	DNA-directed RNA polymerase II subunit RPB1 [Bos taurus]	Metabolism;Human Diseases;Human Diseases;Human Diseases;Metabolism;Metabolism;Genetic Information Processing	Global and overview maps;Infectious diseases;Infectious diseases;Neurodegenerative diseases;Nucleotide metabolism;Nucleotide metabolism;Transcription	ko01100//Metabolic pathways;ko05169//Epstein-Barr virus infection;ko05168//Herpes simplex infection;ko05016//Huntington disease;ko00230//Purine metabolism;ko00240//Pyrimidine metabolism;ko03020//RNA polymerase	K03006;K03006;K03006;K03006;K03006;K03006;K03006	-	-	-
NP_001015633.1	592079	441520	382750	951837	901781	1.19178e+06	472116	1.01513e+06	1.10445	0.0055655	0.0235461	POLR2G	PREDICTED: DNA-directed RNA polymerase II subunit RPB7 isoform X1 [Cricetulus griseus]	Metabolism;Human Diseases;Human Diseases;Metabolism;Metabolism;Genetic Information Processing	Global and overview maps;Infectious diseases;Neurodegenerative diseases;Nucleotide metabolism;Nucleotide metabolism;Transcription	ko01100//Metabolic pathways;ko05169//Epstein-Barr virus infection;ko05016//Huntington disease;ko00230//Purine metabolism;ko00240//Pyrimidine metabolism;ko03020//RNA polymerase	K03015;K03015;K03015;K03015;K03015;K03015	-	-	-
NP_776869.1	368934	395975	312546	650026	1.03648e+06	524659	359152	737055	1.03718	0.00117376	0.00677854	PTGIS	prostacyclin synthase precursor [Bos taurus]	Metabolism;Metabolism	Global and overview maps;Lipid metabolism	ko01100//Metabolic pathways;ko00590//Arachidonic acid metabolism	K01831;K01831	-	-	-
XP_005212137.1	1.57573e+06	1.7431e+06	2.04548e+06	778564	1.06753e+06	618510	1.7881e+06	821536	-1.12203	0.00627339	0.0257872	RDH11	PREDICTED: retinol dehydrogenase 11 isoform X1 [Bos taurus]	Metabolism;Metabolism	Global and overview maps;Metabolism of cofactors and vitamins	ko01100//Metabolic pathways;ko00830//Retinol metabolism	K11152;K11152	-	GO:0008106//alcohol dehydrogenase (NADP+) activity	GO:0001523//retinoid metabolic process;GO:0023058//adaptation of signaling pathway
NP_001091548.1	1.90496e+06	1.59709e+06	2.11608e+06	3.7907e+06	2.04642e+06	4731098	1.87271e+06	3522738	0.911569	0.00309387	0.0150018	RPE	ribulose-phosphate 3-epimerase [Bos taurus]	Metabolism;Metabolism;Metabolism;Metabolism;Metabolism	Global and overview maps;Global and overview maps;Global and overview maps;Carbohydrate metabolism;Carbohydrate metabolism	ko01100//Metabolic pathways;ko01200//Carbon metabolism;ko01230//Biosynthesis of amino acids;ko00030//Pentose phosphate pathway;ko00040//Pentose and glucuronate interconversions	K01783;K01783;K01783;K01783;K01783	-	-	-
NP_001030510.2	599138	532194	501301	1019924	351373	1.13757e+06	544211	836288	0.619834	0.00699099	0.0282589	RPIA	ribose-5-phosphate isomerase [Bos taurus]	Metabolism;Metabolism;Metabolism;Metabolism	Global and overview maps;Global and overview maps;Global and overview maps;Carbohydrate metabolism	ko01100//Metabolic pathways;ko01200//Carbon metabolism;ko01230//Biosynthesis of amino acids;ko00030//Pentose phosphate pathway	K01807;K01807;K01807;K01807	-	GO:0003824//catalytic activity	GO:0006739//NADP metabolic process;GO:0019682//glyceraldehyde-3-phosphate metabolic process
NP_001106767.1	1.43933e+06	1478685	1.33091e+06	3309215	1.59232e+06	4.69436e+06	1.41631e+06	3.19863e+06	1.17532	4.71452e-11	2.58652e-09	Rrm1	ribonucleoside-diphosphate reductase large subunit [Bos taurus]	Metabolism;Metabolism;Metabolism;Metabolism;Metabolism	Global and overview maps;Nucleotide metabolism;Nucleotide metabolism;Xenobiotics biodegradation and metabolism;Metabolism of other amino acids	ko01100//Metabolic pathways;ko00230//Purine metabolism;ko00240//Pyrimidine metabolism;ko00983//Drug metabolism - other enzymes;ko00480//Glutathione metabolism	K10807;K10807;K10807;K10807;K10807	GO:0031988//membrane-bounded vesicle;GO:0044424//intracellular part	GO:0000166//nucleotide binding;GO:0003824//catalytic activity;GO:0032550//purine ribonucleoside binding	GO:0006259//DNA metabolic process;GO:0009165//nucleotide biosynthetic process;GO:0051262//protein tetramerization
NP_001077273.1	11453306	8185996	9215333	3.00993e+06	8.00712e+06	2.64015e+06	9.61821e+06	4.5524e+06	-1.07914	2.45682e-12	1.79718e-10	SCLY	selenocysteine lyase [Bos taurus]	Metabolism;Metabolism	Global and overview maps;Metabolism of other amino acids	ko01100//Metabolic pathways;ko00450//Selenocompound metabolism	K01763;K01763	GO:0044444//cytoplasmic part	GO:0016846//carbon-sulfur lyase activity;GO:0043168//anion binding	GO:0043434//response to peptide hormone;GO:0044238//primary metabolic process;GO:0048523//negative regulation of cellular process
NP_001029162.2	2.65507e+06	3.24767e+06	2.77429e+06	4908090	3.99053e+06	4.95741e+06	2.89234e+06	4.61868e+06	0.675243	8.44636e-10	3.54695e-08	SCP2	non-specific lipid-transfer protein [Bos taurus]	Metabolism;Organismal Systems;Cellular Processes;Metabolism	Global and overview maps;Endocrine system;Transport and catabolism;Lipid metabolism	ko01100//Metabolic pathways;ko03320//PPAR signaling pathway;ko04146//Peroxisome;ko00120//Primary bile acid biosynthesis	K08764;K08764;K08764;K08764	GO:0031988//membrane-bounded vesicle;GO:0032991//macromolecular complex;GO:0042579//microbody	GO:0000062//fatty-acyl-CoA binding;GO:0005515//protein binding;GO:0005548//phospholipid transporter activity;GO:0016408//C-acyltransferase activity;GO:0032934//sterol binding;GO:0036041//long-chain fatty acid binding	GO:0006700//C21-steroid hormone biosynthetic process;GO:0006996//organelle organization;GO:0007009//plasma membrane organization;GO:0019218//regulation of steroid metabolic process;GO:0032376//positive regulation of cholesterol transport;GO:0032957//inositol trisphosphate metabolic process
NP_001069130.1	3.31678e+06	503080	362345	16585242	26891230	31221242	1.39407e+06	24899238	4.15873	1.9642e-08	5.61447e-07	SDS	L-serine dehydratase/L-threonine deaminase [Bos taurus]	Metabolism;Metabolism;Metabolism;Metabolism;Metabolism;Metabolism	Global and overview maps;Global and overview maps;Global and overview maps;Amino acid metabolism;Amino acid metabolism;Amino acid metabolism	ko01100//Metabolic pathways;ko01200//Carbon metabolism;ko01230//Biosynthesis of amino acids;ko00270//Cysteine and methionine metabolism;ko00260//Glycine, serine and threonine metabolism;ko00290//Valine, leucine and isoleucine biosynthesis	K17989;K17989;K17989;K17989;K17989;K17989	-	-	-
NP_001091522.1	158473	144903	132271	503510	120054	1.05652e+06	145216	560029	1.9473	4.88888e-06	6.8768e-05	SGPL1	sphingosine-1-phosphate lyase 1 [Bos taurus]	Metabolism;Environmental Information Processing;Metabolism	Global and overview maps;Signal transduction;Lipid metabolism	ko01100//Metabolic pathways;ko04071//Sphingolipid signaling pathway;ko00600//Sphingolipid metabolism	K01634;K01634;K01634	GO:0043231//intracellular membrane-bounded organelle	GO:0016830//carbon-carbon lyase activity;GO:0043168//anion binding	GO:0001667//ameboidal-type cell migration;GO:0006665//sphingolipid metabolic process;GO:0007169//transmembrane receptor protein tyrosine kinase signaling pathway;GO:0008202//steroid metabolic process;GO:0008406//gonad development;GO:0009887//organ morphogenesis;GO:0030154//cell differentiation;GO:0032787//monocarboxylic acid metabolic process;GO:0040008//regulation of growth;GO:0048232//male game…
NP_001095659.2	1.29255e+06	429641	862059	1.57315e+06	727581	1843515	861418	1.38141e+06	0.681361	0.000462884	0.00316482	SGSH	N-sulphoglucosamine sulphohydrolase precursor [Bos taurus]	Metabolism;Cellular Processes;Metabolism	Global and overview maps;Transport and catabolism;Glycan biosynthesis and metabolism	ko01100//Metabolic pathways;ko04142//Lysosome;ko00531//Glycosaminoglycan degradation	K01565;K01565;K01565	-	GO:0016788//hydrolase activity, acting on ester bonds	-
NP_001030548.1	2.03679e+06	2226198	1.71269e+06	5.3766e+06	2.02812e+06	6.03685e+06	1.99189e+06	4.48052e+06	1.16953	0.012289	0.043895	SMS	PREDICTED: spermine synthase isoform X2 [Ovis aries musimon]	Metabolism;Metabolism;Metabolism;Metabolism;Metabolism	Global and overview maps;Amino acid metabolism;Amino acid metabolism;Metabolism of other amino acids;Metabolism of other amino acids	ko01100//Metabolic pathways;ko00330//Arginine and proline metabolism;ko00270//Cysteine and methionine metabolism;ko00480//Glutathione metabolism;ko00410//beta-Alanine metabolism	K00802;K00802;K00802;K00802;K00802	GO:0031988//membrane-bounded vesicle;GO:0044444//cytoplasmic part	GO:0016765//transferase activity, transferring alkyl or aryl (other than methyl) groups	GO:0000096//sulfur amino acid metabolic process;GO:0006596//polyamine biosynthetic process
NP_001032397.1	3.45655e+06	4699597	4.26216e+06	1.9592e+06	2318343	2.12545e+06	4.13944e+06	2.13433e+06	-0.955652	1.0038e-14	1.24162e-12	SORD	sorbitol dehydrogenase [Bos taurus]	Metabolism;Metabolism;Metabolism	Global and overview maps;Carbohydrate metabolism;Carbohydrate metabolism	ko01100//Metabolic pathways;ko00051//Fructose and mannose metabolism;ko00040//Pentose and glucuronate interconversions	K00008;K00008;K00008	GO:0005929//cilium;GO:0031090//organelle membrane;GO:0031988//membrane-bounded vesicle;GO:0043231//intracellular membrane-bounded organelle	GO:0000166//nucleotide binding;GO:0016616//oxidoreductase activity, acting on the CH-OH group of donors, NAD or NADP as acceptor;GO:0046914//transition metal ion binding	GO:0006000//fructose metabolic process;GO:0006060//sorbitol metabolic process;GO:0019527//pentitol catabolic process;GO:0048870//cell motility
NP_001091530.1	163547	335563	378751	117880	122244	135474	292620	125199	-1.2248	0.00593343	0.0247336	SQLE	squalene monooxygenase [Bos taurus]	Metabolism;Metabolism	Global and overview maps;Lipid metabolism	ko01100//Metabolic pathways;ko00100//Steroid biosynthesis	K00511;K00511	GO:0031224//intrinsic component of membrane	GO:0000166//nucleotide binding;GO:0016491//oxidoreductase activity	GO:0044710//single-organism metabolic process
NP_001039445.1	724848	1.33728e+06	1.38315e+06	944073	280133	839513	1.14843e+06	687906	-0.739374	0.00219378	0.0113235	STT3A	dolichyl-diphosphooligosaccharide--protein glycosyltransferase subunit STT3A [Bos taurus]	Metabolism;Genetic Information Processing;Metabolism	Global and overview maps;Folding, sorting and degradation;Glycan biosynthesis and metabolism	ko01100//Metabolic pathways;ko04141//Protein processing in endoplasmic reticulum;ko00510//N-Glycan biosynthesis	K07151;K07151;K07151	GO:0031090//organelle membrane;GO:0031224//intrinsic component of membrane;GO:0043231//intracellular membrane-bounded organelle	GO:0004576//oligosaccharyl transferase activity	GO:0006487//protein N-linked glycosylation
NP_001030254.1	22008604	30575672	29094596	14715414	17180400	16526873	2.72263e+07	1.61409e+07	-0.75428	1.57186e-08	4.58943e-07	SUCLG1	succinate--CoA ligase [ADP/GDP-forming] subunit alpha, mitochondrial precursor [Bos taurus]	Metabolism;Metabolism;Metabolism;Metabolism	Global and overview maps;Global and overview maps;Carbohydrate metabolism;Carbohydrate metabolism	ko01100//Metabolic pathways;ko01200//Carbon metabolism;ko00640//Propanoate metabolism;ko00020//Citrate cycle (TCA cycle)	K01899;K01899;K01899;K01899	GO:0019866//organelle inner membrane;GO:0031988//membrane-bounded vesicle;GO:0043231//intracellular membrane-bounded organelle	GO:0003723//RNA binding;GO:0004774//succinate-CoA ligase activity;GO:0032550//purine ribonucleoside binding;GO:0046912//transferase activity, transferring acyl groups, acyl groups converted into alkyl on transfer	GO:0006101//citrate metabolic process
NP_001029811.1	16763240	30064966	24837462	15459278	10482543	17173540	23888556	14371787	-0.73308	4.058e-05	0.000412654	SUCLG2	succinate--CoA ligase [GDP-forming] subunit beta, mitochondrial precursor [Bos taurus]	Metabolism;Metabolism;Metabolism;Metabolism	Global and overview maps;Global and overview maps;Carbohydrate metabolism;Carbohydrate metabolism	ko01100//Metabolic pathways;ko01200//Carbon metabolism;ko00640//Propanoate metabolism;ko00020//Citrate cycle (TCA cycle)	K01900;K01900;K01900;K01900	GO:0016020//membrane;GO:0043231//intracellular membrane-bounded organelle	GO:0004774//succinate-CoA ligase activity;GO:0032550//purine ribonucleoside binding	GO:0006101//citrate metabolic process
NP_001029538.1	4.06475e+06	5740055	5.61115e+06	651428	3935335	830818	5.13865e+06	1.80586e+06	-1.5087	0.000260285	0.00195282	SUOX	sulfite oxidase, mitochondrial [Bos taurus]	Metabolism;Metabolism	Global and overview maps;Energy metabolism	ko01100//Metabolic pathways;ko00920//Sulfur metabolism	K00387;K00387	-	GO:0003824//catalytic activity;GO:0046906//tetrapyrrole binding;GO:0046914//transition metal ion binding	GO:0044710//single-organism metabolic process
XP_005201148.2	307635	141030	388143	898435	371112	1.14776e+06	278936	805770	1.53043	6.26254e-06	8.52081e-05	SYNJ1	PREDICTED: synaptojanin-1 isoform X8 [Bos taurus]	Metabolism;Environmental Information Processing;Metabolism	Global and overview maps;Signal transduction;Carbohydrate metabolism	ko01100//Metabolic pathways;ko04070//Phosphatidylinositol signaling system;ko00562//Inositol phosphate metabolism	K20279;K20279;K20279	GO:0043234//protein complex;GO:0044444//cytoplasmic part	GO:0003676//nucleic acid binding;GO:0034593//phosphatidylinositol bisphosphate phosphatase activity	GO:0007611//learning or memory;GO:0043623//cellular protein complex assembly;GO:0044723//single-organism carbohydrate metabolic process;GO:0046488//phosphatidylinositol metabolic process;GO:0048488//synaptic vesicle endocytosis
NP_001039492.1	295344	159790	254145	1.19158e+06	162957	2.03445e+06	236426	1.12966e+06	2.25643	1.69838e-05	0.000200941	TBXAS1	thromboxane-A synthase [Bos taurus]	Metabolism;Organismal Systems;Metabolism	Global and overview maps;Immune system;Lipid metabolism	ko01100//Metabolic pathways;ko04611//Platelet activation;ko00590//Arachidonic acid metabolism	K01832;K01832;K01832	GO:0031090//organelle membrane;GO:0031224//intrinsic component of membrane;GO:0043231//intracellular membrane-bounded organelle	GO:0016491//oxidoreductase activity;GO:0016860//intramolecular oxidoreductase activity;GO:0046906//tetrapyrrole binding;GO:0046914//transition metal ion binding	GO:0006693//prostaglandin metabolic process
NP_001069102.1	730276	687710	493578	1.66888e+06	452540	2.1393e+06	637188	1.42024e+06	1.15634	5.5272e-05	0.000534112	TCIRG1	V-type proton ATPase 116 kDa subunit a isoform 3 [Bos taurus]	Metabolism;Human Diseases;Human Diseases;Cellular Processes;Cellular Processes;Metabolism;Human Diseases;Organismal Systems;Human Diseases;Human Diseases;Organismal Systems	Global and overview maps;Infectious diseases;Infectious diseases;Transport and catabolism;Transport and catabolism;Energy metabolism;Infectious diseases;Nervous system;Immune diseases;Infectious diseases;Excretory system	ko01100//Metabolic pathways;ko05165//Human papillomavirus infection;ko05152//Tuberculosis;ko04145//Phagosome;ko04142//Lysosome;ko00190//Oxidative phosphorylation;ko05120//Epithelial cell signaling in Helicobacter pylori infection;ko04721//Synaptic vesicle cycle;ko05323//Rheumatoid arthritis;ko05110//Vibrio cholerae infection;ko04966//Collecting duct acid secretion	K02154;K02154;K02154;K02154;K02154;K02154;K02154;K02154;K02154;K02154;K02154	-	-	-
NP_001029920.1	1.83083e+06	2.45046e+06	3.08755e+06	2.03678e+06	627309	1.96415e+06	2.45628e+06	1.54275e+06	-0.670973	0.0075857	0.0302672	TECR	very-long-chain enoyl-CoA reductase [Bos taurus]	Metabolism;Metabolism;Metabolism;Metabolism	Global and overview maps;Global and overview maps;Lipid metabolism;Lipid metabolism	ko01100//Metabolic pathways;ko01212//Fatty acid metabolism;ko00062//Fatty acid elongation;ko01040//Biosynthesis of unsaturated fatty acids	K10258;K10258;K10258;K10258	GO:0031227//intrinsic component of endoplasmic reticulum membrane	GO:0005488//binding;GO:0016491//oxidoreductase activity	GO:0000038//very long-chain fatty acid metabolic process;GO:0006633//fatty acid biosynthetic process;GO:0006641//triglyceride metabolic process;GO:0008202//steroid metabolic process;GO:0035336//long-chain fatty-acyl-CoA metabolic process
NP_001013607.1	39729704	24594826	26210356	72892160	55318412	78195096	3.01783e+07	6.88019e+07	1.18894	3.01971e-12	2.18543e-10	TPI1	PREDICTED: triosephosphate isomerase [Capra hircus]	Metabolism;Metabolism;Metabolism;Metabolism;Metabolism;Metabolism	Global and overview maps;Global and overview maps;Carbohydrate metabolism;Global and overview maps;Carbohydrate metabolism;Carbohydrate metabolism	ko01100//Metabolic pathways;ko01200//Carbon metabolism;ko00562//Inositol phosphate metabolism;ko01230//Biosynthesis of amino acids;ko00010//Glycolysis / Gluconeogenesis;ko00051//Fructose and mannose metabolism	K01803;K01803;K01803;K01803;K01803;K01803	GO:0031988//membrane-bounded vesicle;GO:0043231//intracellular membrane-bounded organelle;GO:0044421//extracellular region part	GO:0016861//intramolecular oxidoreductase activity, interconverting aldoses and ketoses	GO:0006006//glucose metabolic process;GO:0006081//cellular aldehyde metabolic process;GO:0006090//pyruvate metabolic process;GO:0006739//NADP metabolic process;GO:0044707//single-multicellular organism process
NP_001039604.1	19114082	21757896	17021716	8866043	9513740	14732723	19297898	11037502	-0.80603	3.99916e-08	1.06275e-06	TSTA3	GDP-L-fucose synthase [Bos taurus]	Metabolism;Metabolism;Metabolism	Global and overview maps;Carbohydrate metabolism;Carbohydrate metabolism	ko01100//Metabolic pathways;ko00520//Amino sugar and nucleotide sugar metabolism;ko00051//Fructose and mannose metabolism	K02377;K02377;K02377	GO:0031988//membrane-bounded vesicle	GO:0016616//oxidoreductase activity, acting on the CH-OH group of donors, NAD or NADP as acceptor;GO:0048037//cofactor binding	GO:0042350//GDP-L-fucose biosynthetic process
NP_001039869.1	2.23539e+06	3.98351e+06	3.4023e+06	1839744	2.31317e+06	1.96221e+06	3.20707e+06	2.03837e+06	-0.653835	1.38897e-06	2.30467e-05	UAP1	UDP-N-acetylhexosamine pyrophosphorylase [Bos taurus]	Metabolism;Metabolism	Global and overview maps;Carbohydrate metabolism	ko01100//Metabolic pathways;ko00520//Amino sugar and nucleotide sugar metabolism	K00972;K00972	-	GO:0016779//nucleotidyltransferase activity	-
NP_776636.1	3461884	1.75739e+06	1.66618e+06	9936576	9135318	9846889	2.29515e+06	9.63959e+06	2.07038	4.19469e-11	2.32004e-09	UGDH	UDP-glucose 6-dehydrogenase [Bos taurus]	Metabolism;Metabolism;Metabolism;Metabolism	Global and overview maps;Carbohydrate metabolism;Carbohydrate metabolism;Carbohydrate metabolism	ko01100//Metabolic pathways;ko00520//Amino sugar and nucleotide sugar metabolism;ko00040//Pentose and glucuronate interconversions;ko00053//Ascorbate and aldarate metabolism	K00012;K00012;K00012;K00012	GO:0031981//nuclear lumen;GO:0031988//membrane-bounded vesicle;GO:0044444//cytoplasmic part	GO:0000166//nucleotide binding;GO:0016616//oxidoreductase activity, acting on the CH-OH group of donors, NAD or NADP as acceptor	GO:0006023//aminoglycan biosynthetic process;GO:0007369//gastrulation;GO:0009226//nucleotide-sugar biosynthetic process;GO:0019585//glucuronate metabolic process
NP_776637.1	21743648	24240460	24982874	6825466	18403454	6.52465e+06	2.36557e+07	1.05845e+07	-1.16023	4.3457e-15	5.68534e-13	UGP2	UTP--glucose-1-phosphate uridylyltransferase [Bos taurus]	Metabolism;Metabolism;Metabolism;Metabolism;Metabolism	Global and overview maps;Carbohydrate metabolism;Carbohydrate metabolism;Carbohydrate metabolism;Carbohydrate metabolism	ko01100//Metabolic pathways;ko00520//Amino sugar and nucleotide sugar metabolism;ko00500//Starch and sucrose metabolism;ko00052//Galactose metabolism;ko00040//Pentose and glucuronate interconversions	K00963;K00963;K00963;K00963;K00963	GO:0031988//membrane-bounded vesicle;GO:0043231//intracellular membrane-bounded organelle	GO:0016779//nucleotidyltransferase activity;GO:0043169//cation binding	GO:0009225//nucleotide-sugar metabolic process
NP_803474.1	2.07279e+06	2.11862e+06	2.61089e+06	4.22682e+06	2.50709e+06	6.22136e+06	2.26743e+06	4.31842e+06	0.929445	8.34355e-05	0.000754802	UMPS	uridine 5'-monophosphate synthase [Bos taurus]	Metabolism;Metabolism;Metabolism	Global and overview maps;Nucleotide metabolism;Xenobiotics biodegradation and metabolism	ko01100//Metabolic pathways;ko00240//Pyrimidine metabolism;ko00983//Drug metabolism - other enzymes	K13421;K13421;K13421	GO:0043231//intracellular membrane-bounded organelle	GO:0016763//transferase activity, transferring pentosyl groups;GO:0016831//carboxy-lyase activity	GO:0006222//UMP biosynthetic process;GO:0019856//pyrimidine nucleobase biosynthetic process
NP_001092446.1	676204	143410	252090	1.9546e+06	2296198	3.22167e+06	357235	2.49082e+06	2.80168	0.00766696	0.0304663	Upp1	uridine phosphorylase 1 [Bos taurus]	Metabolism;Metabolism;Metabolism	Global and overview maps;Nucleotide metabolism;Xenobiotics biodegradation and metabolism	ko01100//Metabolic pathways;ko00240//Pyrimidine metabolism;ko00983//Drug metabolism - other enzymes	K00757;K00757;K00757	GO:0044424//intracellular part	GO:0016763//transferase activity, transferring pentosyl groups	GO:0009117//nucleotide metabolic process;GO:0046131//pyrimidine ribonucleoside metabolic process
XP_005228028.1	321120	181113	168654	343780	575631	335482	223629	418298	0.903422	0.0118359	0.0425804	UPRT	PREDICTED: uracil phosphoribosyltransferase homolog isoform X1 [Bos taurus]	Metabolism;Metabolism	Global and overview maps;Nucleotide metabolism	ko01100//Metabolic pathways;ko00240//Pyrimidine metabolism	K00761;K00761	GO:0044424//intracellular part	-	-
XP_005222514.1	583491	1035898	1.03228e+06	526464	493130	486260	883889	501951	-0.816317	0.000651867	0.00417183	XYLB	PREDICTED: xylulose kinase isoform X1 [Bos taurus]	Metabolism;Metabolism	Global and overview maps;Carbohydrate metabolism	ko01100//Metabolic pathways;ko00040//Pentose and glucuronate interconversions	K00854;K00854	GO:0031988//membrane-bounded vesicle	GO:0016773//phosphotransferase activity, alcohol group as acceptor;GO:0032550//purine ribonucleoside binding	GO:0016310//phosphorylation;GO:0019321//pentose metabolic process

## Sheet: Cysteine and methionine m..(12)
id	Control1	Control2	Control3	mastitis1	mastitis2	mastitis3	Control_mean	mastitis_mean	log2(fc)	PValue	FDR	Symbol	Description	KEGG_A_class	KEGG_B_class	Pathway	K_ID	GO Component	GO Function	GO Process
NP_001013611.2	1.59973e+06	4415830	5.02386e+06	1.15113e+06	1.66511e+06	1.4732e+06	3.67981e+06	1.42981e+06	-1.36381	8.15771e-06	0.000107552	BCAT2	branched-chain-amino-acid aminotransferase, mitochondrial precursor [Bos taurus]	Metabolism;Metabolism;Metabolism;Metabolism;Metabolism;Metabolism;Metabolism	Global and overview maps;Global and overview maps;Amino acid metabolism;Amino acid metabolism;Global and overview maps;Metabolism of cofactors and vitamins;Amino acid metabolism	ko01100//Metabolic pathways;ko01230//Biosynthesis of amino acids;ko00280//Valine, leucine and isoleucine degradation;ko00270//Cysteine and methionine metabolism;ko01210//2-Oxocarboxylic acid metabolism;ko00770//Pantothenate and CoA biosynthesis;ko00290//Valine, leucine and isoleucine biosynthesis	K00826;K00826;K00826;K00826;K00826;K00826;K00826	GO:0043231//intracellular membrane-bounded organelle	GO:0004084//branched-chain-amino-acid transaminase activity	GO:0006549//isoleucine metabolic process;GO:0008652//cellular amino acid biosynthetic process;GO:0009063//cellular amino acid catabolic process;GO:0065008//regulation of biological quality
NP_001095470.1	340930	771800	895755	196658	535897	408997	669495	380517	-0.815112	0.00609839	0.0252817	CBSL	cystathionine beta-synthase [Bos taurus]	Metabolism;Metabolism;Metabolism;Metabolism	Global and overview maps;Global and overview maps;Amino acid metabolism;Amino acid metabolism	ko01100//Metabolic pathways;ko01230//Biosynthesis of amino acids;ko00270//Cysteine and methionine metabolism;ko00260//Glycine, serine and threonine metabolism	K01697;K01697;K01697;K01697	-	-	-
NP_001019738.1	3.38433e+06	4721241	3787504	1.62542e+06	3.12365e+06	1326734	3.96436e+06	2.02527e+06	-0.968974	4.62101e-06	6.53571e-05	CTH	cystathionine gamma-lyase [Bos taurus]	Metabolism;Metabolism;Metabolism;Metabolism;Metabolism	Global and overview maps;Global and overview maps;Amino acid metabolism;Amino acid metabolism;Metabolism of other amino acids	ko01100//Metabolic pathways;ko01230//Biosynthesis of amino acids;ko00270//Cysteine and methionine metabolism;ko00260//Glycine, serine and threonine metabolism;ko00450//Selenocompound metabolism	K01758;K01758;K01758;K01758;K01758	GO:0031988//membrane-bounded vesicle;GO:0043231//intracellular membrane-bounded organelle	GO:0005515//protein binding;GO:0016846//carbon-sulfur lyase activity;GO:0043168//anion binding	GO:0000097//sulfur amino acid biosynthetic process;GO:0018205//peptidyl-lysine modification;GO:0043066//negative regulation of apoptotic process;GO:0043122//regulation of I-kappaB kinase/NF-kappaB signaling;GO:0051091//positive regulation of sequence-specific DNA binding transcription factor activity;GO:0051260//protein homooligomerization
NP_872592.2	67918	54421.2	69542.9	364835	128939	443515	63960.7	312430	2.28827	0.00359069	0.0168698	DNMT1	PREDICTED: DNA (cytosine-5)-methyltransferase 1 [Bos indicus]	Metabolism;Human Diseases;Metabolism	Global and overview maps;Cancers;Amino acid metabolism	ko01100//Metabolic pathways;ko05206//MicroRNAs in cancer;ko00270//Cysteine and methionine metabolism	K00558;K00558;K00558	GO:0000775//chromosome, centromeric region;GO:0000785//chromatin;GO:0043231//intracellular membrane-bounded organelle	GO:0000166//nucleotide binding;GO:0003676//nucleic acid binding;GO:0005515//protein binding;GO:0008757//S-adenosylmethionine-dependent methyltransferase activity;GO:0046914//transition metal ion binding	GO:0006357//regulation of transcription from RNA polymerase II promoter;GO:0008283//cell proliferation;GO:0010629//negative regulation of gene expression;GO:0031061//negative regulation of histone methylation;GO:0031062//positive regulation of histone methylation;GO:0032776//DNA methylation on cytosine;GO:0043200//response to amino acid
NP_001033232.1	536378	493240	533084	1.31232e+06	876601	1554479	520900	1.2478e+06	1.26031	0.00218849	0.0113047	GCLM	glutamate--cysteine ligase regulatory subunit [Bos taurus]	Metabolism;Cellular Processes;Metabolism;Metabolism	Global and overview maps;Cell growth and death;Amino acid metabolism;Metabolism of other amino acids	ko01100//Metabolic pathways;ko04216//Ferroptosis;ko00270//Cysteine and methionine metabolism;ko00480//Glutathione metabolism	K11205;K11205;K11205;K11205	-	-	-
NP_803468.1	2733069	2.23302e+06	2.58821e+06	4317915	3.73687e+06	5.48453e+06	2.5181e+06	4.51311e+06	0.841785	1.59595e-10	8.13807e-09	GOT1	aspartate aminotransferase, cytoplasmic [Bos taurus]	Metabolism;Metabolism;Metabolism;Metabolism;Metabolism;Metabolism;Metabolism;Metabolism;Metabolism;Metabolism;Metabolism	Global and overview maps;Global and overview maps;Global and overview maps;Amino acid metabolism;Amino acid metabolism;Amino acid metabolism;Amino acid metabolism;Amino acid metabolism;Global and overview maps;Amino acid metabolism;Amino acid metabolism	ko01100//Metabolic pathways;ko01200//Carbon metabolism;ko01230//Biosynthesis of amino acids;ko00330//Arginine and proline metabolism;ko00270//Cysteine and methionine metabolism;ko00250//Alanine, aspartate and glutamate metabolism;ko00350//Tyrosine metabolism;ko00360//Phenylalanine metabolism;ko01210//2-Oxocarboxylic acid metabolism;ko00220//Arginine biosynthesis;ko00400//Phenylalanine, tyrosine a…	K14454;K14454;K14454;K14454;K14454;K14454;K14454;K14454;K14454;K14454;K14454	GO:0031988//membrane-bounded vesicle;GO:0043231//intracellular membrane-bounded organelle;GO:0044444//cytoplasmic part	GO:0016831//carboxy-lyase activity;GO:0043168//anion binding;GO:0070546//L-phenylalanine aminotransferase activity	GO:0006071//glycerol metabolic process;GO:0006103//2-oxoglutarate metabolic process;GO:0006531//aspartate metabolic process;GO:0009064//glutamine family amino acid metabolic process;GO:0031960//response to corticosteroid;GO:0032868//response to insulin;GO:0055081//anion homeostasis
NP_777231.1	10791421	12818006	16710923	7580036	10248297	6.53123e+06	1.34401e+07	8.11985e+06	-0.72702	9.45368e-05	0.0008396	GOT2	aspartate aminotransferase, mitochondrial [Bos taurus]	Metabolism;Metabolism;Metabolism;Metabolism;Metabolism;Organismal Systems;Metabolism;Metabolism;Metabolism;Metabolism;Metabolism;Metabolism	Global and overview maps;Global and overview maps;Global and overview maps;Amino acid metabolism;Amino acid metabolism;Digestive system;Amino acid metabolism;Amino acid metabolism;Amino acid metabolism;Global and overview maps;Amino acid metabolism;Amino acid metabolism	ko01100//Metabolic pathways;ko01200//Carbon metabolism;ko01230//Biosynthesis of amino acids;ko00330//Arginine and proline metabolism;ko00270//Cysteine and methionine metabolism;ko04975//Fat digestion and absorption;ko00250//Alanine, aspartate and glutamate metabolism;ko00350//Tyrosine metabolism;ko00360//Phenylalanine metabolism;ko01210//2-Oxocarboxylic acid metabolism;ko00220//Arginine biosynthe…	K14455;K14455;K14455;K14455;K14455;K14455;K14455;K14455;K14455;K14455;K14455;K14455	GO:0019866//organelle inner membrane;GO:0031988//membrane-bounded vesicle;GO:0044429//mitochondrial part	GO:0003723//RNA binding;GO:0036137//kynurenine aminotransferase activity;GO:0043168//anion binding;GO:0070546//L-phenylalanine aminotransferase activity	GO:0006103//2-oxoglutarate metabolic process;GO:0006531//aspartate metabolic process;GO:0006869//lipid transport;GO:0009064//glutamine family amino acid metabolic process;GO:0070189//kynurenine metabolic process;GO:0097305//response to alcohol
XP_005219195.1	320816	NA	NA	1.65624e+06	NA	2.02865e+06	320816	1.84244e+06	2.5218	0.00495962	0.0216	IL4I1	PREDICTED: L-amino-acid oxidase isoform X2 [Bos taurus]	Metabolism;Metabolism;Metabolism;Metabolism;Metabolism;Metabolism;Metabolism;Metabolism	Global and overview maps;Amino acid metabolism;Amino acid metabolism;Amino acid metabolism;Amino acid metabolism;Amino acid metabolism;Amino acid metabolism;Amino acid metabolism	ko01100//Metabolic pathways;ko00280//Valine, leucine and isoleucine degradation;ko00270//Cysteine and methionine metabolism;ko00380//Tryptophan metabolism;ko00250//Alanine, aspartate and glutamate metabolism;ko00350//Tyrosine metabolism;ko00360//Phenylalanine metabolism;ko00400//Phenylalanine, tyrosine and tryptophan biosynthesis	K03334;K03334;K03334;K03334;K03334;K03334;K03334;K03334	-	GO:0003824//catalytic activity	GO:0044710//single-organism metabolic process
NP_776524.1	5.59384e+06	4.9191e+06	6.84206e+06	17492786	8954723	26481580	5.785e+06	1.7643e+07	1.60871	7.13339e-13	5.8468e-11	LDHA	L-lactate dehydrogenase A chain [Bos taurus]	Metabolism;Environmental Information Processing;Organismal Systems;Human Diseases;Metabolism;Metabolism;Metabolism;Metabolism	Global and overview maps;Signal transduction;Endocrine system;Cancers;Carbohydrate metabolism;Amino acid metabolism;Carbohydrate metabolism;Carbohydrate metabolism	ko01100//Metabolic pathways;ko04066//HIF-1 signaling pathway;ko04922//Glucagon signaling pathway;ko05230//Central carbon metabolism in cancer;ko00010//Glycolysis / Gluconeogenesis;ko00270//Cysteine and methionine metabolism;ko00620//Pyruvate metabolism;ko00640//Propanoate metabolism	K00016;K00016;K00016;K00016;K00016;K00016;K00016;K00016	GO:0031988//membrane-bounded vesicle;GO:0043231//intracellular membrane-bounded organelle;GO:0044441//ciliary part;GO:0044444//cytoplasmic part	GO:0004457//lactate dehydrogenase activity	GO:0005975//carbohydrate metabolic process;GO:0006090//pyruvate metabolic process;GO:0007154//cell communication;GO:0048856//anatomical structure development
XP_002689552.1	3.78245e+06	2.58194e+06	3.29423e+06	12126566	6302137	14479417	3219536	1.09694e+07	1.76856	7.02138e-05	0.000654335	MTAP	PREDICTED: S-methyl-5'-thioadenosine phosphorylase [Bos taurus]	Metabolism;Metabolism	Global and overview maps;Amino acid metabolism	ko01100//Metabolic pathways;ko00270//Cysteine and methionine metabolism	K00772;K00772	GO:0031988//membrane-bounded vesicle;GO:0043231//intracellular membrane-bounded organelle	GO:0004731//purine-nucleoside phosphorylase activity;GO:0016758//transferase activity, transferring hexosyl groups	GO:0043101//purine-containing compound salvage;GO:0055086//nucleobase-containing small molecule metabolic process;GO:0071267//L-methionine salvage
NP_001069130.1	3.31678e+06	503080	362345	16585242	26891230	31221242	1.39407e+06	24899238	4.15873	1.9642e-08	5.61447e-07	SDS	L-serine dehydratase/L-threonine deaminase [Bos taurus]	Metabolism;Metabolism;Metabolism;Metabolism;Metabolism;Metabolism	Global and overview maps;Global and overview maps;Global and overview maps;Amino acid metabolism;Amino acid metabolism;Amino acid metabolism	ko01100//Metabolic pathways;ko01200//Carbon metabolism;ko01230//Biosynthesis of amino acids;ko00270//Cysteine and methionine metabolism;ko00260//Glycine, serine and threonine metabolism;ko00290//Valine, leucine and isoleucine biosynthesis	K17989;K17989;K17989;K17989;K17989;K17989	-	-	-
NP_001030548.1	2.03679e+06	2226198	1.71269e+06	5.3766e+06	2.02812e+06	6.03685e+06	1.99189e+06	4.48052e+06	1.16953	0.012289	0.043895	SMS	PREDICTED: spermine synthase isoform X2 [Ovis aries musimon]	Metabolism;Metabolism;Metabolism;Metabolism;Metabolism	Global and overview maps;Amino acid metabolism;Amino acid metabolism;Metabolism of other amino acids;Metabolism of other amino acids	ko01100//Metabolic pathways;ko00330//Arginine and proline metabolism;ko00270//Cysteine and methionine metabolism;ko00480//Glutathione metabolism;ko00410//beta-Alanine metabolism	K00802;K00802;K00802;K00802;K00802	GO:0031988//membrane-bounded vesicle;GO:0044444//cytoplasmic part	GO:0016765//transferase activity, transferring alkyl or aryl (other than methyl) groups	GO:0000096//sulfur amino acid metabolic process;GO:0006596//polyamine biosynthetic process

## Sheet: Selenocompound metabolism(3)
id	Control1	Control2	Control3	mastitis1	mastitis2	mastitis3	Control_mean	mastitis_mean	log2(fc)	PValue	FDR	Symbol	Description	KEGG_A_class	KEGG_B_class	Pathway	K_ID	GO Component	GO Function	GO Process
NP_001019738.1	3.38433e+06	4721241	3787504	1.62542e+06	3.12365e+06	1326734	3.96436e+06	2.02527e+06	-0.968974	4.62101e-06	6.53571e-05	CTH	cystathionine gamma-lyase [Bos taurus]	Metabolism;Metabolism;Metabolism;Metabolism;Metabolism	Global and overview maps;Global and overview maps;Amino acid metabolism;Amino acid metabolism;Metabolism of other amino acids	ko01100//Metabolic pathways;ko01230//Biosynthesis of amino acids;ko00270//Cysteine and methionine metabolism;ko00260//Glycine, serine and threonine metabolism;ko00450//Selenocompound metabolism	K01758;K01758;K01758;K01758;K01758	GO:0031988//membrane-bounded vesicle;GO:0043231//intracellular membrane-bounded organelle	GO:0005515//protein binding;GO:0016846//carbon-sulfur lyase activity;GO:0043168//anion binding	GO:0000097//sulfur amino acid biosynthetic process;GO:0018205//peptidyl-lysine modification;GO:0043066//negative regulation of apoptotic process;GO:0043122//regulation of I-kappaB kinase/NF-kappaB signaling;GO:0051091//positive regulation of sequence-specific DNA binding transcription factor activity;GO:0051260//protein homooligomerization
NP_001068838.1	635006	876212	887261	363554	702393	392706	799493	486218	-0.717482	0.00574115	0.0240647	KYAT3	PREDICTED: kynurenine--oxoglutarate transaminase 3 isoform X1 [Bos taurus]	Metabolism;Human Diseases;Metabolism;Metabolism	Global and overview maps;Cancers;Amino acid metabolism;Metabolism of other amino acids	ko01100//Metabolic pathways;ko05204//Chemical carcinogenesis;ko00380//Tryptophan metabolism;ko00450//Selenocompound metabolism	K00816;K00816;K00816;K00816	GO:0043231//intracellular membrane-bounded organelle	GO:0003723//RNA binding;GO:0016846//carbon-sulfur lyase activity;GO:0036137//kynurenine aminotransferase activity;GO:0043168//anion binding;GO:0046983//protein dimerization activity	GO:0043648//dicarboxylic acid metabolic process;GO:0070189//kynurenine metabolic process
NP_001077273.1	11453306	8185996	9215333	3.00993e+06	8.00712e+06	2.64015e+06	9.61821e+06	4.5524e+06	-1.07914	2.45682e-12	1.79718e-10	SCLY	selenocysteine lyase [Bos taurus]	Metabolism;Metabolism	Global and overview maps;Metabolism of other amino acids	ko01100//Metabolic pathways;ko00450//Selenocompound metabolism	K01763;K01763	GO:0044444//cytoplasmic part	GO:0016846//carbon-sulfur lyase activity;GO:0043168//anion binding	GO:0043434//response to peptide hormone;GO:0044238//primary metabolic process;GO:0048523//negative regulation of cellular process

## Sheet: Glycine, serine and thre…(10)
id	Control1	Control2	Control3	mastitis1	mastitis2	mastitis3	Control_mean	mastitis_mean	log2(fc)	PValue	FDR	Symbol	Description	KEGG_A_class	KEGG_B_class	Pathway	K_ID	GO Component	GO Function	GO Process
NP_001094624.1	42181.9	47623.2	34180	304935	NA	604821	41328.4	454878	3.46028	0.0141661	0.049214	ALAS1	5-aminolevulinate synthase, nonspecific, mitochondrial precursor [Bos taurus]	Metabolism;Metabolism;Metabolism	Global and overview maps;Amino acid metabolism;Metabolism of cofactors and vitamins	ko01100//Metabolic pathways;ko00260//Glycine, serine and threonine metabolism;ko00860//Porphyrin and chlorophyll metabolism	K00643;K00643;K00643	GO:0044429//mitochondrial part	GO:0016749//N-succinyltransferase activity;GO:0043168//anion binding	GO:0006779//porphyrin-containing compound biosynthetic process
NP_001039434.2	11898390	15850091	17661602	7.03906e+06	9753047	8199055	1.51367e+07	8.33039e+06	-0.861594	1.33288e-21	6.04507e-19	ALDH7A1	alpha-aminoadipic semialdehyde dehydrogenase [Bos taurus]	Metabolism;Metabolism;Metabolism;Metabolism;Metabolism;Metabolism;Metabolism;Metabolism;Metabolism;Metabolism;Metabolism;Metabolism;Metabolism	Global and overview maps;Amino acid metabolism;Carbohydrate metabolism;Lipid metabolism;Amino acid metabolism;Lipid metabolism;Amino acid metabolism;Carbohydrate metabolism;Amino acid metabolism;Amino acid metabolism;Metabolism of other amino acids;Amino acid metabolism;Carbohydrate metabolism	ko01100//Metabolic pathways;ko00310//Lysine degradation;ko00010//Glycolysis / Gluconeogenesis;ko00561//Glycerolipid metabolism;ko00280//Valine, leucine and isoleucine degradation;ko00071//Fatty acid degradation;ko00330//Arginine and proline metabolism;ko00620//Pyruvate metabolism;ko00260//Glycine, serine and threonine metabolism;ko00380//Tryptophan metabolism;ko00410//beta-Alanine metabolism;ko00…	K14085;K14085;K14085;K14085;K14085;K14085;K14085;K14085;K14085;K14085;K14085;K14085;K14085	GO:0031988//membrane-bounded vesicle;GO:0043231//intracellular membrane-bounded organelle;GO:0044444//cytoplasmic part	GO:0004029//aldehyde dehydrogenase (NAD) activity	GO:0019695//choline metabolic process
NP_851345.1	6295836	5379500	4.43481e+06	1.96203e+06	7.76509e+06	31696076	5.37005e+06	1.38077e+07	1.36247	3.11866e-07	6.48815e-06	AOC3	primary amine oxidase, lung isozyme [Bos taurus]	Metabolism;Metabolism;Metabolism;Metabolism;Metabolism	Global and overview maps;Amino acid metabolism;Metabolism of other amino acids;Amino acid metabolism;Amino acid metabolism	ko01100//Metabolic pathways;ko00260//Glycine, serine and threonine metabolism;ko00410//beta-Alanine metabolism;ko00350//Tyrosine metabolism;ko00360//Phenylalanine metabolism	K00276;K00276;K00276;K00276;K00276	GO:0031224//intrinsic component of membrane;GO:0044464//cell part	GO:0016641//oxidoreductase activity, acting on the CH-NH2 group of donors, oxygen as acceptor;GO:0043169//cation binding;GO:0048037//cofactor binding	GO:0022610//biological adhesion;GO:0044710//single-organism metabolic process;GO:1901564//organonitrogen compound metabolic process
NP_001095470.1	340930	771800	895755	196658	535897	408997	669495	380517	-0.815112	0.00609839	0.0252817	CBSL	cystathionine beta-synthase [Bos taurus]	Metabolism;Metabolism;Metabolism;Metabolism	Global and overview maps;Global and overview maps;Amino acid metabolism;Amino acid metabolism	ko01100//Metabolic pathways;ko01230//Biosynthesis of amino acids;ko00270//Cysteine and methionine metabolism;ko00260//Glycine, serine and threonine metabolism	K01697;K01697;K01697;K01697	-	-	-
NP_001019738.1	3.38433e+06	4721241	3787504	1.62542e+06	3.12365e+06	1326734	3.96436e+06	2.02527e+06	-0.968974	4.62101e-06	6.53571e-05	CTH	cystathionine gamma-lyase [Bos taurus]	Metabolism;Metabolism;Metabolism;Metabolism;Metabolism	Global and overview maps;Global and overview maps;Amino acid metabolism;Amino acid metabolism;Metabolism of other amino acids	ko01100//Metabolic pathways;ko01230//Biosynthesis of amino acids;ko00270//Cysteine and methionine metabolism;ko00260//Glycine, serine and threonine metabolism;ko00450//Selenocompound metabolism	K01758;K01758;K01758;K01758;K01758	GO:0031988//membrane-bounded vesicle;GO:0043231//intracellular membrane-bounded organelle	GO:0005515//protein binding;GO:0016846//carbon-sulfur lyase activity;GO:0043168//anion binding	GO:0000097//sulfur amino acid biosynthetic process;GO:0018205//peptidyl-lysine modification;GO:0043066//negative regulation of apoptotic process;GO:0043122//regulation of I-kappaB kinase/NF-kappaB signaling;GO:0051091//positive regulation of sequence-specific DNA binding transcription factor activity;GO:0051260//protein homooligomerization
NP_001033633.1	1.27549e+06	1.82868e+06	1.83825e+06	961353	1.36203e+06	781732	1.64747e+06	1.03504e+06	-0.670568	0.00757881	0.0302574	GAMT	guanidinoacetate N-methyltransferase [Bos taurus]	Metabolism;Metabolism;Metabolism	Global and overview maps;Amino acid metabolism;Amino acid metabolism	ko01100//Metabolic pathways;ko00330//Arginine and proline metabolism;ko00260//Glycine, serine and threonine metabolism	K00542;K00542;K00542	GO:0031988//membrane-bounded vesicle	GO:0008757//S-adenosylmethionine-dependent methyltransferase activity	GO:0008152//metabolic process;GO:0009653//anatomical structure morphogenesis;GO:0040008//regulation of growth;GO:0048232//male gamete generation
NP_001068602.1	7663716	8650289	9442160	721400	7829098	467206	8.58539e+06	3.0059e+06	-1.51409	1.52634e-12	1.17996e-10	GCAT	2-amino-3-ketobutyrate coenzyme A ligase, mitochondrial precursor [Bos taurus]	Metabolism	Amino acid metabolism	ko00260//Glycine, serine and threonine metabolism	K00639	GO:0043231//intracellular membrane-bounded organelle	GO:0016453//C-acetyltransferase activity;GO:0043168//anion binding	GO:0006544//glycine metabolic process
NP_808813.2	76555.6	411563	304957	1.64551e+06	591059	2572876	264359	1.60315e+06	2.60034	0.000115364	0.00100104	MAOB	amine oxidase [flavin-containing] B [Bos taurus]	Metabolism;Organismal Systems;Human Diseases;Human Diseases;Organismal Systems;Metabolism;Metabolism;Metabolism;Metabolism;Human Diseases;Metabolism;Metabolism;Metabolism	Global and overview maps;Nervous system;Substance dependence;Substance dependence;Nervous system;Amino acid metabolism;Amino acid metabolism;Amino acid metabolism;Amino acid metabolism;Substance dependence;Xenobiotics biodegradation and metabolism;Amino acid metabolism;Amino acid metabolism	ko01100//Metabolic pathways;ko04728//Dopaminergic synapse;ko05034//Alcoholism;ko05031//Amphetamine addiction;ko04726//Serotonergic synapse;ko00330//Arginine and proline metabolism;ko00260//Glycine, serine and threonine metabolism;ko00380//Tryptophan metabolism;ko00350//Tyrosine metabolism;ko05030//Cocaine addiction;ko00982//Drug metabolism - cytochrome P450;ko00360//Phenylalanine metabolism;ko003…	K00274;K00274;K00274;K00274;K00274;K00274;K00274;K00274;K00274;K00274;K00274;K00274;K00274	GO:0019866//organelle inner membrane;GO:0031224//intrinsic component of membrane;GO:0031966//mitochondrial membrane;GO:0031988//membrane-bounded vesicle	GO:0003824//catalytic activity	GO:0044710//single-organism metabolic process;GO:0048856//anatomical structure development
NP_001030189.1	2.94252e+06	4.37899e+06	6.05984e+06	11829014	4453224	18412420	4.46045e+06	11564886	1.37449	4.13431e-08	1.09014e-06	PHGDH	D-3-phosphoglycerate dehydrogenase [Bos taurus]	Metabolism;Metabolism;Metabolism;Metabolism	Global and overview maps;Global and overview maps;Global and overview maps;Amino acid metabolism	ko01100//Metabolic pathways;ko01200//Carbon metabolism;ko01230//Biosynthesis of amino acids;ko00260//Glycine, serine and threonine metabolism	K00058;K00058;K00058;K00058	GO:0031988//membrane-bounded vesicle	GO:0000166//nucleotide binding;GO:0016614//oxidoreductase activity, acting on CH-OH group of donors	GO:0006563//L-serine metabolic process;GO:0006790//sulfur compound metabolic process;GO:0007417//central nervous system development;GO:0009064//glutamine family amino acid metabolic process;GO:0009066//aspartate family amino acid metabolic process;GO:0010001//glial cell differentiation;GO:0010467//gene expression;GO:0022402//cell cycle process;GO:0030030//cell projection organization;GO:0035295//…
NP_001069130.1	3.31678e+06	503080	362345	16585242	26891230	31221242	1.39407e+06	24899238	4.15873	1.9642e-08	5.61447e-07	SDS	L-serine dehydratase/L-threonine deaminase [Bos taurus]	Metabolism;Metabolism;Metabolism;Metabolism;Metabolism;Metabolism	Global and overview maps;Global and overview maps;Global and overview maps;Amino acid metabolism;Amino acid metabolism;Amino acid metabolism	ko01100//Metabolic pathways;ko01200//Carbon metabolism;ko01230//Biosynthesis of amino acids;ko00270//Cysteine and methionine metabolism;ko00260//Glycine, serine and threonine metabolism;ko00290//Valine, leucine and isoleucine biosynthesis	K17989;K17989;K17989;K17989;K17989;K17989	-	-	-

## Sheet: Merge（220）
id	Control1	Control2	Control3	mastitis1	mastitis2	mastitis3	Control_mean	mastitis_mean	log2(fc)	PValue	FDR	Symbol	Description	KEGG_A_class	KEGG_B_class	Pathway	K_ID	GO Component	GO Function	GO Process
NP_001029491.1	3.10733e+06	1.87439e+06	2.12431e+06	4.83974e+06	4.1217e+06	5370926	2.36868e+06	4.77745e+06	1.01216	2.48174e-15	3.37666e-13	ACAA1	3-ketoacyl-CoA thiolase, peroxisomal [Bos taurus]	Metabolism;Organismal Systems;Cellular Processes;Metabolism;Metabolism;Metabolism;Metabolism;Metabolism	Global and overview maps;Endocrine system;Transport and catabolism;Global and overview maps;Amino acid metabolism;Lipid metabolism;Lipid metabolism;Lipid metabolism	ko01100//Metabolic pathways;ko03320//PPAR signaling pathway;ko04146//Peroxisome;ko01212//Fatty acid metabolism;ko00280//Valine, leucine and isoleucine degradation;ko00071//Fatty acid degradation;ko01040//Biosynthesis of unsaturated fatty acids;ko00592//alpha-Linolenic acid metabolism	K07513;K07513;K07513;K07513;K07513;K07513;K07513;K07513	GO:0042579//microbody	GO:0003997//acyl-CoA oxidase activity;GO:0016746//transferase activity, transferring acyl groups	GO:0008202//steroid metabolic process;GO:0009062//fatty acid catabolic process
XP_005220032.1	2.2207e+06	4.45618e+06	4.91537e+06	1300845	1429534	2.77713e+06	3.86409e+06	1.83584e+06	-1.07369	4.74632e-25	3.22892e-22	ACACA	PREDICTED: acetyl-CoA carboxylase 1 isoform X2 [Bos taurus]	Metabolism;Organismal Systems;Environmental Information Processing;Organismal Systems;Metabolism;Metabolism;Metabolism;Metabolism	Global and overview maps;Endocrine system;Signal transduction;Endocrine system;Global and overview maps;Carbohydrate metabolism;Carbohydrate metabolism;Lipid metabolism	ko01100//Metabolic pathways;ko04910//Insulin signaling pathway;ko04152//AMPK signaling pathway;ko04922//Glucagon signaling pathway;ko01212//Fatty acid metabolism;ko00620//Pyruvate metabolism;ko00640//Propanoate metabolism;ko00061//Fatty acid biosynthesis	K11262;K11262;K11262;K11262;K11262;K11262;K11262;K11262	GO:0031988//membrane-bounded vesicle;GO:0043231//intracellular membrane-bounded organelle;GO:0044444//cytoplasmic part	GO:0016421//CoA carboxylase activity;GO:0016879//ligase activity, forming carbon-nitrogen bonds;GO:0032550//purine ribonucleoside binding;GO:0043169//cation binding	GO:0006631//fatty acid metabolic process;GO:0006637//acyl-CoA metabolic process;GO:0015937//coenzyme A biosynthetic process;GO:0019538//protein metabolic process;GO:0048878//chemical homeostasis;GO:0051260//protein homooligomerization;GO:0060249//anatomical structure homeostasis
NP_001017933.1	1.81342e+06	1.90987e+06	1.54281e+06	930896	1107804	1.04809e+06	1.75537e+06	1.02893e+06	-0.77063	0.0116365	0.0419964	ACADSB	short/branched chain specific acyl-CoA dehydrogenase, mitochondrial [Bos taurus]	Metabolism;Metabolism;Metabolism;Metabolism	Global and overview maps;Global and overview maps;Amino acid metabolism;Lipid metabolism	ko01100//Metabolic pathways;ko01212//Fatty acid metabolism;ko00280//Valine, leucine and isoleucine degradation;ko00071//Fatty acid degradation	K09478;K09478;K09478;K09478	GO:0031988//membrane-bounded vesicle;GO:0044429//mitochondrial part	GO:0000166//nucleotide binding;GO:0016491//oxidoreductase activity	GO:0032787//monocarboxylic acid metabolic process;GO:0044238//primary metabolic process
NP_776919.1	5359641	5.87866e+06	6.0015e+06	17776930	11237174	17805154	5.7466e+06	1.56064e+07	1.44136	0.00096934	0.00581519	ACADVL	very long-chain specific acyl-CoA dehydrogenase, mitochondrial precursor [Bos taurus]	Metabolism;Metabolism;Metabolism	Global and overview maps;Global and overview maps;Lipid metabolism	ko01100//Metabolic pathways;ko01212//Fatty acid metabolism;ko00071//Fatty acid degradation	K09479;K09479;K09479	GO:0009295//nucleoid;GO:0019866//organelle inner membrane;GO:0043231//intracellular membrane-bounded organelle;GO:0043232//intracellular non-membrane-bounded organelle	GO:0000166//nucleotide binding;GO:0016627//oxidoreductase activity, acting on the CH-CH group of donors	GO:0006635//fatty acid beta-oxidation;GO:0019218//regulation of steroid metabolic process;GO:0030154//cell differentiation;GO:0031327//negative regulation of cellular biosynthetic process;GO:0045922//negative regulation of fatty acid metabolic process
NP_001069017.1	1.32134e+06	988929	1180295	5083694	3.12971e+06	6706046	1.16352e+06	4.97315e+06	2.09566	0.00233766	0.0119572	ACAT2	acetyl-CoA acetyltransferase, cytosolic [Bos taurus]	Metabolism;Metabolism;Metabolism;Metabolism;Metabolism;Metabolism;Organismal Systems;Metabolism;Metabolism;Metabolism;Metabolism;Metabolism;Metabolism;Metabolism	Global and overview maps;Global and overview maps;Amino acid metabolism;Global and overview maps;Amino acid metabolism;Lipid metabolism;Digestive system;Carbohydrate metabolism;Carbohydrate metabolism;Amino acid metabolism;Carbohydrate metabolism;Carbohydrate metabolism;Metabolism of terpenoids and polyketides;Lipid metabolism	ko01100//Metabolic pathways;ko01200//Carbon metabolism;ko00310//Lysine degradation;ko01212//Fatty acid metabolism;ko00280//Valine, leucine and isoleucine degradation;ko00071//Fatty acid degradation;ko04975//Fat digestion and absorption;ko00620//Pyruvate metabolism;ko00640//Propanoate metabolism;ko00380//Tryptophan metabolism;ko00630//Glyoxylate and dicarboxylate metabolism;ko00650//Butanoate meta…	K00626;K00626;K00626;K00626;K00626;K00626;K00626;K00626;K00626;K00626;K00626;K00626;K00626;K00626	GO:0031988//membrane-bounded vesicle;GO:0043231//intracellular membrane-bounded organelle;GO:0043232//intracellular non-membrane-bounded organelle	GO:0003988//acetyl-CoA C-acyltransferase activity	-
XP_005220772.1	4384927	2430214	2451205	6914915	3.68264e+06	9199561	3088782	6.59904e+06	1.09522	2.95408e-07	6.20266e-06	ACLY	PREDICTED: ATP-citrate synthase isoform X2 [Bos taurus]	Metabolism;Metabolism	Global and overview maps;Carbohydrate metabolism	ko01100//Metabolic pathways;ko00020//Citrate cycle (TCA cycle)	K01648;K01648	GO:0016020//membrane;GO:0031981//nuclear lumen;GO:0031988//membrane-bounded vesicle;GO:0043234//protein complex;GO:0044444//cytoplasmic part	GO:0004774//succinate-CoA ligase activity;GO:0032550//purine ribonucleoside binding;GO:0043169//cation binding;GO:0046912//transferase activity, transferring acyl groups, acyl groups converted into alkyl on transfer	GO:0005975//carbohydrate metabolic process;GO:0006641//triglyceride metabolic process;GO:0009893//positive regulation of metabolic process;GO:0015980//energy derivation by oxidation of organic compounds;GO:0035336//long-chain fatty-acyl-CoA metabolic process;GO:0072350//tricarboxylic acid metabolic process
NP_001068625.2	187420	179687	186700	508902	199034	598118	184602	435351	1.23776	0.00208038	0.0108617	ACOT8	acyl-coenzyme A thioesterase 8 [Bos taurus]	Metabolism;Cellular Processes;Metabolism	Global and overview maps;Transport and catabolism;Lipid metabolism	ko01100//Metabolic pathways;ko04146//Peroxisome;ko00120//Primary bile acid biosynthesis	K11992;K11992;K11992	GO:0044439//peroxisomal part	GO:0005515//protein binding;GO:0047617//acyl-CoA hydrolase activity	GO:0006732//coenzyme metabolic process;GO:0007031//peroxisome organization;GO:0043648//dicarboxylic acid metabolic process
NP_001069526.1	321629	194064	223979	786772	257265	1.31989e+06	246557	787976	1.67623	0.000120875	0.00104355	ACP2	lysosomal acid phosphatase precursor [Bos taurus]	Metabolism;Cellular Processes;Metabolism	Global and overview maps;Transport and catabolism;Metabolism of cofactors and vitamins	ko01100//Metabolic pathways;ko04142//Lysosome;ko00740//Riboflavin metabolism	K14410;K14410;K14410	GO:0000323//lytic vacuole;GO:0005774//vacuolar membrane;GO:0005775//vacuolar lumen;GO:0031224//intrinsic component of membrane;GO:0031988//membrane-bounded vesicle	GO:0016791//phosphatase activity	GO:0006796//phosphate-containing compound metabolic process;GO:0007033//vacuole organization
NP_001069553.1	13152734	15631050	16584333	5.90792e+06	6065746	9493930	1.51227e+07	7.15587e+06	-1.07952	3.19754e-12	2.28978e-10	ACSL1	long-chain-fatty-acid--CoA ligase 1 [Bos taurus]	Metabolism;Organismal Systems;Organismal Systems;Organismal Systems;Cellular Processes;Cellular Processes;Metabolism;Metabolism;Metabolism	Global and overview maps;Environmental adaptation;Endocrine system;Endocrine system;Transport and catabolism;Cell growth and death;Global and overview maps;Lipid metabolism;Lipid metabolism	ko01100//Metabolic pathways;ko04714//Thermogenesis;ko04920//Adipocytokine signaling pathway;ko03320//PPAR signaling pathway;ko04146//Peroxisome;ko04216//Ferroptosis;ko01212//Fatty acid metabolism;ko00071//Fatty acid degradation;ko00061//Fatty acid biosynthesis	K01897;K01897;K01897;K01897;K01897;K01897;K01897;K01897;K01897	GO:0043231//intracellular membrane-bounded organelle	GO:0015645//fatty acid ligase activity	GO:0006629//lipid metabolic process;GO:0009755//hormone-mediated signaling pathway;GO:0015909//long-chain fatty acid transport;GO:0045860//positive regulation of protein kinase activity
XP_002699912.1	563764	1.17091e+06	381322	1.63984e+06	1.4619e+06	2.18624e+06	705332	1.76266e+06	1.32138	9.69989e-05	0.000859223	ACSL4	Long-chain-fatty-acid--CoA ligase 4, partial [Bos mutus]	Metabolism;Organismal Systems;Organismal Systems;Organismal Systems;Cellular Processes;Cellular Processes;Metabolism;Metabolism;Metabolism	Global and overview maps;Environmental adaptation;Endocrine system;Endocrine system;Transport and catabolism;Cell growth and death;Global and overview maps;Lipid metabolism;Lipid metabolism	ko01100//Metabolic pathways;ko04714//Thermogenesis;ko04920//Adipocytokine signaling pathway;ko03320//PPAR signaling pathway;ko04146//Peroxisome;ko04216//Ferroptosis;ko01212//Fatty acid metabolism;ko00071//Fatty acid degradation;ko00061//Fatty acid biosynthesis	K01897;K01897;K01897;K01897;K01897;K01897;K01897;K01897;K01897	GO:0031988//membrane-bounded vesicle;GO:0043231//intracellular membrane-bounded organelle;GO:0043232//intracellular non-membrane-bounded organelle;GO:0044232//organelle membrane contact site	GO:0015645//fatty acid ligase activity;GO:0016878//acid-thiol ligase activity	GO:0001558//regulation of cell growth;GO:0006629//lipid metabolic process;GO:0007565//female pregnancy;GO:0030154//cell differentiation;GO:0032304//negative regulation of icosanoid secretion
NP_001033131.1	61444.5	56899.4	38008.2	1.36677e+06	394062	2.01211e+06	52117.4	1.25765e+06	4.59282	6.28001e-05	0.000594855	ACSL6	long-chain-fatty-acid--CoA ligase 6 [Bos taurus]	Metabolism;Organismal Systems;Organismal Systems;Organismal Systems;Cellular Processes;Cellular Processes;Metabolism;Metabolism;Metabolism	Global and overview maps;Environmental adaptation;Endocrine system;Endocrine system;Transport and catabolism;Cell growth and death;Global and overview maps;Lipid metabolism;Lipid metabolism	ko01100//Metabolic pathways;ko04714//Thermogenesis;ko04920//Adipocytokine signaling pathway;ko03320//PPAR signaling pathway;ko04146//Peroxisome;ko04216//Ferroptosis;ko01212//Fatty acid metabolism;ko00071//Fatty acid degradation;ko00061//Fatty acid biosynthesis	K01897;K01897;K01897;K01897;K01897;K01897;K01897;K01897;K01897	GO:0043231//intracellular membrane-bounded organelle	GO:0015645//fatty acid ligase activity;GO:0046983//protein dimerization activity	GO:0061351//neural precursor cell proliferation
NP_777171.1	9662442	13893310	12492265	2.11665e+06	6181814	2.03308e+06	1.2016e+07	3.44385e+06	-1.80286	4.58854e-07	8.94436e-06	Acss1	acetyl-coenzyme A synthetase 2-like, mitochondrial [Bos taurus]	Metabolism;Metabolism;Metabolism;Metabolism;Metabolism;Metabolism	Global and overview maps;Global and overview maps;Carbohydrate metabolism;Carbohydrate metabolism;Carbohydrate metabolism;Carbohydrate metabolism	ko01100//Metabolic pathways;ko01200//Carbon metabolism;ko00010//Glycolysis / Gluconeogenesis;ko00620//Pyruvate metabolism;ko00640//Propanoate metabolism;ko00630//Glyoxylate and dicarboxylate metabolism	K01895;K01895;K01895;K01895;K01895;K01895	GO:0044429//mitochondrial part	GO:0016405//CoA-ligase activity;GO:0032550//purine ribonucleoside binding	GO:0006083//acetate metabolic process;GO:0006084//acetyl-CoA metabolic process
NP_001098809.1	19590526	17740370	32707566	1.35766e+06	5.27491e+06	1.70572e+06	23346154	2.77943e+06	-3.07032	1.77449e-12	1.32658e-10	ACSS2	acetyl-coenzyme A synthetase, cytoplasmic [Bos taurus]	Metabolism;Metabolism;Metabolism;Metabolism;Metabolism;Metabolism	Global and overview maps;Global and overview maps;Carbohydrate metabolism;Carbohydrate metabolism;Carbohydrate metabolism;Carbohydrate metabolism	ko01100//Metabolic pathways;ko01200//Carbon metabolism;ko00010//Glycolysis / Gluconeogenesis;ko00620//Pyruvate metabolism;ko00640//Propanoate metabolism;ko00630//Glyoxylate and dicarboxylate metabolism	K01895;K01895;K01895;K01895;K01895;K01895	GO:0044429//mitochondrial part	GO:0016405//CoA-ligase activity;GO:0032550//purine ribonucleoside binding	GO:0006083//acetate metabolic process;GO:0006084//acetyl-CoA metabolic process;GO:0006629//lipid metabolic process
NP_776312.1	1.64165e+06	848212	713945	6.20692e+06	2.17479e+06	8.20366e+06	1.06794e+06	5.52846e+06	2.37205	0.00235201	0.0119946	ADA	adenosine deaminase [Bos taurus]	Metabolism;Metabolism;Human Diseases	Global and overview maps;Nucleotide metabolism;Immune diseases	ko01100//Metabolic pathways;ko00230//Purine metabolism;ko05340//Primary immunodeficiency	K01488;K01488;K01488	-	-	-
NP_001033135.1	437905	521166	488347	1.24241e+06	370381	1.54447e+06	482473	1.05242e+06	1.12519	0.0100939	0.0376473	AGPAT3	1-acyl-sn-glycerol-3-phosphate acyltransferase gamma [Bos taurus]	Metabolism;Environmental Information Processing;Metabolism;Metabolism	Global and overview maps;Signal transduction;Lipid metabolism;Lipid metabolism	ko01100//Metabolic pathways;ko04072//Phospholipase D signaling pathway;ko00564//Glycerophospholipid metabolism;ko00561//Glycerolipid metabolism	K13523;K13523;K13523;K13523	GO:0016020//membrane	GO:0016740//transferase activity	-
NP_001193648.1	230150	86232.8	132807	542709	435451	646853	149730	541671	1.85505	3.95854e-08	1.05608e-06	AGPS	alkyldihydroxyacetonephosphate synthase, peroxisomal [Bos taurus]	Metabolism;Cellular Processes;Metabolism	Global and overview maps;Transport and catabolism;Lipid metabolism	ko01100//Metabolic pathways;ko04146//Peroxisome;ko00565//Ether lipid metabolism	K00803;K00803;K00803	GO:0043232//intracellular non-membrane-bounded organelle;GO:0044439//peroxisomal part	GO:0000166//nucleotide binding;GO:0016616//oxidoreductase activity, acting on the CH-OH group of donors, NAD or NADP as acceptor;GO:0016765//transferase activity, transferring alkyl or aryl (other than methyl) groups	GO:0006629//lipid metabolic process
NP_001013600.1	1.84078e+06	2101847	2.61375e+06	1.1996e+06	2155761	852994	2.18546e+06	1.40279e+06	-0.63964	0.00091416	0.00551821	AK1	adenylate kinase isoenzyme 1 [Bos taurus]	Metabolism;Metabolism;Metabolism	Global and overview maps;Nucleotide metabolism;Metabolism of cofactors and vitamins	ko01100//Metabolic pathways;ko00230//Purine metabolism;ko00730//Thiamine metabolism	K00939;K00939;K00939	GO:0016020//membrane;GO:0031514//motile cilium;GO:0031988//membrane-bounded vesicle;GO:0044447//axoneme part	GO:0016301//kinase activity;GO:0016776//phosphotransferase activity, phosphate group as acceptor;GO:0032550//purine ribonucleoside binding	GO:0009132//nucleoside diphosphate metabolic process;GO:0009141//nucleoside triphosphate metabolic process;GO:0009152//purine ribonucleotide biosynthetic process;GO:0022402//cell cycle process
NP_001094624.1	42181.9	47623.2	34180	304935	NA	604821	41328.4	454878	3.46028	0.0141661	0.049214	ALAS1	5-aminolevulinate synthase, nonspecific, mitochondrial precursor [Bos taurus]	Metabolism;Metabolism;Metabolism	Global and overview maps;Amino acid metabolism;Metabolism of cofactors and vitamins	ko01100//Metabolic pathways;ko00260//Glycine, serine and threonine metabolism;ko00860//Porphyrin and chlorophyll metabolism	K00643;K00643;K00643	GO:0044429//mitochondrial part	GO:0016749//N-succinyltransferase activity;GO:0043168//anion binding	GO:0006779//porphyrin-containing compound biosynthetic process
NP_001099116.1	341769	224477	318866	1.22797e+06	546467	1.74532e+06	295037	1.17325e+06	1.99155	2.09703e-05	0.000238564	ALDH4A1	delta-1-pyrroline-5-carboxylate dehydrogenase, mitochondrial precursor [Bos taurus]	Metabolism;Metabolism;Metabolism	Global and overview maps;Amino acid metabolism;Amino acid metabolism	ko01100//Metabolic pathways;ko00330//Arginine and proline metabolism;ko00250//Alanine, aspartate and glutamate metabolism	K00294;K00294;K00294	-	-	-
NP_787005.1	7348933	9725737	7771949	1.67193e+06	4337783	1.15598e+06	8.28221e+06	2.38857e+06	-1.79387	5.46621e-14	5.46862e-12	ALDH6A1	methylmalonate-semialdehyde dehydrogenase [acylating], mitochondrial precursor [Bos taurus]	Metabolism;Metabolism;Metabolism;Metabolism;Metabolism;Metabolism	Global and overview maps;Global and overview maps;Carbohydrate metabolism;Amino acid metabolism;Carbohydrate metabolism;Metabolism of other amino acids	ko01100//Metabolic pathways;ko01200//Carbon metabolism;ko00562//Inositol phosphate metabolism;ko00280//Valine, leucine and isoleucine degradation;ko00640//Propanoate metabolism;ko00410//beta-Alanine metabolism	K00140;K00140;K00140;K00140;K00140;K00140	GO:0031988//membrane-bounded vesicle;GO:0043231//intracellular membrane-bounded organelle	GO:0003723//RNA binding;GO:0016620//oxidoreductase activity, acting on the aldehyde or oxo group of donors, NAD or NADP as acceptor;GO:0043168//anion binding	GO:0006208//pyrimidine nucleobase catabolic process;GO:0006573//valine metabolic process;GO:0045444//fat cell differentiation
NP_001039434.2	11898390	15850091	17661602	7.03906e+06	9753047	8199055	1.51367e+07	8.33039e+06	-0.861594	1.33288e-21	6.04507e-19	ALDH7A1	alpha-aminoadipic semialdehyde dehydrogenase [Bos taurus]	Metabolism;Metabolism;Metabolism;Metabolism;Metabolism;Metabolism;Metabolism;Metabolism;Metabolism;Metabolism;Metabolism;Metabolism;Metabolism	Global and overview maps;Amino acid metabolism;Carbohydrate metabolism;Lipid metabolism;Amino acid metabolism;Lipid metabolism;Amino acid metabolism;Carbohydrate metabolism;Amino acid metabolism;Amino acid metabolism;Metabolism of other amino acids;Amino acid metabolism;Carbohydrate metabolism	ko01100//Metabolic pathways;ko00310//Lysine degradation;ko00010//Glycolysis / Gluconeogenesis;ko00561//Glycerolipid metabolism;ko00280//Valine, leucine and isoleucine degradation;ko00071//Fatty acid degradation;ko00330//Arginine and proline metabolism;ko00620//Pyruvate metabolism;ko00260//Glycine, serine and threonine metabolism;ko00380//Tryptophan metabolism;ko00410//beta-Alanine metabolism;ko00…	K14085;K14085;K14085;K14085;K14085;K14085;K14085;K14085;K14085;K14085;K14085;K14085;K14085	GO:0031988//membrane-bounded vesicle;GO:0043231//intracellular membrane-bounded organelle;GO:0044444//cytoplasmic part	GO:0004029//aldehyde dehydrogenase (NAD) activity	GO:0019695//choline metabolic process
NP_001095385.1	47701380	37297032	37020428	74637648	75770456	102358624	4.06729e+07	84255576	1.0507	1.9363e-06	3.0563e-05	Aldoa	PREDICTED: fructose-bisphosphate aldolase A isoform X1 [Bos taurus]	Metabolism;Environmental Information Processing;Metabolism;Metabolism;Metabolism;Metabolism;Metabolism	Global and overview maps;Signal transduction;Global and overview maps;Global and overview maps;Carbohydrate metabolism;Carbohydrate metabolism;Carbohydrate metabolism	ko01100//Metabolic pathways;ko04066//HIF-1 signaling pathway;ko01200//Carbon metabolism;ko01230//Biosynthesis of amino acids;ko00010//Glycolysis / Gluconeogenesis;ko00051//Fructose and mannose metabolism;ko00030//Pentose phosphate pathway	K01623;K01623;K01623;K01623;K01623;K01623;K01623	GO:0005856//cytoskeleton;GO:0031674//I band;GO:0032991//macromolecular complex;GO:0034774//secretory granule lumen;GO:0044421//extracellular region part;GO:0044441//ciliary part	GO:0003723//RNA binding;GO:0008092//cytoskeletal protein binding;GO:0016832//aldehyde-lyase activity;GO:0019899//enzyme binding;GO:0048029//monosaccharide binding	GO:0001775//cell activation;GO:0002237//response to molecule of bacterial origin;GO:0006007//glucose catabolic process;GO:0006090//pyruvate metabolic process;GO:0006887//exocytosis;GO:0006936//muscle contraction;GO:0006950//response to stress;GO:0007599//hemostasis;GO:0009152//purine ribonucleotide biosynthetic process;GO:0019725//cellular homeostasis;GO:0022604//regulation of cell morphogenesis;…
NP_776926.1	2.05207e+06	5899319	3.9102e+06	111488	630428	54520.5	3.95386e+06	265479	-3.89659	2.62843e-05	0.000287225	ALOX15	arachidonate 15-lipoxygenase [Bos taurus]	Metabolism;Cellular Processes;Cellular Processes;Organismal Systems;Metabolism;Metabolism	Global and overview maps;Cell growth and death;Cell growth and death;Nervous system;Lipid metabolism;Lipid metabolism	ko01100//Metabolic pathways;ko04217//Necroptosis;ko04216//Ferroptosis;ko04726//Serotonergic synapse;ko00590//Arachidonic acid metabolism;ko00591//Linoleic acid metabolism	K00460;K00460;K00460;K00460;K00460;K00460	GO:0019897//extrinsic component of plasma membrane;GO:0031988//membrane-bounded vesicle;GO:0043232//intracellular non-membrane-bounded organelle;GO:0044444//cytoplasmic part	GO:0016702//oxidoreductase activity, acting on single donors with incorporation of molecular oxygen, incorporation of two atoms of oxygen;GO:0046914//transition metal ion binding;GO:1902936//phosphatidylinositol bisphosphate binding	GO:0001558//regulation of cell growth;GO:0002819//regulation of adaptive immune response;GO:0010544//negative regulation of platelet activation;GO:0010810//regulation of cell-substrate adhesion;GO:0030334//regulation of cell migration;GO:0030833//regulation of actin filament polymerization;GO:0031214//biomineral tissue development;GO:0033554//cellular response to stress;GO:0033561//regulation of …
NP_001192632.1	650441	132452	102770	1929421	1.55828e+06	1.37186e+06	295221	1.61985e+06	2.456	4.62164e-08	1.20927e-06	ALOX15B	arachidonate 15-lipoxygenase B [Bos taurus]	Metabolism;Organismal Systems;Metabolism	Global and overview maps;Nervous system;Lipid metabolism	ko01100//Metabolic pathways;ko04726//Serotonergic synapse;ko00590//Arachidonic acid metabolism	K08022;K08022;K08022	GO:0031988//membrane-bounded vesicle;GO:0043232//intracellular non-membrane-bounded organelle;GO:0044425//membrane part;GO:0044444//cytoplasmic part	GO:0016702//oxidoreductase activity, acting on single donors with incorporation of molecular oxygen, incorporation of two atoms of oxygen;GO:0046872//metal ion binding	GO:0001676//long-chain fatty acid metabolic process;GO:0008283//cell proliferation;GO:0009967//positive regulation of signal transduction;GO:0010743//regulation of macrophage derived foam cell differentiation;GO:0032722//positive regulation of chemokine production;GO:0040008//regulation of growth;GO:0045606//positive regulation of epidermal cell differentiation;GO:0051726//regulation of cell cycle
NP_851345.1	6295836	5379500	4.43481e+06	1.96203e+06	7.76509e+06	31696076	5.37005e+06	1.38077e+07	1.36247	3.11866e-07	6.48815e-06	AOC3	primary amine oxidase, lung isozyme [Bos taurus]	Metabolism;Metabolism;Metabolism;Metabolism;Metabolism	Global and overview maps;Amino acid metabolism;Metabolism of other amino acids;Amino acid metabolism;Amino acid metabolism	ko01100//Metabolic pathways;ko00260//Glycine, serine and threonine metabolism;ko00410//beta-Alanine metabolism;ko00350//Tyrosine metabolism;ko00360//Phenylalanine metabolism	K00276;K00276;K00276;K00276;K00276	GO:0031224//intrinsic component of membrane;GO:0044464//cell part	GO:0016641//oxidoreductase activity, acting on the CH-NH2 group of donors, oxygen as acceptor;GO:0043169//cation binding;GO:0048037//cofactor binding	GO:0022610//biological adhesion;GO:0044710//single-organism metabolic process;GO:1901564//organonitrogen compound metabolic process
NP_001094645.1	694075	674509	449445	1.98174e+06	1.61473e+06	2.35124e+06	606010	1.98257e+06	1.70996	1.48469e-06	2.44561e-05	ARSB	arylsulfatase B precursor [Bos taurus]	Metabolism;Cellular Processes;Metabolism	Global and overview maps;Transport and catabolism;Glycan biosynthesis and metabolism	ko01100//Metabolic pathways;ko04142//Lysosome;ko00531//Glycosaminoglycan degradation	K01135;K01135;K01135	GO:0000323//lytic vacuole;GO:0005775//vacuolar lumen;GO:0031988//membrane-bounded vesicle;GO:0044432//endoplasmic reticulum part	GO:0008484//sulfuric ester hydrolase activity;GO:0043169//cation binding	GO:0006027//glycosaminoglycan catabolic process;GO:0006464//cellular protein modification process;GO:0006664//glycolipid metabolic process;GO:0006790//sulfur compound metabolic process;GO:0007033//vacuole organization;GO:0007034//vacuolar transport;GO:0009628//response to abiotic stimulus;GO:0010975//regulation of neuron projection development;GO:0030334//regulation of cell migration;GO:0031667//…
NP_001029600.1	2.13367e+06	1.27882e+06	1871029	452020	1.24221e+06	457654	1.76117e+06	717295	-1.2959	0.00929826	0.0353583	ASL	argininosuccinate lyase [Bos taurus]	Metabolism;Metabolism;Metabolism;Metabolism	Global and overview maps;Global and overview maps;Amino acid metabolism;Amino acid metabolism	ko01100//Metabolic pathways;ko01230//Biosynthesis of amino acids;ko00250//Alanine, aspartate and glutamate metabolism;ko00220//Arginine biosynthesis	K01755;K01755;K01755;K01755	-	GO:0003824//catalytic activity	GO:0006473//protein acetylation;GO:0006526//arginine biosynthetic process;GO:0006536//glutamate metabolic process;GO:0007610//behavior;GO:0019627//urea metabolic process;GO:0044707//single-multicellular organism process
NP_001069121.1	2.18028e+06	4.73601e+06	5143420	1.48491e+06	2.09038e+06	1.69856e+06	4.0199e+06	1.75795e+06	-1.19327	9.16976e-09	2.9084e-07	ASNS	PREDICTED: asparagine synthetase [glutamine-hydrolyzing] isoform X1 [Bos taurus]	Metabolism;Metabolism	Global and overview maps;Amino acid metabolism	ko01100//Metabolic pathways;ko00250//Alanine, aspartate and glutamate metabolism	K01953;K01953	-	GO:0016884//carbon-nitrogen ligase activity, with glutamine as amido-N-donor;GO:0032550//purine ribonucleoside binding	GO:0006529//asparagine biosynthetic process;GO:0007346//regulation of mitotic cell cycle;GO:0009064//glutamine family amino acid metabolic process;GO:0009267//cellular response to starvation;GO:0042981//regulation of apoptotic process
XP_005220265.1	1.10889e+06	964896	1.00501e+06	3059487	1.40989e+06	3.08611e+06	1.02627e+06	2.5185e+06	1.29516	0.0122916	0.043895	ASPA	PREDICTED: aspartoacylase isoform X1 [Bos taurus]	Metabolism;Metabolism;Metabolism	Global and overview maps;Amino acid metabolism;Amino acid metabolism	ko01100//Metabolic pathways;ko00250//Alanine, aspartate and glutamate metabolism;ko00340//Histidine metabolism	K01437;K01437;K01437	GO:0031988//membrane-bounded vesicle;GO:0043231//intracellular membrane-bounded organelle	GO:0016811//hydrolase activity, acting on carbon-nitrogen (but not peptide) bonds, in linear amides;GO:0043169//cation binding	-
NP_776317.1	1.67905e+06	3.3571e+06	3.78956e+06	1.13414e+06	1.75414e+06	1.22048e+06	2.9419e+06	1.36959e+06	-1.10301	8.28066e-08	1.99764e-06	ASS1	argininosuccinate synthase [Bos taurus]	Metabolism;Human Diseases;Metabolism;Metabolism;Metabolism	Global and overview maps;Cardiovascular diseases;Global and overview maps;Amino acid metabolism;Amino acid metabolism	ko01100//Metabolic pathways;ko05418//Fluid shear stress and atherosclerosis;ko01230//Biosynthesis of amino acids;ko00250//Alanine, aspartate and glutamate metabolism;ko00220//Arginine biosynthesis	K01940;K01940;K01940;K01940;K01940	-	-	-
NP_001068604.1	12913020	18728486	18615126	12370311	7.31102e+06	13331446	1.67522e+07	1.10043e+07	-0.60629	4.14173e-06	5.93183e-05	ATP5F1C	ATP synthase subunit gamma, mitochondrial precursor [Bos taurus]	Metabolism;Organismal Systems;Human Diseases;Human Diseases;Human Diseases;Metabolism	Global and overview maps;Environmental adaptation;Neurodegenerative diseases;Neurodegenerative diseases;Neurodegenerative diseases;Energy metabolism	ko01100//Metabolic pathways;ko04714//Thermogenesis;ko05010//Alzheimer disease;ko05016//Huntington disease;ko05012//Parkinson disease;ko00190//Oxidative phosphorylation	K02136;K02136;K02136;K02136;K02136;K02136	GO:0019866//organelle inner membrane;GO:0031988//membrane-bounded vesicle;GO:0033178//proton-transporting two-sector ATPase complex, catalytic domain;GO:0044455//mitochondrial membrane part	GO:0003723//RNA binding;GO:0015078//hydrogen ion transmembrane transporter activity;GO:0019829//cation-transporting ATPase activity	GO:0006754//ATP biosynthetic process;GO:0006818//hydrogen transport
NP_776669.1	5.72799e+06	9364454	8454870	3930388	5.26248e+06	4093136	7.8491e+06	4.42867e+06	-0.825655	0.00242124	0.0122284	ATP5O	ATP synthase subunit O, mitochondrial precursor [Bos taurus]	Metabolism;Organismal Systems;Human Diseases;Human Diseases;Human Diseases;Metabolism	Global and overview maps;Environmental adaptation;Neurodegenerative diseases;Neurodegenerative diseases;Neurodegenerative diseases;Energy metabolism	ko01100//Metabolic pathways;ko04714//Thermogenesis;ko05010//Alzheimer disease;ko05016//Huntington disease;ko05012//Parkinson disease;ko00190//Oxidative phosphorylation	K02137;K02137;K02137;K02137;K02137;K02137	GO:0019866//organelle inner membrane;GO:0043231//intracellular membrane-bounded organelle	GO:0019829//cation-transporting ATPase activity	GO:0006754//ATP biosynthetic process;GO:0006818//hydrogen transport
NP_787000.1	411792	311114	205331	656122	570851	957486	309412	728153	1.23471	0.00115677	0.00670315	ATP6AP1	V-type proton ATPase subunit S1 precursor [Bos taurus]	Metabolism;Human Diseases;Human Diseases;Cellular Processes;Human Diseases;Cellular Processes;Metabolism;Human Diseases;Human Diseases;Human Diseases	Global and overview maps;Infectious diseases;Infectious diseases;Transport and catabolism;Infectious diseases;Transport and catabolism;Energy metabolism;Infectious diseases;Immune diseases;Infectious diseases	ko01100//Metabolic pathways;ko05165//Human papillomavirus infection;ko05152//Tuberculosis;ko04145//Phagosome;ko05161//Hepatitis B;ko04142//Lysosome;ko00190//Oxidative phosphorylation;ko05120//Epithelial cell signaling in Helicobacter pylori infection;ko05323//Rheumatoid arthritis;ko05110//Vibrio cholerae infection	K03662;K03662;K03662;K03662;K03662;K03662;K03662;K03662;K03662;K03662	GO:0031090//organelle membrane;GO:0031224//intrinsic component of membrane;GO:0031988//membrane-bounded vesicle;GO:0033176//proton-transporting V-type ATPase complex;GO:0043231//intracellular membrane-bounded organelle	GO:0015078//hydrogen ion transmembrane transporter activity;GO:0017016//Ras GTPase binding;GO:0019829//cation-transporting ATPase activity;GO:0036094//small molecule binding	GO:0006885//regulation of pH;GO:0010720//positive regulation of cell development;GO:0015988//energy coupled proton transmembrane transport, against electrochemical gradient;GO:0017157//regulation of exocytosis;GO:0032846//positive regulation of homeostatic process;GO:0043410//positive regulation of MAPK cascade
NP_777179.1	326404	379093	316326	595264	1.65405e+06	635939	340608	961751	1.49755	0.00112917	0.00656561	ATP6V0A1	V-type proton ATPase 116 kDa subunit a isoform 1 [Bos taurus]	Metabolism;Human Diseases;Human Diseases;Cellular Processes;Cellular Processes;Metabolism;Human Diseases;Organismal Systems;Human Diseases;Human Diseases;Organismal Systems	Global and overview maps;Infectious diseases;Infectious diseases;Transport and catabolism;Transport and catabolism;Energy metabolism;Infectious diseases;Nervous system;Immune diseases;Infectious diseases;Excretory system	ko01100//Metabolic pathways;ko05165//Human papillomavirus infection;ko05152//Tuberculosis;ko04145//Phagosome;ko04142//Lysosome;ko00190//Oxidative phosphorylation;ko05120//Epithelial cell signaling in Helicobacter pylori infection;ko04721//Synaptic vesicle cycle;ko05323//Rheumatoid arthritis;ko05110//Vibrio cholerae infection;ko04966//Collecting duct acid secretion	K02154;K02154;K02154;K02154;K02154;K02154;K02154;K02154;K02154;K02154;K02154	-	-	-
NP_776929.1	3772096	3.22533e+06	3.31355e+06	10826834	4327820	15833393	3.43699e+06	10329349	1.58753	3.40284e-20	1.21839e-17	ATP6V1A	V-type proton ATPase catalytic subunit A [Bos taurus]	Metabolism;Human Diseases;Environmental Information Processing;Cellular Processes;Metabolism;Human Diseases;Organismal Systems;Human Diseases;Human Diseases;Organismal Systems	Global and overview maps;Infectious diseases;Signal transduction;Transport and catabolism;Energy metabolism;Infectious diseases;Nervous system;Immune diseases;Infectious diseases;Excretory system	ko01100//Metabolic pathways;ko05165//Human papillomavirus infection;ko04150//mTOR signaling pathway;ko04145//Phagosome;ko00190//Oxidative phosphorylation;ko05120//Epithelial cell signaling in Helicobacter pylori infection;ko04721//Synaptic vesicle cycle;ko05323//Rheumatoid arthritis;ko05110//Vibrio cholerae infection;ko04966//Collecting duct acid secretion	K02145;K02145;K02145;K02145;K02145;K02145;K02145;K02145;K02145;K02145	GO:0005774//vacuolar membrane;GO:0005886//plasma membrane;GO:0031988//membrane-bounded vesicle;GO:0033176//proton-transporting V-type ATPase complex;GO:0042995//cell projection	GO:0003824//catalytic activity;GO:0015078//hydrogen ion transmembrane transporter activity;GO:0032550//purine ribonucleoside binding	GO:0009150//purine ribonucleotide metabolic process;GO:0015988//energy coupled proton transmembrane transport, against electrochemical gradient
NP_788844.2	6237099	4.91251e+06	5.32079e+06	18548386	12834340	26437592	5.49013e+06	1.92734e+07	1.8117	0.0141408	0.0491568	ATP6V1B2	V-type proton ATPase subunit B, brain isoform isoform 2 [Bos taurus]	Metabolism;Human Diseases;Environmental Information Processing;Cellular Processes;Metabolism;Human Diseases;Organismal Systems;Human Diseases;Human Diseases;Organismal Systems	Global and overview maps;Infectious diseases;Signal transduction;Transport and catabolism;Energy metabolism;Infectious diseases;Nervous system;Immune diseases;Infectious diseases;Excretory system	ko01100//Metabolic pathways;ko05165//Human papillomavirus infection;ko04150//mTOR signaling pathway;ko04145//Phagosome;ko00190//Oxidative phosphorylation;ko05120//Epithelial cell signaling in Helicobacter pylori infection;ko04721//Synaptic vesicle cycle;ko05323//Rheumatoid arthritis;ko05110//Vibrio cholerae infection;ko04966//Collecting duct acid secretion	K02147;K02147;K02147;K02147;K02147;K02147;K02147;K02147;K02147;K02147	GO:0005774//vacuolar membrane;GO:0031224//intrinsic component of membrane;GO:0031252//cell leading edge;GO:0033176//proton-transporting V-type ATPase complex;GO:0042995//cell projection;GO:0048770//pigment granule	GO:0003824//catalytic activity;GO:0015078//hydrogen ion transmembrane transporter activity;GO:0032550//purine ribonucleoside binding	GO:0006996//organelle organization;GO:0007169//transmembrane receptor protein tyrosine kinase signaling pathway;GO:0009150//purine ribonucleotide metabolic process;GO:0015031//protein transport;GO:0015988//energy coupled proton transmembrane transport, against electrochemical gradient;GO:0044403//symbiosis, encompassing mutualism through parasitism;GO:0046916//cellular transition metal ion homeos…
NP_788849.1	284453	386219	335916	1.65884e+06	2370846	2156718	335529	2.06214e+06	2.61963	0.00191204	0.0100991	ATP6V1C1	V-type proton ATPase subunit C 1 [Bos taurus]	Metabolism;Human Diseases;Environmental Information Processing;Cellular Processes;Metabolism;Human Diseases;Organismal Systems;Human Diseases;Human Diseases;Organismal Systems	Global and overview maps;Infectious diseases;Signal transduction;Transport and catabolism;Energy metabolism;Infectious diseases;Nervous system;Immune diseases;Infectious diseases;Excretory system	ko01100//Metabolic pathways;ko05165//Human papillomavirus infection;ko04150//mTOR signaling pathway;ko04145//Phagosome;ko00190//Oxidative phosphorylation;ko05120//Epithelial cell signaling in Helicobacter pylori infection;ko04721//Synaptic vesicle cycle;ko05323//Rheumatoid arthritis;ko05110//Vibrio cholerae infection;ko04966//Collecting duct acid secretion	K02148;K02148;K02148;K02148;K02148;K02148;K02148;K02148;K02148;K02148	GO:0031988//membrane-bounded vesicle;GO:0033176//proton-transporting V-type ATPase complex	GO:0015077//monovalent inorganic cation transmembrane transporter activity;GO:0015662//ATPase activity, coupled to transmembrane movement of ions, phosphorylative mechanism	GO:0015988//energy coupled proton transmembrane transport, against electrochemical gradient
NP_777235.1	2.08784e+06	1.89054e+06	1.86439e+06	5.33941e+06	2909841	7541996	1.94759e+06	5.26375e+06	1.4344	1.26364e-06	2.11737e-05	ATP6V1E1	V-type proton ATPase subunit E 1, partial [Bos mutus]	Metabolism;Human Diseases;Environmental Information Processing;Cellular Processes;Metabolism;Human Diseases;Organismal Systems;Human Diseases;Human Diseases;Organismal Systems	Global and overview maps;Infectious diseases;Signal transduction;Transport and catabolism;Energy metabolism;Infectious diseases;Nervous system;Immune diseases;Infectious diseases;Excretory system	ko01100//Metabolic pathways;ko05165//Human papillomavirus infection;ko04150//mTOR signaling pathway;ko04145//Phagosome;ko00190//Oxidative phosphorylation;ko05120//Epithelial cell signaling in Helicobacter pylori infection;ko04721//Synaptic vesicle cycle;ko05323//Rheumatoid arthritis;ko05110//Vibrio cholerae infection;ko04966//Collecting duct acid secretion	K02150;K02150;K02150;K02150;K02150;K02150;K02150;K02150;K02150;K02150	GO:0005774//vacuolar membrane;GO:0005886//plasma membrane;GO:0016469//proton-transporting two-sector ATPase complex;GO:0031988//membrane-bounded vesicle;GO:0042995//cell projection	GO:0015078//hydrogen ion transmembrane transporter activity;GO:0015662//ATPase activity, coupled to transmembrane movement of ions, phosphorylative mechanism;GO:0019899//enzyme binding	GO:0015988//energy coupled proton transmembrane transport, against electrochemical gradient
NP_001039334.1	1.30431e+06	1439200	1.57837e+06	3.60625e+06	2313548	3.64387e+06	1.44063e+06	3.18789e+06	1.1459	0.000129128	0.00110156	ATP6V1F	V-type proton ATPase subunit F [Bos taurus]	Metabolism;Human Diseases;Environmental Information Processing;Cellular Processes;Metabolism;Human Diseases;Organismal Systems;Human Diseases;Human Diseases;Organismal Systems	Global and overview maps;Infectious diseases;Signal transduction;Transport and catabolism;Energy metabolism;Infectious diseases;Nervous system;Immune diseases;Infectious diseases;Excretory system	ko01100//Metabolic pathways;ko05165//Human papillomavirus infection;ko04150//mTOR signaling pathway;ko04145//Phagosome;ko00190//Oxidative phosphorylation;ko05120//Epithelial cell signaling in Helicobacter pylori infection;ko04721//Synaptic vesicle cycle;ko05323//Rheumatoid arthritis;ko05110//Vibrio cholerae infection;ko04966//Collecting duct acid secretion	K02151;K02151;K02151;K02151;K02151;K02151;K02151;K02151;K02151;K02151	GO:0031988//membrane-bounded vesicle;GO:0033176//proton-transporting V-type ATPase complex	GO:0015078//hydrogen ion transmembrane transporter activity;GO:0042626//ATPase activity, coupled to transmembrane movement of substances	GO:0015988//energy coupled proton transmembrane transport, against electrochemical gradient
NP_776670.1	611983	982621	775572	1.5209e+06	857358	2.86831e+06	790059	1.74886e+06	1.14638	0.00414944	0.0188191	ATP6V1G1	V-type proton ATPase subunit G 1 [Bos taurus]	Metabolism;Human Diseases;Environmental Information Processing;Cellular Processes;Metabolism;Human Diseases;Organismal Systems;Human Diseases;Human Diseases;Organismal Systems	Global and overview maps;Infectious diseases;Signal transduction;Transport and catabolism;Energy metabolism;Infectious diseases;Nervous system;Immune diseases;Infectious diseases;Excretory system	ko01100//Metabolic pathways;ko05165//Human papillomavirus infection;ko04150//mTOR signaling pathway;ko04145//Phagosome;ko00190//Oxidative phosphorylation;ko05120//Epithelial cell signaling in Helicobacter pylori infection;ko04721//Synaptic vesicle cycle;ko05323//Rheumatoid arthritis;ko05110//Vibrio cholerae infection;ko04966//Collecting duct acid secretion	K02152;K02152;K02152;K02152;K02152;K02152;K02152;K02152;K02152;K02152	GO:0005774//vacuolar membrane;GO:0031988//membrane-bounded vesicle;GO:0033176//proton-transporting V-type ATPase complex	GO:0015662//ATPase activity, coupled to transmembrane movement of ions, phosphorylative mechanism;GO:0019899//enzyme binding	GO:0015992//proton transport;GO:0044763//single-organism cellular process
XP_005215461.1	736201	884617	1072282	1.98927e+06	995395	3.62874e+06	897700	2.20447e+06	1.29613	0.0114018	0.0413686	ATP6V1H	PREDICTED: V-type proton ATPase subunit H isoform X3 [Bos taurus]	Metabolism;Human Diseases;Human Diseases;Environmental Information Processing;Cellular Processes;Cellular Processes;Metabolism;Human Diseases;Organismal Systems;Human Diseases;Human Diseases	Global and overview maps;Infectious diseases;Infectious diseases;Signal transduction;Transport and catabolism;Transport and catabolism;Energy metabolism;Infectious diseases;Nervous system;Immune diseases;Infectious diseases	ko01100//Metabolic pathways;ko05165//Human papillomavirus infection;ko05152//Tuberculosis;ko04150//mTOR signaling pathway;ko04145//Phagosome;ko04142//Lysosome;ko00190//Oxidative phosphorylation;ko05120//Epithelial cell signaling in Helicobacter pylori infection;ko04721//Synaptic vesicle cycle;ko05323//Rheumatoid arthritis;ko05110//Vibrio cholerae infection	K02144;K02144;K02144;K02144;K02144;K02144;K02144;K02144;K02144;K02144;K02144	GO:0005774//vacuolar membrane;GO:0031988//membrane-bounded vesicle;GO:0033180//proton-transporting V-type ATPase, V1 domain	GO:0015078//hydrogen ion transmembrane transporter activity	GO:0015988//energy coupled proton transmembrane transport, against electrochemical gradient;GO:0016192//vesicle-mediated transport
NP_001193624.1	618836	1.53569e+06	1.27271e+06	281492	513781	199587	1.14241e+06	331620	-1.78448	2.0422e-07	4.49614e-06	B4galnt3	beta-1,4-N-acetylgalactosaminyltransferase 3 [Bos taurus]	Metabolism	Global and overview maps	ko01100//Metabolic pathways	K09656	GO:0000139//Golgi membrane	GO:0008194//UDP-glycosyltransferase activity	-
NP_803478.1	2.40405e+06	7227829	5.84155e+06	1205939	2.30062e+06	932353	5.15781e+06	1.47964e+06	-1.80151	0.00011197	0.000977833	B4GALT1	beta-1,4-galactosyltransferase 1 [Bos taurus]	Metabolism;Metabolism;Metabolism;Metabolism;Metabolism;Metabolism;Metabolism	Global and overview maps;Glycan biosynthesis and metabolism;Carbohydrate metabolism;Glycan biosynthesis and metabolism;Glycan biosynthesis and metabolism;Glycan biosynthesis and metabolism;Glycan biosynthesis and metabolism	ko01100//Metabolic pathways;ko00510//N-Glycan biosynthesis;ko00052//Galactose metabolism;ko00601//Glycosphingolipid biosynthesis - lacto and neolacto series;ko00533//Glycosaminoglycan biosynthesis - keratan sulfate;ko00514//Other types of O-glycan biosynthesis;ko00515//Mannose type O-glycan biosyntheis	K07966;K07966;K07966;K07966;K07966;K07966;K07966	GO:0000139//Golgi membrane;GO:0005903//brush border;GO:0005911//cell-cell junction;GO:0030312//external encapsulating structure;GO:0031224//intrinsic component of membrane;GO:0031985//Golgi cisterna;GO:0031988//membrane-bounded vesicle;GO:0044421//extracellular region part;GO:0044459//plasma membrane part	GO:0015631//tubulin binding;GO:0035250//UDP-galactosyltransferase activity;GO:0046914//transition metal ion binding;GO:0046983//protein dimerization activity	GO:0001525//angiogenesis;GO:0002376//immune system process;GO:0003006//developmental process involved in reproduction;GO:0005988//lactose metabolic process;GO:0006486//protein glycosylation;GO:0006928//movement of cell or subcellular component;GO:0006954//inflammatory response;GO:0009611//response to wounding;GO:0017158//regulation of calcium ion-dependent exocytosis;GO:0019318//hexose metabolic …
NP_001013611.2	1.59973e+06	4415830	5.02386e+06	1.15113e+06	1.66511e+06	1.4732e+06	3.67981e+06	1.42981e+06	-1.36381	8.15771e-06	0.000107552	BCAT2	branched-chain-amino-acid aminotransferase, mitochondrial precursor [Bos taurus]	Metabolism;Metabolism;Metabolism;Metabolism;Metabolism;Metabolism;Metabolism	Global and overview maps;Global and overview maps;Amino acid metabolism;Amino acid metabolism;Global and overview maps;Metabolism of cofactors and vitamins;Amino acid metabolism	ko01100//Metabolic pathways;ko01230//Biosynthesis of amino acids;ko00280//Valine, leucine and isoleucine degradation;ko00270//Cysteine and methionine metabolism;ko01210//2-Oxocarboxylic acid metabolism;ko00770//Pantothenate and CoA biosynthesis;ko00290//Valine, leucine and isoleucine biosynthesis	K00826;K00826;K00826;K00826;K00826;K00826;K00826	GO:0043231//intracellular membrane-bounded organelle	GO:0004084//branched-chain-amino-acid transaminase activity	GO:0006549//isoleucine metabolic process;GO:0008652//cellular amino acid biosynthetic process;GO:0009063//cellular amino acid catabolic process;GO:0065008//regulation of biological quality
NP_776931.1	4034614	6.24095e+06	6003640	1.28331e+06	1.36813e+06	1.10807e+06	5.4264e+06	1.25317e+06	-2.11441	1.04855e-09	4.19605e-08	BCKDHA	2-oxoisovalerate dehydrogenase subunit alpha, mitochondrial precursor [Bos taurus]	Metabolism;Metabolism;Metabolism	Global and overview maps;Amino acid metabolism;Carbohydrate metabolism	ko01100//Metabolic pathways;ko00280//Valine, leucine and isoleucine degradation;ko00640//Propanoate metabolism	K00166;K00166;K00166	GO:0044429//mitochondrial part	GO:0016624//oxidoreductase activity, acting on the aldehyde or oxo group of donors, disulfide as acceptor;GO:0043169//cation binding	GO:0044710//single-organism metabolic process
NP_776932.1	2.02343e+06	3.54092e+06	3.34033e+06	607863	1.00981e+06	468161	2.96823e+06	695278	-2.09394	6.12334e-06	8.36488e-05	BCKDHB	2-oxoisovalerate dehydrogenase subunit beta, mitochondrial precursor [Bos taurus]	Metabolism;Metabolism;Metabolism	Global and overview maps;Amino acid metabolism;Carbohydrate metabolism	ko01100//Metabolic pathways;ko00280//Valine, leucine and isoleucine degradation;ko00640//Propanoate metabolism	K00167;K00167;K00167	GO:0044429//mitochondrial part;GO:0045240//dihydrolipoyl dehydrogenase complex	GO:0005515//protein binding;GO:0016624//oxidoreductase activity, acting on the aldehyde or oxo group of donors, disulfide as acceptor;GO:0016830//carbon-carbon lyase activity	GO:0009063//cellular amino acid catabolic process;GO:0031667//response to nutrient levels;GO:0031960//response to corticosteroid;GO:0046683//response to organophosphorus
NP_001029772.1	4.99446e+06	6245472	5.19132e+06	91229.1	1.8612e+06	80002.9	5.47708e+06	677478	-3.01516	0.00444576	0.0199108	BDH1	PREDICTED: D-beta-hydroxybutyrate dehydrogenase, mitochondrial isoform X1 [Bos taurus]	Metabolism;Metabolism;Metabolism	Global and overview maps;Carbohydrate metabolism;Lipid metabolism	ko01100//Metabolic pathways;ko00650//Butanoate metabolism;ko00072//Synthesis and degradation of ketone bodies	K00019;K00019;K00019	GO:0019866//organelle inner membrane;GO:0044429//mitochondrial part	GO:0016616//oxidoreductase activity, acting on the CH-OH group of donors, NAD or NADP as acceptor	GO:0044710//single-organism metabolic process
NP_001095470.1	340930	771800	895755	196658	535897	408997	669495	380517	-0.815112	0.00609839	0.0252817	CBSL	cystathionine beta-synthase [Bos taurus]	Metabolism;Metabolism;Metabolism;Metabolism	Global and overview maps;Global and overview maps;Amino acid metabolism;Amino acid metabolism	ko01100//Metabolic pathways;ko01230//Biosynthesis of amino acids;ko00270//Cysteine and methionine metabolism;ko00260//Glycine, serine and threonine metabolism	K01697;K01697;K01697;K01697	-	-	-
NP_001029654.1	595436	1.00123e+06	907248	302099	494927	224287	834638	340438	-1.29376	0.000451542	0.00310915	Cdipt	CDP-diacylglycerol--inositol 3-phosphatidyltransferase [Bos taurus]	Metabolism;Environmental Information Processing;Metabolism;Metabolism	Global and overview maps;Signal transduction;Carbohydrate metabolism;Lipid metabolism	ko01100//Metabolic pathways;ko04070//Phosphatidylinositol signaling system;ko00562//Inositol phosphate metabolism;ko00564//Glycerophospholipid metabolism	K00999;K00999;K00999;K00999	-	-	-
NP_001015613.1	7901064	7616360	6395180	25049780	26627534	36656136	7.3042e+06	2.94445e+07	2.0112	8.93156e-12	5.73221e-10	CKB	Creatine kinase B-type, partial [Bos mutus]	Metabolism;Metabolism	Global and overview maps;Amino acid metabolism	ko01100//Metabolic pathways;ko00330//Arginine and proline metabolism	K00933;K00933	GO:0031988//membrane-bounded vesicle;GO:0043231//intracellular membrane-bounded organelle	GO:0016301//kinase activity;GO:0032550//purine ribonucleoside binding	GO:0006796//phosphate-containing compound metabolic process;GO:0007417//central nervous system development;GO:0030320//cellular monovalent inorganic anion homeostasis
NP_001030475.1	4923054	6.94449e+06	8691546	4.00803e+06	3709235	4.51065e+06	6.85303e+06	4.07597e+06	-0.749599	1.10139e-08	3.37511e-07	CMAS	N-acylneuraminate cytidylyltransferase [Bos taurus]	Metabolism;Metabolism	Global and overview maps;Carbohydrate metabolism	ko01100//Metabolic pathways;ko00520//Amino sugar and nucleotide sugar metabolism	K21749;K21749	-	GO:0070567//cytidylyltransferase activity	GO:0006040//amino sugar metabolic process
NP_001039509.1	10871464	12178119	11842371	7.03674e+06	9653211	5.90686e+06	1.16307e+07	7.53227e+06	-0.626775	0.00204594	0.0107066	CMPK1	UMP-CMP kinase [Bos taurus]	Metabolism;Metabolism;Metabolism	Global and overview maps;Nucleotide metabolism;Xenobiotics biodegradation and metabolism	ko01100//Metabolic pathways;ko00240//Pyrimidine metabolism;ko00983//Drug metabolism - other enzymes	K13800;K13800;K13800	GO:0031988//membrane-bounded vesicle;GO:0043231//intracellular membrane-bounded organelle;GO:0043232//intracellular non-membrane-bounded organelle	GO:0016776//phosphotransferase activity, phosphate group as acceptor;GO:0019201//nucleotide kinase activity;GO:0032550//purine ribonucleoside binding	GO:0006220//pyrimidine nucleotide metabolic process;GO:0009132//nucleoside diphosphate metabolic process;GO:0009141//nucleoside triphosphate metabolic process;GO:0019856//pyrimidine nucleobase biosynthetic process
XP_002691535.4	456587	166176	341264	745119	390845	1.01149e+06	321342	715818	1.15548	0.0027508	0.0135705	CMPK2	PREDICTED: UMP-CMP kinase 2, mitochondrial isoform X2 [Ovis aries musimon]	Metabolism;Metabolism	Global and overview maps;Nucleotide metabolism	ko01100//Metabolic pathways;ko00240//Pyrimidine metabolism	K13809;K13809	-	-	-
XP_010812368.1	946943	1.58536e+06	1.92998e+06	609517	690424	581959	1.48743e+06	627300	-1.24559	0.000839459	0.00511724	COQ5	PREDICTED: 2-methoxy-6-polyprenyl-1,4-benzoquinol methylase, mitochondrial [Bos mutus]	Metabolism;Metabolism	Global and overview maps;Metabolism of cofactors and vitamins	ko01100//Metabolic pathways;ko00130//Ubiquinone and other terpenoid-quinone biosynthesis	K06127;K06127	-	GO:0016741//transferase activity, transferring one-carbon groups	GO:0008152//metabolic process
NP_001014849.1	373368	601070	549013	234502	218628	283337	507817	245489	-1.04865	0.000513283	0.0034234	COQ7	5-demethoxyubiquinone hydroxylase, mitochondrial isoform 2 [Bos taurus]	Metabolism;Metabolism	Global and overview maps;Metabolism of cofactors and vitamins	ko01100//Metabolic pathways;ko00130//Ubiquinone and other terpenoid-quinone biosynthesis	K06134;K06134	GO:0019866//organelle inner membrane;GO:0043231//intracellular membrane-bounded organelle	GO:0043169//cation binding	GO:0001838//embryonic epithelial tube formation;GO:0006743//ubiquinone metabolic process;GO:0006979//response to oxidative stress;GO:0007005//mitochondrion organization;GO:0010259//multicellular organism aging;GO:0030154//cell differentiation;GO:0042773//ATP synthesis coupled electron transport;GO:0043009//chordate embryonic development
NP_001179322.1	764821	664317	604880	3058914	1.90065e+06	3.95576e+06	678006	2971773	2.13195	0.000280034	0.00207751	CPOX	coproporphyrinogen-III oxidase, mitochondrial [Bos taurus]	Metabolism;Metabolism	Global and overview maps;Metabolism of cofactors and vitamins	ko01100//Metabolic pathways;ko00860//Porphyrin and chlorophyll metabolism	K00228;K00228	GO:0019866//organelle inner membrane;GO:0031970//organelle envelope lumen;GO:0043231//intracellular membrane-bounded organelle	GO:0005198//structural molecule activity;GO:0016634//oxidoreductase activity, acting on the CH-CH group of donors, oxygen as acceptor;GO:0046983//protein dimerization activity	GO:0006779//porphyrin-containing compound biosynthetic process;GO:0009636//response to toxic substance;GO:0010033//response to organic substance;GO:0010038//response to metal ion;GO:0044710//single-organism metabolic process
NP_776718.1	1.36199e+06	995563	998042	1.99187e+06	3.46941e+06	1.84315e+06	1.11853e+06	2.43481e+06	1.1222	0.00141059	0.00790465	CRYL1	lambda-crystallin homolog [Bos taurus]	Metabolism;Metabolism	Global and overview maps;Carbohydrate metabolism	ko01100//Metabolic pathways;ko00040//Pentose and glucuronate interconversions	K13247;K13247	GO:0031988//membrane-bounded vesicle;GO:0044444//cytoplasmic part	GO:0016616//oxidoreductase activity, acting on the CH-OH group of donors, NAD or NADP as acceptor;GO:0043168//anion binding;GO:0046983//protein dimerization activity;GO:0048037//cofactor binding	GO:0032787//monocarboxylic acid metabolic process
XP_005206297.1	691786	1.14266e+06	923439	459899	313570	250221	919296	341230	-1.42979	1.16452e-06	1.97309e-05	CSAD	PREDICTED: cysteine sulfinic acid decarboxylase [Bos taurus]	Metabolism;Metabolism	Global and overview maps;Metabolism of other amino acids	ko01100//Metabolic pathways;ko00430//Taurine and hypotaurine metabolism	K01594;K01594	-	GO:0016830//carbon-carbon lyase activity;GO:0043168//anion binding	GO:0043436//oxoacid metabolic process
NP_001019738.1	3.38433e+06	4721241	3787504	1.62542e+06	3.12365e+06	1326734	3.96436e+06	2.02527e+06	-0.968974	4.62101e-06	6.53571e-05	CTH	cystathionine gamma-lyase [Bos taurus]	Metabolism;Metabolism;Metabolism;Metabolism;Metabolism	Global and overview maps;Global and overview maps;Amino acid metabolism;Amino acid metabolism;Metabolism of other amino acids	ko01100//Metabolic pathways;ko01230//Biosynthesis of amino acids;ko00270//Cysteine and methionine metabolism;ko00260//Glycine, serine and threonine metabolism;ko00450//Selenocompound metabolism	K01758;K01758;K01758;K01758;K01758	GO:0031988//membrane-bounded vesicle;GO:0043231//intracellular membrane-bounded organelle	GO:0005515//protein binding;GO:0016846//carbon-sulfur lyase activity;GO:0043168//anion binding	GO:0000097//sulfur amino acid biosynthetic process;GO:0018205//peptidyl-lysine modification;GO:0043066//negative regulation of apoptotic process;GO:0043122//regulation of I-kappaB kinase/NF-kappaB signaling;GO:0051091//positive regulation of sequence-specific DNA binding transcription factor activity;GO:0051260//protein homooligomerization
NP_788817.1	330659	241068	291742	1.71215e+06	799605	1354381	287823	1.28871e+06	2.16268	4.82379e-07	9.3228e-06	CYP11A1	cholesterol side-chain cleavage enzyme, mitochondrial precursor [Bos taurus]	Metabolism;Human Diseases;Organismal Systems;Organismal Systems;Organismal Systems;Metabolism	Global and overview maps;Endocrine and metabolic diseases;Endocrine system;Endocrine system;Endocrine system;Lipid metabolism	ko01100//Metabolic pathways;ko04934//Cushing syndrome;ko04925//Aldosterone synthesis and secretion;ko04927//Cortisol synthesis and secretion;ko04913//Ovarian Steroidogenesis;ko00140//Steroid hormone biosynthesis	K00498;K00498;K00498;K00498;K00498;K00498	GO:0031090//organelle membrane;GO:0043231//intracellular membrane-bounded organelle	GO:0008395//steroid hydroxylase activity;GO:0046906//tetrapyrrole binding;GO:0046914//transition metal ion binding	GO:0006694//steroid biosynthetic process;GO:0016125//sterol metabolic process
NP_001076882.1	988108	1296364	1.21373e+06	3.18911e+06	2.62502e+06	2828250	1.16607e+06	2.88079e+06	1.30482	1.74375e-08	5.04796e-07	CYP27A1	sterol 26-hydroxylase, mitochondrial [Bos taurus]	Metabolism;Organismal Systems;Organismal Systems;Metabolism	Global and overview maps;Endocrine system;Digestive system;Lipid metabolism	ko01100//Metabolic pathways;ko03320//PPAR signaling pathway;ko04979//Cholesterol metabolism;ko00120//Primary bile acid biosynthesis	K00488;K00488;K00488;K00488	GO:0019866//organelle inner membrane;GO:0043231//intracellular membrane-bounded organelle	GO:0016491//oxidoreductase activity;GO:0046906//tetrapyrrole binding;GO:0046914//transition metal ion binding	GO:0044710//single-organism metabolic process
XP_024840513.1	48136.3	93704.3	419116	4.36887e+06	710459	9296712	186985	4.79201e+06	4.67963	0.00232147	0.0119012	CYP3A24	TPA: cytochrome P450, family 3, subfamily A, polypeptide 4 [Bos taurus]	Metabolism;Organismal Systems;Human Diseases;Metabolism;Metabolism;Metabolism	Global and overview maps;Digestive system;Cancers;Lipid metabolism;Metabolism of cofactors and vitamins;Lipid metabolism	ko01100//Metabolic pathways;ko04976//Bile secretion;ko05204//Chemical carcinogenesis;ko00591//Linoleic acid metabolism;ko00830//Retinol metabolism;ko00140//Steroid hormone biosynthesis	K07424;K07424;K07424;K07424;K07424;K07424	GO:0031090//organelle membrane;GO:0043231//intracellular membrane-bounded organelle	GO:0016712//oxidoreductase activity, acting on paired donors, with incorporation or reduction of molecular oxygen, reduced flavin or flavoprotein as one donor, and incorporation of one atom of oxygen;GO:0046906//tetrapyrrole binding;GO:0046914//transition metal ion binding	GO:0044710//single-organism metabolic process
NP_776330.1	5262885	6.15969e+06	6.47632e+06	1771848	3808796	1.57869e+06	5966298	2.38644e+06	-1.32197	6.3448e-08	1.57261e-06	DBT	PREDICTED: lipoamide acyltransferase component of branched-chain alpha-keto acid dehydrogenase complex, mitochondrial [Bos indicus]	Metabolism;Metabolism;Metabolism	Global and overview maps;Amino acid metabolism;Carbohydrate metabolism	ko01100//Metabolic pathways;ko00280//Valine, leucine and isoleucine degradation;ko00640//Propanoate metabolism	K09699;K09699;K09699	GO:0009295//nucleoid;GO:0044429//mitochondrial part	GO:0016747//transferase activity, transferring acyl groups other than amino-acyl groups	-
NP_001069359.1	2.15058e+06	2.69174e+06	2649365	1007827	1.4572e+06	915427	2.49723e+06	1.12682e+06	-1.14807	7.44998e-07	1.34793e-05	DCXR	L-xylulose reductase [Bos taurus]	Metabolism;Metabolism	Global and overview maps;Carbohydrate metabolism	ko01100//Metabolic pathways;ko00040//Pentose and glucuronate interconversions	K03331;K03331	GO:0005874//microtubule;GO:0031988//membrane-bounded vesicle;GO:0042995//cell projection;GO:0043231//intracellular membrane-bounded organelle	GO:0005515//protein binding;GO:0016616//oxidoreductase activity, acting on the CH-OH group of donors, NAD or NADP as acceptor;GO:0016651//oxidoreductase activity, acting on NAD(P)H	GO:0019318//hexose metabolic process;GO:0019321//pentose metabolic process;GO:0046496//nicotinamide nucleotide metabolic process;GO:0051260//protein homooligomerization
NP_001071328.1	422624	287214	287077	777102	744571	820054	332305	780576	1.23203	0.00654124	0.0266947	DGKA	PREDICTED: diacylglycerol kinase alpha isoform X1 [Bubalus bubalis]	Metabolism;Environmental Information Processing;Environmental Information Processing;Human Diseases;Metabolism;Metabolism	Global and overview maps;Signal transduction;Signal transduction;Cancers;Lipid metabolism;Lipid metabolism	ko01100//Metabolic pathways;ko04072//Phospholipase D signaling pathway;ko04070//Phosphatidylinositol signaling system;ko05231//Choline metabolism in cancer;ko00564//Glycerophospholipid metabolism;ko00561//Glycerolipid metabolism	K00901;K00901;K00901;K00901;K00901;K00901	GO:0016020//membrane;GO:0044444//cytoplasmic part	GO:0008289//lipid binding;GO:0016301//kinase activity;GO:0032550//purine ribonucleoside binding;GO:0046872//metal ion binding	GO:0006796//phosphate-containing compound metabolic process;GO:0007186//G-protein coupled receptor signaling pathway
NP_777247.2	864943	1.06439e+06	1.24943e+06	574369	926499	572985	1.05959e+06	691284	-0.616151	0.00904276	0.0346775	DHRS4	dehydrogenase/reductase SDR family member 4 [Bos taurus]	Metabolism;Cellular Processes;Metabolism	Global and overview maps;Transport and catabolism;Metabolism of cofactors and vitamins	ko01100//Metabolic pathways;ko04146//Peroxisome;ko00830//Retinol metabolism	K11147;K11147;K11147	GO:0042579//microbody	GO:0016616//oxidoreductase activity, acting on the CH-OH group of donors, NAD or NADP as acceptor	GO:0001523//retinoid metabolic process
NP_872592.2	67918	54421.2	69542.9	364835	128939	443515	63960.7	312430	2.28827	0.00359069	0.0168698	DNMT1	PREDICTED: DNA (cytosine-5)-methyltransferase 1 [Bos indicus]	Metabolism;Human Diseases;Metabolism	Global and overview maps;Cancers;Amino acid metabolism	ko01100//Metabolic pathways;ko05206//MicroRNAs in cancer;ko00270//Cysteine and methionine metabolism	K00558;K00558;K00558	GO:0000775//chromosome, centromeric region;GO:0000785//chromatin;GO:0043231//intracellular membrane-bounded organelle	GO:0000166//nucleotide binding;GO:0003676//nucleic acid binding;GO:0005515//protein binding;GO:0008757//S-adenosylmethionine-dependent methyltransferase activity;GO:0046914//transition metal ion binding	GO:0006357//regulation of transcription from RNA polymerase II promoter;GO:0008283//cell proliferation;GO:0010629//negative regulation of gene expression;GO:0031061//negative regulation of histone methylation;GO:0031062//positive regulation of histone methylation;GO:0032776//DNA methylation on cytosine;GO:0043200//response to amino acid
NP_776466.1	1.76079e+06	2649265	2.79757e+06	1.08124e+06	2.22693e+06	1.27955e+06	2.40254e+06	1.52924e+06	-0.651748	0.00961903	0.0362138	DPYD	dihydropyrimidine dehydrogenase [NADP(+)] [Bos taurus]	Metabolism;Metabolism;Metabolism;Metabolism;Metabolism	Global and overview maps;Nucleotide metabolism;Xenobiotics biodegradation and metabolism;Metabolism of other amino acids;Metabolism of cofactors and vitamins	ko01100//Metabolic pathways;ko00240//Pyrimidine metabolism;ko00983//Drug metabolism - other enzymes;ko00410//beta-Alanine metabolism;ko00770//Pantothenate and CoA biosynthesis	K00207;K00207;K00207;K00207;K00207	-	-	-
NP_001020377.2	14782535	20208428	21392508	9699075	15064992	9664236	1.87945e+07	11476101	-0.711677	8.4503e-09	2.7375e-07	ECHS1	enoyl-CoA hydratase, mitochondrial precursor [Bos taurus]	Metabolism;Metabolism;Metabolism;Metabolism;Metabolism;Metabolism;Metabolism;Metabolism;Metabolism;Metabolism;Metabolism	Global and overview maps;Global and overview maps;Amino acid metabolism;Global and overview maps;Amino acid metabolism;Lipid metabolism;Carbohydrate metabolism;Amino acid metabolism;Metabolism of other amino acids;Carbohydrate metabolism;Lipid metabolism	ko01100//Metabolic pathways;ko01200//Carbon metabolism;ko00310//Lysine degradation;ko01212//Fatty acid metabolism;ko00280//Valine, leucine and isoleucine degradation;ko00071//Fatty acid degradation;ko00640//Propanoate metabolism;ko00380//Tryptophan metabolism;ko00410//beta-Alanine metabolism;ko00650//Butanoate metabolism;ko00062//Fatty acid elongation	K07511;K07511;K07511;K07511;K07511;K07511;K07511;K07511;K07511;K07511;K07511	GO:0031988//membrane-bounded vesicle;GO:0044429//mitochondrial part	GO:0003824//catalytic activity	GO:0009062//fatty acid catabolic process
NP_001069248.2	858620	1.83381e+06	1.9702e+06	662631	1.2171e+06	485194	1.55421e+06	788307	-0.979353	1.79557e-10	8.91624e-09	EHHADH	peroxisomal bifunctional enzyme [Bos taurus]	Metabolism;Metabolism;Organismal Systems;Cellular Processes;Metabolism;Metabolism;Metabolism;Metabolism;Metabolism;Metabolism;Metabolism;Metabolism	Global and overview maps;Global and overview maps;Endocrine system;Transport and catabolism;Amino acid metabolism;Global and overview maps;Amino acid metabolism;Lipid metabolism;Carbohydrate metabolism;Amino acid metabolism;Metabolism of other amino acids;Carbohydrate metabolism	ko01100//Metabolic pathways;ko01200//Carbon metabolism;ko03320//PPAR signaling pathway;ko04146//Peroxisome;ko00310//Lysine degradation;ko01212//Fatty acid metabolism;ko00280//Valine, leucine and isoleucine degradation;ko00071//Fatty acid degradation;ko00640//Propanoate metabolism;ko00380//Tryptophan metabolism;ko00410//beta-Alanine metabolism;ko00650//Butanoate metabolism	K07514;K07514;K07514;K07514;K07514;K07514;K07514;K07514;K07514;K07514;K07514;K07514	GO:0042579//microbody	GO:0005515//protein binding;GO:0016616//oxidoreductase activity, acting on the CH-OH group of donors, NAD or NADP as acceptor;GO:0048037//cofactor binding	GO:0006473//protein acetylation;GO:0032787//monocarboxylic acid metabolic process
NP_776474.2	55308196	40601396	46228280	121367816	95270408	143787984	4.73793e+07	1.20142e+08	1.34241	2.01623e-16	3.26581e-14	ENO1	alpha-enolase [Bos taurus]	Metabolism;Environmental Information Processing;Metabolism;Genetic Information Processing;Metabolism;Metabolism	Global and overview maps;Signal transduction;Global and overview maps;Folding, sorting and degradation;Global and overview maps;Carbohydrate metabolism	ko01100//Metabolic pathways;ko04066//HIF-1 signaling pathway;ko01200//Carbon metabolism;ko03018//RNA degradation;ko01230//Biosynthesis of amino acids;ko00010//Glycolysis / Gluconeogenesis	K01689;K01689;K01689;K01689;K01689;K01689	GO:0031988//membrane-bounded vesicle;GO:0044421//extracellular region part;GO:0044424//intracellular part	GO:0003723//RNA binding;GO:0016836//hydro-lyase activity;GO:0046872//metal ion binding	GO:0001558//regulation of cell growth;GO:0006090//pyruvate metabolic process;GO:0006355//regulation of transcription, DNA-templated;GO:0051707//response to other organism
NP_001069391.1	378422	731433	691330	21857.1	190055	25448.3	600395	79120.2	-2.92379	0.00111697	0.00652811	ENPP3	ectonucleotide pyrophosphatase/phosphodiesterase family member 3 [Bos taurus]	Metabolism;Metabolism;Metabolism;Metabolism;Metabolism;Metabolism;Metabolism	Global and overview maps;Nucleotide metabolism;Nucleotide metabolism;Metabolism of cofactors and vitamins;Carbohydrate metabolism;Metabolism of cofactors and vitamins;Metabolism of cofactors and vitamins	ko01100//Metabolic pathways;ko00230//Purine metabolism;ko00240//Pyrimidine metabolism;ko00760//Nicotinate and nicotinamide metabolism;ko00500//Starch and sucrose metabolism;ko00770//Pantothenate and CoA biosynthesis;ko00740//Riboflavin metabolism	K01513;K01513;K01513;K01513;K01513;K01513;K01513	GO:0031224//intrinsic component of membrane;GO:0031988//membrane-bounded vesicle;GO:0044444//cytoplasmic part	GO:0001871//pattern binding;GO:0004527//exonuclease activity;GO:0004551//nucleotide diphosphatase activity;GO:0038024//cargo receptor activity;GO:0043169//cation binding	GO:0002376//immune system process;GO:0006897//endocytosis;GO:0009141//nucleoside triphosphate metabolic process;GO:0090304//nucleic acid metabolic process
NP_001069002.1	1.3323e+06	839251	814964	2.36935e+06	1.10254e+06	2.96183e+06	995504	2.14457e+06	1.10719	0.00763418	0.0303893	EPHX2	bifunctional epoxide hydrolase 2 [Bos taurus]	Metabolism;Cellular Processes;Metabolism	Global and overview maps;Transport and catabolism;Lipid metabolism	ko01100//Metabolic pathways;ko04146//Peroxisome;ko00590//Arachidonic acid metabolism	K08726;K08726;K08726	GO:0031988//membrane-bounded vesicle;GO:0042579//microbody	GO:0005515//protein binding;GO:0016791//phosphatase activity;GO:0016803//ether hydrolase activity	GO:0009810//stilbene metabolic process;GO:0010467//gene expression;GO:0016311//dephosphorylation;GO:0019218//regulation of steroid metabolic process;GO:0055092//sterol homeostasis
NP_001092382.1	1.93281e+06	4340456	4743621	617059	1560458	279731	3.6723e+06	819082	-2.1646	2.22318e-08	6.27565e-07	FAH	fumarylacetoacetase [Bos taurus]	Metabolism;Metabolism	Global and overview maps;Amino acid metabolism	ko01100//Metabolic pathways;ko00350//Tyrosine metabolism	K01555;K01555	GO:0031988//membrane-bounded vesicle	GO:0016823//hydrolase activity, acting on acid carbon-carbon bonds, in ketonic substances;GO:0046914//transition metal ion binding	GO:0006525//arginine metabolic process;GO:0006558//L-phenylalanine metabolic process;GO:0006570//tyrosine metabolic process
NP_001012687.1	82657000	133780240	139146448	2.80902e+06	19883188	2.55634e+06	118527896	8.41618e+06	-3.81592	1.98756e-116	1.35214e-112	FASN	fatty acid synthase [Bos taurus]	Metabolism;Organismal Systems;Environmental Information Processing;Metabolism;Metabolism	Global and overview maps;Endocrine system;Signal transduction;Global and overview maps;Lipid metabolism	ko01100//Metabolic pathways;ko04910//Insulin signaling pathway;ko04152//AMPK signaling pathway;ko01212//Fatty acid metabolism;ko00061//Fatty acid biosynthesis	K00665;K00665;K00665;K00665;K00665	GO:0016020//membrane;GO:0048770//pigment granule	GO:0003723//RNA binding;GO:0016297//acyl-[acyl-carrier-protein] hydrolase activity;GO:0016628//oxidoreductase activity, acting on the CH-CH group of donors, NAD or NADP as acceptor;GO:0019171//3-hydroxyacyl-[acyl-carrier-protein] dehydratase activity;GO:0046914//transition metal ion binding	GO:0006631//fatty acid metabolic process;GO:0070670//response to interleukin-4
NP_803463.1	685421	969811	1.13866e+06	421956	732867	541591	931296	565471	-0.719786	0.00282675	0.0138751	FDPS	farnesyl pyrophosphate synthase [Bos taurus]	Metabolism;Human Diseases;Human Diseases;Metabolism	Global and overview maps;Infectious diseases;Infectious diseases;Metabolism of terpenoids and polyketides	ko01100//Metabolic pathways;ko05166//HTLV-I infection;ko05164//Influenza A;ko00900//Terpenoid backbone biosynthesis	K00787;K00787;K00787;K00787	GO:0044424//intracellular part	GO:0004659//prenyltransferase activity;GO:0043169//cation binding	GO:0006694//steroid biosynthetic process;GO:0008203//cholesterol metabolic process;GO:0008654//phospholipid biosynthetic process;GO:0044403//symbiosis, encompassing mutualism through parasitism
NP_776338.1	3.23903e+06	5.04142e+06	4410036	2.09878e+06	1673699	2.60601e+06	4.23016e+06	2.12616e+06	-0.992461	0.00540645	0.0230452	GAA	lysosomal alpha-glucosidase precursor [Bos taurus]	Metabolism;Cellular Processes;Metabolism;Metabolism	Global and overview maps;Transport and catabolism;Carbohydrate metabolism;Carbohydrate metabolism	ko01100//Metabolic pathways;ko04142//Lysosome;ko00500//Starch and sucrose metabolism;ko00052//Galactose metabolism	K12316;K12316;K12316;K12316	GO:0000323//lytic vacuole;GO:0005774//vacuolar membrane;GO:0031988//membrane-bounded vesicle	GO:0005488//binding;GO:0090599//alpha-glucosidase activity	GO:0003011//involuntary skeletal muscle contraction;GO:0005977//glycogen metabolic process;GO:0007033//vacuole organization;GO:0007610//behavior;GO:0009887//organ morphogenesis;GO:0019725//cellular homeostasis;GO:0050905//neuromuscular process;GO:0051651//maintenance of location in cell
NP_001193137.1	4960974	5920034	6072493	2.54267e+06	3.32386e+06	2.31972e+06	5651167	2.72875e+06	-1.05031	2.56603e-13	2.23804e-11	GALE	PREDICTED: UDP-glucose 4-epimerase isoform X1 [Bubalus bubalis]	Metabolism;Metabolism;Metabolism	Global and overview maps;Carbohydrate metabolism;Carbohydrate metabolism	ko01100//Metabolic pathways;ko00520//Amino sugar and nucleotide sugar metabolism;ko00052//Galactose metabolism	K01784;K01784;K01784	GO:0031988//membrane-bounded vesicle	GO:0016857//racemase and epimerase activity, acting on carbohydrates and derivatives;GO:0046983//protein dimerization activity;GO:0048037//cofactor binding	GO:0006012//galactose metabolic process
NP_001092851.1	2.0614e+06	2.24493e+06	1.76242e+06	4.33236e+06	2.1658e+06	4692229	2.02291e+06	3.73013e+06	0.882791	5.95317e-08	1.50533e-06	GALK1	galactokinase [Bos taurus]	Metabolism;Metabolism;Metabolism	Global and overview maps;Carbohydrate metabolism;Carbohydrate metabolism	ko01100//Metabolic pathways;ko00520//Amino sugar and nucleotide sugar metabolism;ko00052//Galactose metabolism	K00849;K00849;K00849	GO:0031988//membrane-bounded vesicle;GO:0044424//intracellular part	GO:0016773//phosphotransferase activity, alcohol group as acceptor;GO:0032550//purine ribonucleoside binding;GO:0048029//monosaccharide binding	GO:0006059//hexitol metabolic process;GO:0016310//phosphorylation;GO:0019318//hexose metabolic process
NP_001029967.1	18841464	17611438	18534748	3.48836e+06	9957832	3.0746e+06	1.83292e+07	5.50693e+06	-1.73482	4.4842e-13	3.81325e-11	GALM	aldose 1-epimerase [Bos taurus]	Metabolism;Metabolism;Metabolism	Global and overview maps;Carbohydrate metabolism;Carbohydrate metabolism	ko01100//Metabolic pathways;ko00010//Glycolysis / Gluconeogenesis;ko00052//Galactose metabolism	K01785;K01785;K01785	GO:0031988//membrane-bounded vesicle;GO:0044424//intracellular part	GO:0005488//binding;GO:0016857//racemase and epimerase activity, acting on carbohydrates and derivatives	GO:0019318//hexose metabolic process
NP_001193258.1	1.17869e+06	610016	547281	1340734	1001209	1.3388e+06	778663	1.22691e+06	0.655964	0.00558132	0.023569	GALNS	N-acetylgalactosamine-6-sulfatase precursor [Bos taurus]	Metabolism;Cellular Processes;Metabolism	Global and overview maps;Transport and catabolism;Glycan biosynthesis and metabolism	ko01100//Metabolic pathways;ko04142//Lysosome;ko00531//Glycosaminoglycan degradation	K01132;K01132;K01132	GO:0000323//lytic vacuole;GO:0031988//membrane-bounded vesicle	GO:0008484//sulfuric ester hydrolase activity;GO:0043169//cation binding	-
XP_015327817.2	NA	NA	153089	508166	NA	673817	153089	590991	1.94876	0.004079	0.0185739	GALNT10	PREDICTED: polypeptide N-acetylgalactosaminyltransferase 10 isoform X2 [Ovis aries musimon]	Metabolism;Metabolism	Global and overview maps;Glycan biosynthesis and metabolism	ko01100//Metabolic pathways;ko00512//Mucin type O-glycan biosynthesis	K00710;K00710	GO:0031090//organelle membrane;GO:0031224//intrinsic component of membrane;GO:0043231//intracellular membrane-bounded organelle	GO:0008376//acetylgalactosaminyltransferase activity;GO:0043169//cation binding	GO:0006493//protein O-linked glycosylation
XP_024851808.1	298204	237712	208775	656054	194281	528941	248230	459759	0.889198	0.000400408	0.00280822	GALNT7	PREDICTED: N-acetylgalactosaminyltransferase 7 isoform X1 [Capra hircus]	Metabolism;Metabolism	Global and overview maps;Glycan biosynthesis and metabolism	ko01100//Metabolic pathways;ko00512//Mucin type O-glycan biosynthesis	K00710;K00710	GO:0031224//intrinsic component of membrane;GO:0031988//membrane-bounded vesicle;GO:0043231//intracellular membrane-bounded organelle	GO:0005488//binding;GO:0008376//acetylgalactosaminyltransferase activity	GO:0006486//protein glycosylation
NP_001033633.1	1.27549e+06	1.82868e+06	1.83825e+06	961353	1.36203e+06	781732	1.64747e+06	1.03504e+06	-0.670568	0.00757881	0.0302574	GAMT	guanidinoacetate N-methyltransferase [Bos taurus]	Metabolism;Metabolism;Metabolism	Global and overview maps;Amino acid metabolism;Amino acid metabolism	ko01100//Metabolic pathways;ko00330//Arginine and proline metabolism;ko00260//Glycine, serine and threonine metabolism	K00542;K00542;K00542	GO:0031988//membrane-bounded vesicle	GO:0008757//S-adenosylmethionine-dependent methyltransferase activity	GO:0008152//metabolic process;GO:0009653//anatomical structure morphogenesis;GO:0040008//regulation of growth;GO:0048232//male gamete generation
NP_001029206.1	117037840	88791392	90120984	212632432	143869120	272403840	98650072	2.09635e+08	1.08749	6.11724e-05	0.00058338	GAPDH	glyceraldehyde-3-phosphate dehydrogenase [Bos taurus]	Metabolism;Human Diseases;Environmental Information Processing;Metabolism;Metabolism;Metabolism	Global and overview maps;Neurodegenerative diseases;Signal transduction;Global and overview maps;Global and overview maps;Carbohydrate metabolism	ko01100//Metabolic pathways;ko05010//Alzheimer disease;ko04066//HIF-1 signaling pathway;ko01200//Carbon metabolism;ko01230//Biosynthesis of amino acids;ko00010//Glycolysis / Gluconeogenesis	K00134;K00134;K00134;K00134;K00134;K00134	GO:0005856//cytoskeleton;GO:0016020//membrane;GO:0031988//membrane-bounded vesicle;GO:0043231//intracellular membrane-bounded organelle;GO:0043234//protein complex;GO:0044444//cytoplasmic part	GO:0000166//nucleotide binding;GO:0015631//tubulin binding;GO:0016620//oxidoreductase activity, acting on the aldehyde or oxo group of donors, NAD or NADP as acceptor;GO:0016769//transferase activity, transferring nitrogenous groups	GO:0006090//pyruvate metabolic process;GO:0006417//regulation of translation;GO:0007017//microtubule-based process;GO:0012501//programmed cell death;GO:0018119//peptidyl-cysteine S-nitrosylation;GO:0019318//hexose metabolic process;GO:0031647//regulation of protein stability;GO:0034341//response to interferon-gamma;GO:0070997//neuron death
NP_001035563.1	3.70325e+06	2910127	3334641	5348560	2.35863e+06	7.52052e+06	3.31601e+06	5.0759e+06	0.614219	0.00769305	0.0305165	GART	trifunctional purine biosynthetic protein adenosine-3 [Bos taurus]	Metabolism;Metabolism;Human Diseases;Metabolism	Global and overview maps;Nucleotide metabolism;Drug resistance;Metabolism of cofactors and vitamins	ko01100//Metabolic pathways;ko00230//Purine metabolism;ko01523//Antifolate resistance;ko00670//One carbon pool by folate	K11787;K11787;K11787;K11787	GO:0031988//membrane-bounded vesicle;GO:0044424//intracellular part	GO:0016742//hydroxymethyl-, formyl- and related transferase activity;GO:0016882//cyclo-ligase activity;GO:0032550//purine ribonucleoside binding;GO:0043169//cation binding	GO:0006144//purine nucleobase metabolic process;GO:0006188//IMP biosynthetic process
NP_001068602.1	7663716	8650289	9442160	721400	7829098	467206	8.58539e+06	3.0059e+06	-1.51409	1.52634e-12	1.17996e-10	GCAT	2-amino-3-ketobutyrate coenzyme A ligase, mitochondrial precursor [Bos taurus]	Metabolism	Amino acid metabolism	ko00260//Glycine, serine and threonine metabolism	K00639	GO:0043231//intracellular membrane-bounded organelle	GO:0016453//C-acetyltransferase activity;GO:0043168//anion binding	GO:0006544//glycine metabolic process
NP_001095772.1	864313	1.29277e+06	1.19758e+06	184773	546010	147226	1.11822e+06	292670	-1.93386	0.011413	0.0413874	GCK	glucokinase [Bos taurus]	Metabolism;Organismal Systems;Organismal Systems;Metabolism;Organismal Systems;Human Diseases;Metabolism;Organismal Systems;Metabolism;Human Diseases;Metabolism;Metabolism;Metabolism;Human Diseases	Global and overview maps;Endocrine system;Endocrine system;Global and overview maps;Endocrine system;Cancers;Carbohydrate metabolism;Endocrine system;Carbohydrate metabolism;Endocrine and metabolic diseases;Carbohydrate metabolism;Carbohydrate metabolism;Biosynthesis of other secondary metabolites;Endocrine and metabolic diseases	ko01100//Metabolic pathways;ko04910//Insulin signaling pathway;ko04922//Glucagon signaling pathway;ko01200//Carbon metabolism;ko04917//Prolactin signaling pathway;ko05230//Central carbon metabolism in cancer;ko00520//Amino sugar and nucleotide sugar metabolism;ko04911//Insulin secretion;ko00010//Glycolysis / Gluconeogenesis;ko04930//Type II diabetes mellitus;ko00500//Starch and sucrose metabolism…	K12407;K12407;K12407;K12407;K12407;K12407;K12407;K12407;K12407;K12407;K12407;K12407;K12407;K12407	GO:0043231//intracellular membrane-bounded organelle;GO:0044444//cytoplasmic part	GO:0004396//hexokinase activity;GO:0032550//purine ribonucleoside binding;GO:0048029//monosaccharide binding	GO:0005979//regulation of glycogen biosynthetic process;GO:0006090//pyruvate metabolic process;GO:0006111//regulation of gluconeogenesis;GO:0009732//detection of hexose stimulus;GO:0010959//regulation of metal ion transport;GO:0016310//phosphorylation;GO:0042593//glucose homeostasis;GO:0046496//nicotinamide nucleotide metabolic process;GO:0050796//regulation of insulin secretion
NP_001033232.1	536378	493240	533084	1.31232e+06	876601	1554479	520900	1.2478e+06	1.26031	0.00218849	0.0113047	GCLM	glutamate--cysteine ligase regulatory subunit [Bos taurus]	Metabolism;Cellular Processes;Metabolism;Metabolism	Global and overview maps;Cell growth and death;Amino acid metabolism;Metabolism of other amino acids	ko01100//Metabolic pathways;ko04216//Ferroptosis;ko00270//Cysteine and methionine metabolism;ko00480//Glutathione metabolism	K11205;K11205;K11205;K11205	-	-	-
NP_001179549.2	2.51698e+06	2.93563e+06	2.1514e+06	14460761	3.5974e+06	14989426	2.53467e+06	1.10159e+07	2.11971	1.57867e-06	2.5693e-05	GDA	PREDICTED: guanine deaminase [Bos indicus]	Metabolism;Metabolism	Global and overview maps;Nucleotide metabolism	ko01100//Metabolic pathways;ko00230//Purine metabolism	K01487;K01487	GO:0031988//membrane-bounded vesicle	GO:0016814//hydrolase activity, acting on carbon-nitrogen (but not peptide) bonds, in cyclic amidines;GO:0046914//transition metal ion binding	-
NP_001103431.1	2054719	3.96364e+06	3.92574e+06	1868381	2010344	1.94613e+06	3314701	1.94162e+06	-0.771619	1.36334e-05	0.000169379	Gfpt1	glutamine--fructose-6-phosphate aminotransferase [isomerizing] 1 [Bos taurus]	Metabolism;Human Diseases;Metabolism;Metabolism	Global and overview maps;Endocrine and metabolic diseases;Carbohydrate metabolism;Amino acid metabolism	ko01100//Metabolic pathways;ko04931//Insulin resistance;ko00520//Amino sugar and nucleotide sugar metabolism;ko00250//Alanine, aspartate and glutamate metabolism	K00820;K00820;K00820;K00820	GO:0031988//membrane-bounded vesicle;GO:0044444//cytoplasmic part	GO:0031406//carboxylic acid binding;GO:0070548//L-glutamine aminotransferase activity	GO:0005979//regulation of glycogen biosynthetic process;GO:0006041//glucosamine metabolic process;GO:0006047//UDP-N-acetylglucosamine metabolic process;GO:0006487//protein N-linked glycosylation;GO:0007623//circadian rhythm;GO:0009064//glutamine family amino acid metabolic process;GO:0030968//endoplasmic reticulum unfolded protein response;GO:0032075//positive regulation of nuclease activity;GO:0…
NP_001032699.1	736744	614497	589132	2166121	791814	2281429	646791	1.74645e+06	1.43306	0.000564634	0.00368992	GGCT	gamma-glutamylcyclotransferase [Bos taurus]	Metabolism;Metabolism	Global and overview maps;Metabolism of other amino acids	ko01100//Metabolic pathways;ko00480//Glutathione metabolism	K00682;K00682	GO:0031988//membrane-bounded vesicle;GO:0044444//cytoplasmic part	GO:0016755//transferase activity, transferring amino-acyl groups;GO:0046983//protein dimerization activity	GO:0006749//glutathione metabolic process;GO:0008637//apoptotic mitochondrial changes
NP_001193143.1	25017676	22106970	18445988	3049260	10468288	518849	21856878	4.6788e+06	-2.22388	9.3978e-05	0.000836823	GGT1	gamma-glutamyltranspeptidase 1 [Bos taurus]	Metabolism;Metabolism;Metabolism;Metabolism	Global and overview maps;Lipid metabolism;Metabolism of other amino acids;Metabolism of other amino acids	ko01100//Metabolic pathways;ko00590//Arachidonic acid metabolism;ko00480//Glutathione metabolism;ko00430//Taurine and hypotaurine metabolism	K18592;K18592;K18592;K18592	GO:0031224//intrinsic component of membrane;GO:0031982//vesicle	GO:0008242//omega peptidase activity;GO:0016755//transferase activity, transferring amino-acyl groups	GO:0000097//sulfur amino acid biosynthetic process;GO:0006749//glutathione metabolic process;GO:0009064//glutamine family amino acid metabolic process;GO:0016485//protein processing;GO:0031347//regulation of defense response;GO:0048232//male gamete generation
XP_010815721.1	1.31281e+06	875053	917654	4.17228e+06	2.03101e+06	4807659	1.03517e+06	3.67032e+06	1.82603	0.00247706	0.0124825	GLB1	TPA: galactosidase, beta 1 precursor [Bos taurus]	Metabolism;Cellular Processes;Metabolism;Metabolism;Metabolism;Metabolism;Metabolism	Global and overview maps;Transport and catabolism;Carbohydrate metabolism;Lipid metabolism;Glycan biosynthesis and metabolism;Glycan biosynthesis and metabolism;Glycan biosynthesis and metabolism	ko01100//Metabolic pathways;ko04142//Lysosome;ko00052//Galactose metabolism;ko00600//Sphingolipid metabolism;ko00531//Glycosaminoglycan degradation;ko00511//Other glycan degradation;ko00604//Glycosphingolipid biosynthesis - ganglio series	K12309;K12309;K12309;K12309;K12309;K12309;K12309	-	-	-
NP_001071432.1	419796	268016	292134	1.73932e+06	722099	2.57522e+06	326648	1.67888e+06	2.36169	2.47661e-08	6.87689e-07	GLS	glutaminase kidney isoform, mitochondrial [Bos taurus]	Metabolism;Human Diseases;Human Diseases;Organismal Systems;Organismal Systems;Metabolism;Metabolism;Organismal Systems;Metabolism	Global and overview maps;Cancers;Cancers;Nervous system;Nervous system;Amino acid metabolism;Amino acid metabolism;Excretory system;Metabolism of other amino acids	ko01100//Metabolic pathways;ko05206//MicroRNAs in cancer;ko05230//Central carbon metabolism in cancer;ko04724//Glutamatergic synapse;ko04727//GABAergic synapse;ko00250//Alanine, aspartate and glutamate metabolism;ko00220//Arginine biosynthesis;ko04964//Proximal tubule bicarbonate reclamation;ko00471//D-Glutamine and D-glutamate metabolism	K01425;K01425;K01425;K01425;K01425;K01425;K01425;K01425;K01425	-	GO:0016811//hydrolase activity, acting on carbon-nitrogen (but not peptide) bonds, in linear amides	GO:0006536//glutamate metabolic process;GO:0006541//glutamine metabolic process;GO:0007267//cell-cell signaling;GO:0007631//feeding behavior;GO:0050877//neurological system process;GO:0051260//protein homooligomerization
XP_024838412.1	4311953	4790212	5715426	2723956	3.66873e+06	3.13961e+06	4939197	3.17743e+06	-0.636415	5.95153e-07	1.11538e-05	GMPPB	TPA: mannose-1-phosphate guanyltransferase beta [Bos taurus]	Metabolism;Metabolism;Metabolism	Global and overview maps;Carbohydrate metabolism;Carbohydrate metabolism	ko01100//Metabolic pathways;ko00520//Amino sugar and nucleotide sugar metabolism;ko00051//Fructose and mannose metabolism	K00966;K00966;K00966	GO:0031988//membrane-bounded vesicle;GO:0043231//intracellular membrane-bounded organelle	GO:0008905//mannose-phosphate guanylyltransferase activity;GO:0032550//purine ribonucleoside binding	GO:0009226//nucleotide-sugar biosynthetic process
NP_001069030.1	1.43389e+06	863082	802072	4.13825e+06	1.66899e+06	5415528	1.03301e+06	3.74092e+06	1.85653	2.75042e-06	4.13049e-05	GNS	N-acetylglucosamine-6-sulfatase precursor [Bos taurus]	Metabolism;Cellular Processes;Metabolism	Global and overview maps;Transport and catabolism;Glycan biosynthesis and metabolism	ko01100//Metabolic pathways;ko04142//Lysosome;ko00531//Glycosaminoglycan degradation	K01137;K01137;K01137	GO:0000323//lytic vacuole;GO:0031988//membrane-bounded vesicle	GO:0008484//sulfuric ester hydrolase activity;GO:0043169//cation binding	GO:0006022//aminoglycan metabolic process
NP_803468.1	2733069	2.23302e+06	2.58821e+06	4317915	3.73687e+06	5.48453e+06	2.5181e+06	4.51311e+06	0.841785	1.59595e-10	8.13807e-09	GOT1	aspartate aminotransferase, cytoplasmic [Bos taurus]	Metabolism;Metabolism;Metabolism;Metabolism;Metabolism;Metabolism;Metabolism;Metabolism;Metabolism;Metabolism;Metabolism	Global and overview maps;Global and overview maps;Global and overview maps;Amino acid metabolism;Amino acid metabolism;Amino acid metabolism;Amino acid metabolism;Amino acid metabolism;Global and overview maps;Amino acid metabolism;Amino acid metabolism	ko01100//Metabolic pathways;ko01200//Carbon metabolism;ko01230//Biosynthesis of amino acids;ko00330//Arginine and proline metabolism;ko00270//Cysteine and methionine metabolism;ko00250//Alanine, aspartate and glutamate metabolism;ko00350//Tyrosine metabolism;ko00360//Phenylalanine metabolism;ko01210//2-Oxocarboxylic acid metabolism;ko00220//Arginine biosynthesis;ko00400//Phenylalanine, tyrosine a…	K14454;K14454;K14454;K14454;K14454;K14454;K14454;K14454;K14454;K14454;K14454	GO:0031988//membrane-bounded vesicle;GO:0043231//intracellular membrane-bounded organelle;GO:0044444//cytoplasmic part	GO:0016831//carboxy-lyase activity;GO:0043168//anion binding;GO:0070546//L-phenylalanine aminotransferase activity	GO:0006071//glycerol metabolic process;GO:0006103//2-oxoglutarate metabolic process;GO:0006531//aspartate metabolic process;GO:0009064//glutamine family amino acid metabolic process;GO:0031960//response to corticosteroid;GO:0032868//response to insulin;GO:0055081//anion homeostasis
NP_777231.1	10791421	12818006	16710923	7580036	10248297	6.53123e+06	1.34401e+07	8.11985e+06	-0.72702	9.45368e-05	0.0008396	GOT2	aspartate aminotransferase, mitochondrial [Bos taurus]	Metabolism;Metabolism;Metabolism;Metabolism;Metabolism;Organismal Systems;Metabolism;Metabolism;Metabolism;Metabolism;Metabolism;Metabolism	Global and overview maps;Global and overview maps;Global and overview maps;Amino acid metabolism;Amino acid metabolism;Digestive system;Amino acid metabolism;Amino acid metabolism;Amino acid metabolism;Global and overview maps;Amino acid metabolism;Amino acid metabolism	ko01100//Metabolic pathways;ko01200//Carbon metabolism;ko01230//Biosynthesis of amino acids;ko00330//Arginine and proline metabolism;ko00270//Cysteine and methionine metabolism;ko04975//Fat digestion and absorption;ko00250//Alanine, aspartate and glutamate metabolism;ko00350//Tyrosine metabolism;ko00360//Phenylalanine metabolism;ko01210//2-Oxocarboxylic acid metabolism;ko00220//Arginine biosynthe…	K14455;K14455;K14455;K14455;K14455;K14455;K14455;K14455;K14455;K14455;K14455;K14455	GO:0019866//organelle inner membrane;GO:0031988//membrane-bounded vesicle;GO:0044429//mitochondrial part	GO:0003723//RNA binding;GO:0036137//kynurenine aminotransferase activity;GO:0043168//anion binding;GO:0070546//L-phenylalanine aminotransferase activity	GO:0006103//2-oxoglutarate metabolic process;GO:0006531//aspartate metabolic process;GO:0006869//lipid transport;GO:0009064//glutamine family amino acid metabolic process;GO:0070189//kynurenine metabolic process;GO:0097305//response to alcohol
XP_005225779.1	1.42114e+06	3.29778e+06	2.69677e+06	368827	307931	139055	2.4719e+06	271938	-3.18427	0.00906545	0.0347197	GPAM	PREDICTED: glycerol-3-phosphate acyltransferase 1, mitochondrial isoform X1 [Bos taurus]	Metabolism;Metabolism;Metabolism	Global and overview maps;Lipid metabolism;Lipid metabolism	ko01100//Metabolic pathways;ko00564//Glycerophospholipid metabolism;ko00561//Glycerolipid metabolism	K00629;K00629;K00629	GO:0019866//organelle inner membrane;GO:0031224//intrinsic component of membrane;GO:0031966//mitochondrial membrane	GO:0016747//transferase activity, transferring acyl groups other than amino-acyl groups	GO:0001817//regulation of cytokine production;GO:0002252//immune effector process;GO:0002683//negative regulation of immune system process;GO:0006641//triglyceride metabolic process;GO:0006732//coenzyme metabolic process;GO:0009746//response to hexose;GO:0032787//monocarboxylic acid metabolic process;GO:0040014//regulation of multicellular organism growth;GO:0042102//positive regulation of T cell…
NP_001035561.1	13591518	14151742	14258991	32370796	21183104	44126904	1.40008e+07	32560268	1.21761	0.000971945	0.00582368	GPI	glucose-6-phosphate isomerase [Bos taurus]	Metabolism;Metabolism;Metabolism;Metabolism;Metabolism;Metabolism	Global and overview maps;Global and overview maps;Carbohydrate metabolism;Carbohydrate metabolism;Carbohydrate metabolism;Carbohydrate metabolism	ko01100//Metabolic pathways;ko01200//Carbon metabolism;ko00520//Amino sugar and nucleotide sugar metabolism;ko00010//Glycolysis / Gluconeogenesis;ko00500//Starch and sucrose metabolism;ko00030//Pentose phosphate pathway	K01810;K01810;K01810;K01810;K01810;K01810	GO:0016020//membrane;GO:0031988//membrane-bounded vesicle;GO:0043231//intracellular membrane-bounded organelle;GO:0044421//extracellular region part	GO:0005102//receptor binding;GO:0016861//intramolecular oxidoreductase activity, interconverting aldoses and ketoses	GO:0006006//glucose metabolic process;GO:0006090//pyruvate metabolic process;GO:0048646//anatomical structure formation involved in morphogenesis
NP_001069154.1	1.03463e+06	1.25201e+06	1.37306e+06	592639	548682	524559	1.2199e+06	555293	-1.13544	0.000123446	0.0010617	Gstz1	maleylacetoacetate isomerase [Bos taurus]	Metabolism;Metabolism	Global and overview maps;Amino acid metabolism	ko01100//Metabolic pathways;ko00350//Tyrosine metabolism	K01800;K01800	GO:0043231//intracellular membrane-bounded organelle	GO:0016765//transferase activity, transferring alkyl or aryl (other than methyl) groups;GO:0016859//cis-trans isomerase activity;GO:0046983//protein dimerization activity	GO:0006520//cellular amino acid metabolic process;GO:0006790//sulfur compound metabolic process
NP_001094769.1	7852530	4748931	5.265e+06	10794362	7975764	13026746	5.95549e+06	1.0599e+07	0.831631	0.011818	0.0425385	GYS1	glycogen [starch] synthase, muscle [Bos taurus]	Metabolism;Environmental Information Processing;Organismal Systems;Environmental Information Processing;Organismal Systems;Human Diseases;Metabolism	Global and overview maps;Signal transduction;Endocrine system;Signal transduction;Endocrine system;Endocrine and metabolic diseases;Carbohydrate metabolism	ko01100//Metabolic pathways;ko04151//PI3K-Akt signaling pathway;ko04910//Insulin signaling pathway;ko04152//AMPK signaling pathway;ko04922//Glucagon signaling pathway;ko04931//Insulin resistance;ko00500//Starch and sucrose metabolism	K00693;K00693;K00693;K00693;K00693;K00693;K00693	-	-	-
NP_001096786.1	343945	309465	291264	1.01043e+06	443090	1.4091e+06	314891	954207	1.59945	0.000230786	0.0017621	HACD3	very-long-chain (3R)-3-hydroxyacyl-CoA dehydratase 3 [Bos taurus]	Metabolism;Metabolism;Metabolism;Metabolism	Global and overview maps;Global and overview maps;Lipid metabolism;Lipid metabolism	ko01100//Metabolic pathways;ko01212//Fatty acid metabolism;ko00062//Fatty acid elongation;ko01040//Biosynthesis of unsaturated fatty acids	K10703;K10703;K10703;K10703	GO:0005924//cell-substrate adherens junction;GO:0031090//organelle membrane;GO:0031224//intrinsic component of membrane;GO:0043231//intracellular membrane-bounded organelle	GO:0005515//protein binding;GO:0016836//hydro-lyase activity	GO:0000038//very long-chain fatty acid metabolic process;GO:0006633//fatty acid biosynthetic process;GO:0007265//Ras protein signal transduction;GO:0051403//stress-activated MAPK cascade
NP_776760.1	2.47577e+06	1.45842e+06	1.73034e+06	7323469	4.09011e+06	9322188	1.88817e+06	6.91192e+06	1.8721	9.1072e-15	1.16899e-12	HADHA	trifunctional enzyme subunit alpha, mitochondrial precursor [Bos taurus]	Metabolism;Metabolism;Metabolism;Metabolism;Metabolism;Metabolism;Metabolism;Metabolism;Metabolism;Metabolism;Metabolism;Metabolism	Global and overview maps;Global and overview maps;Amino acid metabolism;Global and overview maps;Amino acid metabolism;Lipid metabolism;Carbohydrate metabolism;Amino acid metabolism;Metabolism of other amino acids;Carbohydrate metabolism;Lipid metabolism;Lipid metabolism	ko01100//Metabolic pathways;ko01200//Carbon metabolism;ko00310//Lysine degradation;ko01212//Fatty acid metabolism;ko00280//Valine, leucine and isoleucine degradation;ko00071//Fatty acid degradation;ko00640//Propanoate metabolism;ko00380//Tryptophan metabolism;ko00410//beta-Alanine metabolism;ko00650//Butanoate metabolism;ko00062//Fatty acid elongation;ko01040//Biosynthesis of unsaturated fatty ac…	K07515;K07515;K07515;K07515;K07515;K07515;K07515;K07515;K07515;K07515;K07515;K07515	GO:0009295//nucleoid;GO:0019866//organelle inner membrane;GO:0036125//fatty acid beta-oxidation multienzyme complex;GO:0044429//mitochondrial part	GO:0003857//3-hydroxyacyl-CoA dehydrogenase activity;GO:0016836//hydro-lyase activity;GO:0048037//cofactor binding	GO:0009062//fatty acid catabolic process;GO:0043434//response to peptide hormone
NP_776761.1	1.2586e+06	715474	874502	3.50418e+06	1.76229e+06	3215310	949525	2.82726e+06	1.57413	1.34728e-09	5.29798e-08	HADHB	PREDICTED: trifunctional enzyme subunit beta, mitochondrial isoform X3 [Bos taurus]	Metabolism;Metabolism;Metabolism;Metabolism;Metabolism	Global and overview maps;Global and overview maps;Amino acid metabolism;Lipid metabolism;Lipid metabolism	ko01100//Metabolic pathways;ko01212//Fatty acid metabolism;ko00280//Valine, leucine and isoleucine degradation;ko00071//Fatty acid degradation;ko00062//Fatty acid elongation	K07509;K07509;K07509;K07509;K07509	GO:0009295//nucleoid;GO:0019866//organelle inner membrane;GO:0031966//mitochondrial membrane;GO:0031988//membrane-bounded vesicle	GO:0003723//RNA binding;GO:0003857//3-hydroxyacyl-CoA dehydrogenase activity;GO:0016408//C-acyltransferase activity	GO:0009062//fatty acid catabolic process
NP_001069978.2	2.21856e+06	1.66065e+06	1399060	6.22829e+06	2794381	6.93889e+06	1.75943e+06	5.32052e+06	1.59646	8.95757e-10	3.73855e-08	HEXB	beta-hexosaminidase subunit beta preproprotein [Bos taurus]	Metabolism;Cellular Processes;Metabolism;Metabolism;Metabolism;Metabolism;Metabolism	Global and overview maps;Transport and catabolism;Carbohydrate metabolism;Glycan biosynthesis and metabolism;Glycan biosynthesis and metabolism;Glycan biosynthesis and metabolism;Glycan biosynthesis and metabolism	ko01100//Metabolic pathways;ko04142//Lysosome;ko00520//Amino sugar and nucleotide sugar metabolism;ko00531//Glycosaminoglycan degradation;ko00511//Other glycan degradation;ko00603//Glycosphingolipid biosynthesis - globo and isoglobo series;ko00604//Glycosphingolipid biosynthesis - ganglio series	K12373;K12373;K12373;K12373;K12373;K12373;K12373	-	GO:0015929//hexosaminidase activity	GO:0044238//primary metabolic process
NP_001039571.1	8549223	14388581	13780729	3423294	5.41444e+06	3.4738e+06	12239511	4.10384e+06	-1.5765	5.7261e-12	3.81908e-10	HIBADH	3-hydroxyisobutyrate dehydrogenase, mitochondrial precursor [Bos taurus]	Metabolism;Metabolism	Global and overview maps;Amino acid metabolism	ko01100//Metabolic pathways;ko00280//Valine, leucine and isoleucine degradation	K00020;K00020	GO:0043231//intracellular membrane-bounded organelle	GO:0000166//nucleotide binding;GO:0016616//oxidoreductase activity, acting on the CH-OH group of donors, NAD or NADP as acceptor;GO:0048037//cofactor binding	GO:0006573//valine metabolic process;GO:0006739//NADP metabolic process;GO:0009063//cellular amino acid catabolic process
XP_015328869.1	453417	355787	465039	2.10695e+06	366530	2.94967e+06	424748	1.80772e+06	2.08949	7.94141e-06	0.000104904	HK2	PREDICTED: hexokinase-2 [Bos mutus]	Metabolism;Organismal Systems;Environmental Information Processing;Metabolism;Human Diseases;Metabolism;Metabolism;Metabolism;Human Diseases;Metabolism;Organismal Systems;Metabolism;Metabolism	Global and overview maps;Endocrine system;Signal transduction;Global and overview maps;Cancers;Carbohydrate metabolism;Carbohydrate metabolism;Carbohydrate metabolism;Endocrine and metabolic diseases;Carbohydrate metabolism;Digestive system;Carbohydrate metabolism;Biosynthesis of other secondary metabolites	ko01100//Metabolic pathways;ko04910//Insulin signaling pathway;ko04066//HIF-1 signaling pathway;ko01200//Carbon metabolism;ko05230//Central carbon metabolism in cancer;ko00520//Amino sugar and nucleotide sugar metabolism;ko00010//Glycolysis / Gluconeogenesis;ko00051//Fructose and mannose metabolism;ko04930//Type II diabetes mellitus;ko00500//Starch and sucrose metabolism;ko04973//Carbohydrate dig…	K00844;K00844;K00844;K00844;K00844;K00844;K00844;K00844;K00844;K00844;K00844;K00844;K00844	GO:0031966//mitochondrial membrane	GO:0016773//phosphotransferase activity, alcohol group as acceptor;GO:0032550//purine ribonucleoside binding	GO:0006090//pyruvate metabolic process;GO:0006915//apoptotic process;GO:0010827//regulation of glucose transport;GO:0016310//phosphorylation;GO:0019318//hexose metabolic process
XP_005209192.1	129783	149913	133066	5.95538e+06	1.04118e+06	11626588	137587	6.20772e+06	5.49565	4.75943e-20	1.61892e-17	HK3	PREDICTED: hexokinase-3 isoform X1 [Bos taurus]	Metabolism;Organismal Systems;Environmental Information Processing;Metabolism;Human Diseases;Metabolism;Metabolism;Metabolism;Human Diseases;Metabolism;Organismal Systems;Metabolism;Metabolism	Global and overview maps;Endocrine system;Signal transduction;Global and overview maps;Cancers;Carbohydrate metabolism;Carbohydrate metabolism;Carbohydrate metabolism;Endocrine and metabolic diseases;Carbohydrate metabolism;Digestive system;Carbohydrate metabolism;Biosynthesis of other secondary metabolites	ko01100//Metabolic pathways;ko04910//Insulin signaling pathway;ko04066//HIF-1 signaling pathway;ko01200//Carbon metabolism;ko05230//Central carbon metabolism in cancer;ko00520//Amino sugar and nucleotide sugar metabolism;ko00010//Glycolysis / Gluconeogenesis;ko00051//Fructose and mannose metabolism;ko04930//Type II diabetes mellitus;ko00500//Starch and sucrose metabolism;ko04973//Carbohydrate dig…	K00844;K00844;K00844;K00844;K00844;K00844;K00844;K00844;K00844;K00844;K00844;K00844;K00844	GO:0043231//intracellular membrane-bounded organelle;GO:0044444//cytoplasmic part	GO:0004396//hexokinase activity;GO:0032550//purine ribonucleoside binding	GO:0006090//pyruvate metabolic process;GO:0016310//phosphorylation;GO:0044238//primary metabolic process
NP_001068600.1	3421109	4711774	4864651	2.63702e+06	2365618	2813836	4.33251e+06	2.60549e+06	-0.733647	5.3382e-07	1.02298e-05	HMGCL	hydroxymethylglutaryl-CoA lyase, mitochondrial precursor [Bos taurus]	Metabolism;Cellular Processes;Metabolism;Metabolism;Metabolism	Global and overview maps;Transport and catabolism;Amino acid metabolism;Carbohydrate metabolism;Lipid metabolism	ko01100//Metabolic pathways;ko04146//Peroxisome;ko00280//Valine, leucine and isoleucine degradation;ko00650//Butanoate metabolism;ko00072//Synthesis and degradation of ketone bodies	K01640;K01640;K01640;K01640;K01640	GO:0019866//organelle inner membrane;GO:0042579//microbody;GO:0044429//mitochondrial part	GO:0016833//oxo-acid-lyase activity;GO:0046914//transition metal ion binding;GO:0046983//protein dimerization activity	GO:0006996//organelle organization;GO:0044249//cellular biosynthetic process;GO:0051259//protein oligomerization
NP_001014912.1	254541	84506.4	154492	1890813	834279	2.02944e+06	164513	1.58484e+06	3.26807	4.77875e-09	1.66717e-07	HMOX1	heme oxygenase 1 [Bos taurus]	Metabolism;Human Diseases;Human Diseases;Human Diseases;Environmental Information Processing;Human Diseases;Cellular Processes;Organismal Systems;Metabolism	Global and overview maps;Cancers;Cancers;Cancers;Signal transduction;Cardiovascular diseases;Cell growth and death;Digestive system;Metabolism of cofactors and vitamins	ko01100//Metabolic pathways;ko05200//Pathways in cancer;ko05225//Hepatocellular carcinoma;ko05206//MicroRNAs in cancer;ko04066//HIF-1 signaling pathway;ko05418//Fluid shear stress and atherosclerosis;ko04216//Ferroptosis;ko04978//Mineral absorption;ko00860//Porphyrin and chlorophyll metabolism	K00510;K00510;K00510;K00510;K00510;K00510;K00510;K00510;K00510	GO:0031090//organelle membrane;GO:0043231//intracellular membrane-bounded organelle;GO:0044444//cytoplasmic part	GO:0016705//oxidoreductase activity, acting on paired donors, with incorporation or reduction of molecular oxygen;GO:0043169//cation binding;GO:0046906//tetrapyrrole binding;GO:0046983//protein dimerization activity;GO:0060089//molecular transducer activity	GO:0001666//response to hypoxia;GO:0002262//myeloid cell homeostasis;GO:0006357//regulation of transcription from RNA polymerase II promoter;GO:0006787//porphyrin-containing compound catabolic process;GO:0008284//positive regulation of cell proliferation;GO:0008285//negative regulation of cell proliferation;GO:0014070//response to organic cyclic compound;GO:0043122//regulation of I-kappaB kinase/…
NP_001030259.2	339277	216715	222123	764742	613226	881508	259372	753159	1.53793	9.56761e-08	2.29185e-06	HMOX2	heme oxygenase 2 [Bos taurus]	Metabolism;Organismal Systems;Metabolism	Global and overview maps;Digestive system;Metabolism of cofactors and vitamins	ko01100//Metabolic pathways;ko04978//Mineral absorption;ko00860//Porphyrin and chlorophyll metabolism	K21418;K21418;K21418	GO:0016020//membrane	GO:0016705//oxidoreductase activity, acting on paired donors, with incorporation or reduction of molecular oxygen;GO:0043169//cation binding	GO:0055114//oxidation-reduction process
XP_002686486.1	392165	409838	462490	61330.5	313089	NA	421498	187210	-1.17087	0.0137247	0.047987	HPRT1	PREDICTED: hypoxanthine-guanine phosphoribosyltransferase [Bos taurus]	Metabolism;Metabolism;Metabolism	Global and overview maps;Nucleotide metabolism;Xenobiotics biodegradation and metabolism	ko01100//Metabolic pathways;ko00230//Purine metabolism;ko00983//Drug metabolism - other enzymes	K00760;K00760;K00760	GO:0031988//membrane-bounded vesicle;GO:0044424//intracellular part	GO:0016763//transferase activity, transferring pentosyl groups;GO:0036094//small molecule binding;GO:0046872//metal ion binding;GO:0046983//protein dimerization activity	GO:0006164//purine nucleotide biosynthetic process;GO:0009154//purine ribonucleotide catabolic process;GO:0009167//purine ribonucleoside monophosphate metabolic process;GO:0014075//response to amine;GO:0021544//subpallium development;GO:0021953//central nervous system neuron differentiation;GO:0032943//mononuclear cell proliferation;GO:0042053//regulation of dopamine metabolic process;GO:0043096/…
NP_776759.1	28738084	35093288	32793050	15665985	26592876	16583116	3.22081e+07	1.9614e+07	-0.715542	4.49109e-12	3.08615e-10	HSD17B10	3-hydroxyacyl-CoA dehydrogenase type-2 [Bos taurus]	Metabolism;Human Diseases;Metabolism	Global and overview maps;Neurodegenerative diseases;Amino acid metabolism	ko01100//Metabolic pathways;ko05010//Alzheimer disease;ko00280//Valine, leucine and isoleucine degradation	K08683;K08683;K08683	GO:0019866//organelle inner membrane;GO:0043231//intracellular membrane-bounded organelle	GO:0003723//RNA binding;GO:0033764//steroid dehydrogenase activity, acting on the CH-OH group of donors, NAD or NADP as acceptor	GO:0006399//tRNA metabolic process;GO:0044710//single-organism metabolic process
NP_001007810.1	820631	649276	827186	3.15408e+06	1.22887e+06	3.67848e+06	765698	2.68714e+06	1.81123	3.72046e-15	4.9628e-13	HSD17B4	peroxisomal multifunctional enzyme type 2 [Bos taurus]	Metabolism;Cellular Processes;Metabolism	Global and overview maps;Transport and catabolism;Lipid metabolism	ko01100//Metabolic pathways;ko04146//Peroxisome;ko00120//Primary bile acid biosynthesis	K12405;K12405;K12405	GO:0044439//peroxisomal part	GO:0016836//hydro-lyase activity;GO:0033764//steroid dehydrogenase activity, acting on the CH-OH group of donors, NAD or NADP as acceptor;GO:0046983//protein dimerization activity	GO:0001503//ossification;GO:0001676//long-chain fatty acid metabolic process;GO:0002064//epithelial cell development;GO:0006635//fatty acid beta-oxidation;GO:0006694//steroid biosynthetic process;GO:0035337//fatty-acyl-CoA metabolic process
NP_001039789.1	1.65133e+06	2.14107e+06	2.27225e+06	1.13164e+06	1.25656e+06	992610	2.02155e+06	1.12693e+06	-0.843058	1.19045e-06	2.00958e-05	HSD17B8	estradiol 17-beta-dehydrogenase 8 [Bos taurus]	Metabolism;Metabolism	Global and overview maps;Lipid metabolism	ko01100//Metabolic pathways;ko00140//Steroid hormone biosynthesis	K13370;K13370	GO:0016020//membrane;GO:0031967//organelle envelope;GO:0044429//mitochondrial part	GO:0033764//steroid dehydrogenase activity, acting on the CH-OH group of donors, NAD or NADP as acceptor	GO:0008202//steroid metabolic process
NP_851355.2	182422464	286463648	280066496	34200508	79129200	26524774	2.49651e+08	4.66182e+07	-2.42095	2.98982e-23	1.45284e-20	IDH1	isocitrate dehydrogenase [NADP] cytoplasmic [Bos taurus]	Metabolism;Metabolism;Cellular Processes;Human Diseases;Metabolism;Metabolism;Metabolism;Metabolism	Global and overview maps;Global and overview maps;Transport and catabolism;Cancers;Global and overview maps;Metabolism of other amino acids;Carbohydrate metabolism;Global and overview maps	ko01100//Metabolic pathways;ko01200//Carbon metabolism;ko04146//Peroxisome;ko05230//Central carbon metabolism in cancer;ko01230//Biosynthesis of amino acids;ko00480//Glutathione metabolism;ko00020//Citrate cycle (TCA cycle);ko01210//2-Oxocarboxylic acid metabolism	K00031;K00031;K00031;K00031;K00031;K00031;K00031;K00031	GO:0031988//membrane-bounded vesicle;GO:0042579//microbody	GO:0000166//nucleotide binding;GO:0004448//isocitrate dehydrogenase activity;GO:0046872//metal ion binding;GO:0046983//protein dimerization activity	GO:0006101//citrate metabolic process;GO:0006790//sulfur compound metabolic process;GO:0006950//response to stress;GO:0043648//dicarboxylic acid metabolic process;GO:0044262//cellular carbohydrate metabolic process
NP_786984.1	2269654	1.45842e+06	1.86105e+06	10573156	3.3952e+06	13855350	1.86304e+06	9.27457e+06	2.31562	1.64278e-12	1.24176e-10	IDH2	isocitrate dehydrogenase [NADP], mitochondrial precursor [Bos taurus]	Metabolism;Metabolism;Cellular Processes;Human Diseases;Metabolism;Metabolism;Metabolism;Metabolism	Global and overview maps;Global and overview maps;Transport and catabolism;Cancers;Global and overview maps;Metabolism of other amino acids;Carbohydrate metabolism;Global and overview maps	ko01100//Metabolic pathways;ko01200//Carbon metabolism;ko04146//Peroxisome;ko05230//Central carbon metabolism in cancer;ko01230//Biosynthesis of amino acids;ko00480//Glutathione metabolism;ko00020//Citrate cycle (TCA cycle);ko01210//2-Oxocarboxylic acid metabolism	K00031;K00031;K00031;K00031;K00031;K00031;K00031;K00031	GO:0019866//organelle inner membrane;GO:0031988//membrane-bounded vesicle;GO:0043231//intracellular membrane-bounded organelle	GO:0000166//nucleotide binding;GO:0004448//isocitrate dehydrogenase activity;GO:0046872//metal ion binding	GO:0006101//citrate metabolic process;GO:0043648//dicarboxylic acid metabolic process;GO:0044262//cellular carbohydrate metabolic process
NP_001139344.1	1.08808e+06	859576	849089	1.79662e+06	1.85017e+06	2019772	932250	1.88885e+06	1.01872	6.288e-05	0.000594855	IDH3B	isocitrate dehydrogenase [NAD] subunit beta, mitochondrial isoform 2 precursor [Bos taurus]	Metabolism;Metabolism;Metabolism;Metabolism;Metabolism	Global and overview maps;Global and overview maps;Global and overview maps;Carbohydrate metabolism;Global and overview maps	ko01100//Metabolic pathways;ko01200//Carbon metabolism;ko01230//Biosynthesis of amino acids;ko00020//Citrate cycle (TCA cycle);ko01210//2-Oxocarboxylic acid metabolism	K00030;K00030;K00030;K00030;K00030	GO:0043231//intracellular membrane-bounded organelle	GO:0000166//nucleotide binding;GO:0004448//isocitrate dehydrogenase activity;GO:0043169//cation binding	GO:0006101//citrate metabolic process
NP_001069781.1	897148	884529	905370	2.61489e+06	2.49126e+06	2852604	895682	2.65292e+06	1.56652	0.00951019	0.0358463	IDH3G	PREDICTED: isocitrate dehydrogenase [NAD] subunit gamma, mitochondrial isoform X1 [Bubalus bubalis]	Metabolism;Metabolism;Metabolism;Metabolism;Metabolism	Global and overview maps;Global and overview maps;Global and overview maps;Carbohydrate metabolism;Global and overview maps	ko01100//Metabolic pathways;ko01200//Carbon metabolism;ko01230//Biosynthesis of amino acids;ko00020//Citrate cycle (TCA cycle);ko01210//2-Oxocarboxylic acid metabolism	K00030;K00030;K00030;K00030;K00030	GO:0043231//intracellular membrane-bounded organelle;GO:0043232//intracellular non-membrane-bounded organelle	GO:0000166//nucleotide binding;GO:0004448//isocitrate dehydrogenase activity;GO:0032550//purine ribonucleoside binding;GO:0043169//cation binding	GO:0006101//citrate metabolic process
NP_001069127.1	1.81519e+06	1.99797e+06	2125273	828795	1.21636e+06	1.04541e+06	1.97948e+06	1.03019e+06	-0.942212	2.54299e-07	5.44024e-06	IDI1	isopentenyl-diphosphate Delta-isomerase 1 [Bos taurus]	Metabolism;Metabolism	Global and overview maps;Metabolism of terpenoids and polyketides	ko01100//Metabolic pathways;ko00900//Terpenoid backbone biosynthesis	K01823;K01823	GO:0042579//microbody	GO:0016863//intramolecular oxidoreductase activity, transposing C=C bonds;GO:0046914//transition metal ion binding	GO:0006694//steroid biosynthetic process;GO:0006720//isoprenoid metabolic process;GO:0008203//cholesterol metabolic process;GO:0008654//phospholipid biosynthetic process;GO:0080184//response to phenylpropanoid
NP_001095336.1	15655.3	358492	219086	11719216	NA	21093188	197745	16406202	6.37446	0.00377954	0.0174557	IDO1	indoleamine 2,3-dioxygenase 1 [Bos taurus]	Metabolism;Metabolism;Human Diseases	Global and overview maps;Amino acid metabolism;Infectious diseases	ko01100//Metabolic pathways;ko00380//Tryptophan metabolism;ko05143//African trypanosomiasis	K00463;K00463;K00463	GO:0043292//contractile fiber	GO:0016702//oxidoreductase activity, acting on single donors with incorporation of molecular oxygen, incorporation of two atoms of oxygen;GO:0046906//tetrapyrrole binding	GO:0001818//negative regulation of cytokine production;GO:0001819//positive regulation of cytokine production;GO:0002237//response to molecule of bacterial origin;GO:0002645//positive regulation of tolerance induction;GO:0002676//regulation of chronic inflammatory response;GO:0002828//regulation of type 2 immune response;GO:0006569//tryptophan catabolic process;GO:0007626//locomotory behavior;GO:…
XP_005219195.1	320816	NA	NA	1.65624e+06	NA	2.02865e+06	320816	1.84244e+06	2.5218	0.00495962	0.0216	IL4I1	PREDICTED: L-amino-acid oxidase isoform X2 [Bos taurus]	Metabolism;Metabolism;Metabolism;Metabolism;Metabolism;Metabolism;Metabolism;Metabolism	Global and overview maps;Amino acid metabolism;Amino acid metabolism;Amino acid metabolism;Amino acid metabolism;Amino acid metabolism;Amino acid metabolism;Amino acid metabolism	ko01100//Metabolic pathways;ko00280//Valine, leucine and isoleucine degradation;ko00270//Cysteine and methionine metabolism;ko00380//Tryptophan metabolism;ko00250//Alanine, aspartate and glutamate metabolism;ko00350//Tyrosine metabolism;ko00360//Phenylalanine metabolism;ko00400//Phenylalanine, tyrosine and tryptophan biosynthesis	K03334;K03334;K03334;K03334;K03334;K03334;K03334;K03334	-	GO:0003824//catalytic activity	GO:0044710//single-organism metabolic process
NP_001071309.1	345630	246159	360829	514014	240380	821804	317539	525400	0.72648	0.00106483	0.00625095	IMPDH1	inosine-5'-monophosphate dehydrogenase 1 [Bos taurus]	Metabolism;Metabolism;Metabolism	Global and overview maps;Nucleotide metabolism;Xenobiotics biodegradation and metabolism	ko01100//Metabolic pathways;ko00230//Purine metabolism;ko00983//Drug metabolism - other enzymes	K00088;K00088;K00088	GO:0043231//intracellular membrane-bounded organelle	GO:0003676//nucleic acid binding;GO:0016616//oxidoreductase activity, acting on the CH-OH group of donors, NAD or NADP as acceptor;GO:0043169//cation binding	GO:0009152//purine ribonucleotide biosynthetic process;GO:0032943//mononuclear cell proliferation
NP_001193777.1	81723	80493	70611.1	466069	155149	793328	77609.1	471515	2.60301	0.00331902	0.015834	INPP4A	type I inositol 3,4-bisphosphate 4-phosphatase [Bos taurus]	Metabolism;Environmental Information Processing;Metabolism	Global and overview maps;Signal transduction;Carbohydrate metabolism	ko01100//Metabolic pathways;ko04070//Phosphatidylinositol signaling system;ko00562//Inositol phosphate metabolism	K01109;K01109;K01109	-	-	-
XP_015328826.1	81723	80493	70611.1	466069	155149	793328	77609.1	471515	2.60301	0.00331902	0.015834	INPP4A	PREDICTED: type I inositol 3,4-bisphosphate 4-phosphatase isoform X9 [Bos taurus]	Metabolism;Environmental Information Processing;Metabolism	Global and overview maps;Signal transduction;Carbohydrate metabolism	ko01100//Metabolic pathways;ko04070//Phosphatidylinositol signaling system;ko00562//Inositol phosphate metabolism	K01109;K01109;K01109	-	-	-
NP_001095352.1	391912	618562	631414	2.79598e+06	621346	4679820	547296	2.69905e+06	2.30206	3.64499e-06	5.30983e-05	INPP5D	phosphatidylinositol 3,4,5-trisphosphate 5-phosphatase 1 [Bos taurus]	Metabolism;Organismal Systems;Environmental Information Processing;Organismal Systems;Metabolism;Organismal Systems	Global and overview maps;Immune system;Signal transduction;Immune system;Carbohydrate metabolism;Immune system	ko01100//Metabolic pathways;ko04666//Fc gamma R-mediated phagocytosis;ko04070//Phosphatidylinositol signaling system;ko04662//B cell receptor signaling pathway;ko00562//Inositol phosphate metabolism;ko04664//Fc epsilon RI signaling pathway	K03084;K03084;K03084;K03084;K03084;K03084	-	GO:0019904//protein domain specific binding;GO:0052866//phosphatidylinositol phosphate phosphatase activity	GO:0009966//regulation of signal transduction;GO:0010259//multicellular organism aging;GO:0019724//B cell mediated immunity;GO:0030853//negative regulation of granulocyte differentiation;GO:0030888//regulation of B cell proliferation;GO:0032715//negative regulation of interleukin-6 production;GO:0032845//negative regulation of homeostatic process;GO:0032846//positive regulation of homeostatic pro…
XP_024841730.1	36830.7	NA	178207	315036	73095.2	470206	107519	286112	1.41199	0.00462381	0.0205325	INPP5F	PREDICTED: phosphatidylinositide phosphatase SAC2 isoform X1 [Bison bison bison]	Metabolism;Environmental Information Processing;Metabolism	Global and overview maps;Signal transduction;Carbohydrate metabolism	ko01100//Metabolic pathways;ko04070//Phosphatidylinositol signaling system;ko00562//Inositol phosphate metabolism	K21798;K21798;K21798	-	GO:0016788//hydrolase activity, acting on ester bonds	GO:0046475//glycerophospholipid catabolic process;GO:0048017//inositol lipid-mediated signaling
NP_001039497.1	1.13354e+06	586577	786466	215051	794143	125888	835526	378361	-1.14292	0.00313318	0.0151202	ISYNA1	inositol-3-phosphate synthase 1 [Bos taurus]	Metabolism;Metabolism	Global and overview maps;Carbohydrate metabolism	ko01100//Metabolic pathways;ko00562//Inositol phosphate metabolism	K01858;K01858	GO:0044424//intracellular part	GO:0003824//catalytic activity	GO:0006020//inositol metabolic process;GO:0006644//phospholipid metabolic process
NP_001069479.1	175119	161658	113540	714783	368087	816439	150106	633103	2.07646	0.00302376	0.0147566	Itpkc	inositol-trisphosphate 3-kinase C [Bos taurus]	Metabolism;Environmental Information Processing;Environmental Information Processing;Metabolism	Global and overview maps;Signal transduction;Signal transduction;Carbohydrate metabolism	ko01100//Metabolic pathways;ko04020//Calcium signaling pathway;ko04070//Phosphatidylinositol signaling system;ko00562//Inositol phosphate metabolism	K00911;K00911;K00911;K00911	-	GO:0016772//transferase activity, transferring phosphorus-containing groups	GO:0006796//phosphate-containing compound metabolic process
NP_001029554.1	18524544	25616032	24977816	5.79987e+06	14308919	5839130	23039464	8.64931e+06	-1.41345	3.45654e-09	1.24417e-07	IVD	Isovaleryl-CoA dehydrogenase, mitochondrial, partial [Bos mutus]	Metabolism;Metabolism	Global and overview maps;Amino acid metabolism	ko01100//Metabolic pathways;ko00280//Valine, leucine and isoleucine degradation	K00253;K00253	GO:0044429//mitochondrial part	GO:0000166//nucleotide binding;GO:0016491//oxidoreductase activity	GO:0006551//leucine metabolic process
NP_001068838.1	635006	876212	887261	363554	702393	392706	799493	486218	-0.717482	0.00574115	0.0240647	KYAT3	PREDICTED: kynurenine--oxoglutarate transaminase 3 isoform X1 [Bos taurus]	Metabolism;Human Diseases;Metabolism;Metabolism	Global and overview maps;Cancers;Amino acid metabolism;Metabolism of other amino acids	ko01100//Metabolic pathways;ko05204//Chemical carcinogenesis;ko00380//Tryptophan metabolism;ko00450//Selenocompound metabolism	K00816;K00816;K00816;K00816	GO:0043231//intracellular membrane-bounded organelle	GO:0003723//RNA binding;GO:0016846//carbon-sulfur lyase activity;GO:0036137//kynurenine aminotransferase activity;GO:0043168//anion binding;GO:0046983//protein dimerization activity	GO:0043648//dicarboxylic acid metabolic process;GO:0070189//kynurenine metabolic process
NP_001178237.1	133535	87090.9	276841	1.23326e+06	1476170	2.31945e+06	165822	1.67629e+06	3.33756	0.00474918	0.0209331	KYNU	PREDICTED: kynureninase isoform X1 [Bos taurus]	Metabolism;Metabolism	Global and overview maps;Amino acid metabolism	ko01100//Metabolic pathways;ko00380//Tryptophan metabolism	K01556;K01556	GO:0043231//intracellular membrane-bounded organelle;GO:0044444//cytoplasmic part	GO:0016823//hydrolase activity, acting on acid carbon-carbon bonds, in ketonic substances;GO:0043168//anion binding;GO:0046983//protein dimerization activity	GO:0006568//tryptophan metabolic process;GO:0010243//response to organonitrogen compound;GO:0019439//aromatic compound catabolic process;GO:0034097//response to cytokine;GO:0034627//'de novo' NAD biosynthetic process;GO:0043650//dicarboxylic acid biosynthetic process
NP_776803.1	53336220	163398320	110742168	4041565	9255781	233012	1.09159e+08	4.51012e+06	-4.59712	2.72547e-06	4.10207e-05	LALBA	alpha-lactalbumin precursor [Bos taurus]	Metabolism;Metabolism	Global and overview maps;Carbohydrate metabolism	ko01100//Metabolic pathways;ko00052//Galactose metabolism	K00704;K00704	-	GO:0005515//protein binding;GO:0035250//UDP-galactosyltransferase activity;GO:0046872//metal ion binding	GO:0005988//lactose metabolic process;GO:0009617//response to bacterium
NP_776523.2	4257032	5.35406e+06	3.4051e+06	24032530	6.19789e+06	16833448	4.33873e+06	1.5688e+07	1.85431	2.32602e-35	3.95597e-32	LAP3	cytosol aminopeptidase [Bos taurus]	Metabolism;Metabolism;Metabolism	Global and overview maps;Amino acid metabolism;Metabolism of other amino acids	ko01100//Metabolic pathways;ko00330//Arginine and proline metabolism;ko00480//Glutathione metabolism	K11142;K11142;K11142	GO:0005924//cell-substrate adherens junction;GO:0031988//membrane-bounded vesicle;GO:0043231//intracellular membrane-bounded organelle	GO:0008237//metallopeptidase activity;GO:0046914//transition metal ion binding	GO:0019538//protein metabolic process
NP_776524.1	5.59384e+06	4.9191e+06	6.84206e+06	17492786	8954723	26481580	5.785e+06	1.7643e+07	1.60871	7.13339e-13	5.8468e-11	LDHA	L-lactate dehydrogenase A chain [Bos taurus]	Metabolism;Environmental Information Processing;Organismal Systems;Human Diseases;Metabolism;Metabolism;Metabolism;Metabolism	Global and overview maps;Signal transduction;Endocrine system;Cancers;Carbohydrate metabolism;Amino acid metabolism;Carbohydrate metabolism;Carbohydrate metabolism	ko01100//Metabolic pathways;ko04066//HIF-1 signaling pathway;ko04922//Glucagon signaling pathway;ko05230//Central carbon metabolism in cancer;ko00010//Glycolysis / Gluconeogenesis;ko00270//Cysteine and methionine metabolism;ko00620//Pyruvate metabolism;ko00640//Propanoate metabolism	K00016;K00016;K00016;K00016;K00016;K00016;K00016;K00016	GO:0031988//membrane-bounded vesicle;GO:0043231//intracellular membrane-bounded organelle;GO:0044441//ciliary part;GO:0044444//cytoplasmic part	GO:0004457//lactate dehydrogenase activity	GO:0005975//carbohydrate metabolic process;GO:0006090//pyruvate metabolic process;GO:0007154//cell communication;GO:0048856//anatomical structure development
NP_001192726.1	136468	131099	181279	1.01418e+06	452381	1.49035e+06	149615	985635	2.71979	1.80628e-11	1.03261e-09	LPCAT2	lysophosphatidylcholine acyltransferase 2 [Bos taurus]	Metabolism;Metabolism;Metabolism	Global and overview maps;Lipid metabolism;Lipid metabolism	ko01100//Metabolic pathways;ko00564//Glycerophospholipid metabolism;ko00565//Ether lipid metabolism	K13510;K13510;K13510	GO:0005794//Golgi apparatus;GO:0043232//intracellular non-membrane-bounded organelle	GO:0016413//O-acetyltransferase activity	GO:0016043//cellular component organization;GO:0046165//alcohol biosynthetic process;GO:0046470//phosphatidylcholine metabolic process
NP_001341308.1	52735.6	239400	219142	89389	NA	82941.8	170426	86165.4	-0.983963	0.00574071	0.0240647	LPIN3	PREDICTED: phosphatidate phosphatase LPIN3 isoform X2 [Bos taurus]	Metabolism;Environmental Information Processing;Metabolism;Metabolism	Global and overview maps;Signal transduction;Lipid metabolism;Lipid metabolism	ko01100//Metabolic pathways;ko04150//mTOR signaling pathway;ko00564//Glycerophospholipid metabolism;ko00561//Glycerolipid metabolism	K15728;K15728;K15728;K15728	-	-	-
NP_001040029.1	569458	524118	1.05233e+06	206345	441420	223685	715302	290483	-1.3001	4.36995e-05	0.000440426	LSS	lanosterol synthase [Bos taurus]	Metabolism;Metabolism	Global and overview maps;Lipid metabolism	ko01100//Metabolic pathways;ko00100//Steroid biosynthesis	K01852;K01852	GO:0031090//organelle membrane;GO:0043231//intracellular membrane-bounded organelle;GO:0043232//intracellular non-membrane-bounded organelle	GO:0031559//oxidosqualene cyclase activity	GO:0008203//cholesterol metabolic process
NP_001029452.1	3.88049e+06	3.05089e+06	3.13707e+06	8.31355e+06	3.51067e+06	7.88534e+06	3.35615e+06	6.56985e+06	0.969055	0.000351817	0.00251878	LTA4H	leukotriene A-4 hydrolase [Bos taurus]	Metabolism;Metabolism	Global and overview maps;Lipid metabolism	ko01100//Metabolic pathways;ko00590//Arachidonic acid metabolism	K01254;K01254	GO:0031988//membrane-bounded vesicle;GO:0043231//intracellular membrane-bounded organelle	GO:0003723//RNA binding;GO:0008238//exopeptidase activity;GO:0016803//ether hydrolase activity;GO:0046914//transition metal ion binding	GO:0006518//peptide metabolic process;GO:0006636//unsaturated fatty acid biosynthetic process;GO:0019538//protein metabolic process
NP_808813.2	76555.6	411563	304957	1.64551e+06	591059	2572876	264359	1.60315e+06	2.60034	0.000115364	0.00100104	MAOB	amine oxidase [flavin-containing] B [Bos taurus]	Metabolism;Organismal Systems;Human Diseases;Human Diseases;Organismal Systems;Metabolism;Metabolism;Metabolism;Metabolism;Human Diseases;Metabolism;Metabolism;Metabolism	Global and overview maps;Nervous system;Substance dependence;Substance dependence;Nervous system;Amino acid metabolism;Amino acid metabolism;Amino acid metabolism;Amino acid metabolism;Substance dependence;Xenobiotics biodegradation and metabolism;Amino acid metabolism;Amino acid metabolism	ko01100//Metabolic pathways;ko04728//Dopaminergic synapse;ko05034//Alcoholism;ko05031//Amphetamine addiction;ko04726//Serotonergic synapse;ko00330//Arginine and proline metabolism;ko00260//Glycine, serine and threonine metabolism;ko00380//Tryptophan metabolism;ko00350//Tyrosine metabolism;ko05030//Cocaine addiction;ko00982//Drug metabolism - cytochrome P450;ko00360//Phenylalanine metabolism;ko003…	K00274;K00274;K00274;K00274;K00274;K00274;K00274;K00274;K00274;K00274;K00274;K00274;K00274	GO:0019866//organelle inner membrane;GO:0031224//intrinsic component of membrane;GO:0031966//mitochondrial membrane;GO:0031988//membrane-bounded vesicle	GO:0003824//catalytic activity	GO:0044710//single-organism metabolic process;GO:0048856//anatomical structure development
NP_001231106.1	631180	587174	602337	1.06033e+06	1.04623e+06	984081	606897	1.03021e+06	0.76342	0.000129513	0.00110272	MCAT	malonyl-CoA-acyl carrier protein transacylase, mitochondrial [Bos taurus]	Metabolism;Metabolism;Metabolism	Global and overview maps;Global and overview maps;Lipid metabolism	ko01100//Metabolic pathways;ko01212//Fatty acid metabolism;ko00061//Fatty acid biosynthesis	K00645;K00645;K00645	GO:0043231//intracellular membrane-bounded organelle	GO:0003723//RNA binding;GO:0004312//fatty acid synthase activity	-
NP_001192687.1	2.09209e+06	2.52088e+06	2398157	987059	1.6925e+06	1.09454e+06	2.33704e+06	1.25804e+06	-0.893512	8.34936e-09	2.71774e-07	MCCC1	methylcrotonoyl-CoA carboxylase subunit alpha, mitochondrial [Bos taurus]	Metabolism;Metabolism	Global and overview maps;Amino acid metabolism	ko01100//Metabolic pathways;ko00280//Valine, leucine and isoleucine degradation	K01968;K01968	GO:0019866//organelle inner membrane;GO:0043231//intracellular membrane-bounded organelle	GO:0016879//ligase activity, forming carbon-nitrogen bonds;GO:0032550//purine ribonucleoside binding;GO:0043169//cation binding	-
XP_010815008.1	1.57076e+06	1.42848e+06	1.57364e+06	871986	1.11382e+06	671138	1.52429e+06	885648	-0.783334	1.37311e-08	4.11508e-07	Mccc2	PREDICTED: methylcrotonoyl-CoA carboxylase beta chain, mitochondrial [Bos taurus]	Metabolism;Metabolism	Global and overview maps;Amino acid metabolism	ko01100//Metabolic pathways;ko00280//Valine, leucine and isoleucine degradation	K01969;K01969	-	GO:0003824//catalytic activity	-
NP_001039460.1	965810	2.28353e+06	1.54925e+06	712218	1.54746e+06	645118	1.59953e+06	968265	-0.724176	1.43119e-05	0.000174749	MCEE	methylmalonyl-CoA epimerase, mitochondrial precursor [Bos taurus]	Metabolism;Metabolism;Metabolism;Metabolism;Metabolism	Global and overview maps;Global and overview maps;Amino acid metabolism;Carbohydrate metabolism;Carbohydrate metabolism	ko01100//Metabolic pathways;ko01200//Carbon metabolism;ko00280//Valine, leucine and isoleucine degradation;ko00640//Propanoate metabolism;ko00630//Glyoxylate and dicarboxylate metabolism	K05606;K05606;K05606;K05606;K05606	GO:0043231//intracellular membrane-bounded organelle	GO:0003824//catalytic activity;GO:0043169//cation binding	GO:0015936//coenzyme A metabolic process
NP_858055.1	2.14208e+06	2.13376e+06	2073814	587071	1.68875e+06	537437	2116553	937753	-1.17444	1.52829e-06	2.49926e-05	MECR	trans-2-enoyl-CoA reductase, mitochondrial precursor [Bos taurus]	Metabolism;Metabolism;Metabolism	Global and overview maps;Global and overview maps;Lipid metabolism	ko01100//Metabolic pathways;ko01212//Fatty acid metabolism;ko00062//Fatty acid elongation	K07512;K07512;K07512	GO:0043231//intracellular membrane-bounded organelle	GO:0016628//oxidoreductase activity, acting on the CH-CH group of donors, NAD or NADP as acceptor;GO:0046914//transition metal ion binding	GO:0006631//fatty acid metabolic process
NP_803486.1	23353.5	34636.5	25975.9	47270.7	NA	54283.9	27988.7	50777.3	0.859342	0.0140847	0.0490428	MGAT4A	alpha-1,3-mannosyl-glycoprotein 4-beta-N-acetylglucosaminyltransferase A [Bos taurus]	Metabolism;Metabolism	Global and overview maps;Glycan biosynthesis and metabolism	ko01100//Metabolic pathways;ko00510//N-Glycan biosynthesis	K00738;K00738	GO:0031090//organelle membrane;GO:0031224//intrinsic component of membrane;GO:0031988//membrane-bounded vesicle;GO:0043231//intracellular membrane-bounded organelle	GO:0008375//acetylglucosaminyltransferase activity;GO:0043169//cation binding	GO:0006487//protein N-linked glycosylation;GO:0009311//oligosaccharide metabolic process
NP_001073100.1	1024772	1.40468e+06	1.42846e+06	624276	575201	765454	1.28597e+06	654977	-0.973339	4.9787e-05	0.000491038	MMAB	cob(I)yrinic acid a,c-diamide adenosyltransferase, mitochondrial precursor [Bos taurus]	Metabolism;Metabolism	Global and overview maps;Metabolism of cofactors and vitamins	ko01100//Metabolic pathways;ko00860//Porphyrin and chlorophyll metabolism	K00798;K00798	-	GO:0016765//transferase activity, transferring alkyl or aryl (other than methyl) groups;GO:0032550//purine ribonucleoside binding	GO:0009235//cobalamin metabolic process
XP_002689552.1	3.78245e+06	2.58194e+06	3.29423e+06	12126566	6302137	14479417	3219536	1.09694e+07	1.76856	7.02138e-05	0.000654335	MTAP	PREDICTED: S-methyl-5'-thioadenosine phosphorylase [Bos taurus]	Metabolism;Metabolism	Global and overview maps;Amino acid metabolism	ko01100//Metabolic pathways;ko00270//Cysteine and methionine metabolism	K00772;K00772	GO:0031988//membrane-bounded vesicle;GO:0043231//intracellular membrane-bounded organelle	GO:0004731//purine-nucleoside phosphorylase activity;GO:0016758//transferase activity, transferring hexosyl groups	GO:0043101//purine-containing compound salvage;GO:0055086//nucleobase-containing small molecule metabolic process;GO:0071267//L-methionine salvage
NP_001069486.1	172006	194062	228028	579128	217475	1.07392e+06	198032	623506	1.65467	0.00023374	0.00177867	MTHFD1L	monofunctional C1-tetrahydrofolate synthase, mitochondrial precursor [Bos taurus]	Metabolism;Metabolism	Global and overview maps;Metabolism of cofactors and vitamins	ko01100//Metabolic pathways;ko00670//One carbon pool by folate	K13402;K13402	-	-	-
NP_001069223.1	259273	192672	336161	1.47879e+06	320330	2.77389e+06	262702	1.52434e+06	2.53668	2.76203e-08	7.63825e-07	MTHFD2	bifunctional methylenetetrahydrofolate dehydrogenase/cyclohydrolase, mitochondrial [Bos taurus]	Metabolism;Metabolism	Global and overview maps;Metabolism of cofactors and vitamins	ko01100//Metabolic pathways;ko00670//One carbon pool by folate	K13403;K13403	GO:0043231//intracellular membrane-bounded organelle;GO:0044421//extracellular region part;GO:0044444//cytoplasmic part	GO:0016646//oxidoreductase activity, acting on the CH-NH group of donors, NAD or NADP as acceptor;GO:0016787//hydrolase activity;GO:0043168//anion binding	GO:0006760//folic acid-containing compound metabolic process
XP_005216989.1	650992	487341	680246	125261	430851	123678	606193	226597	-1.41965	0.00103013	0.00607804	MTHFR	PREDICTED: methylenetetrahydrofolate reductase isoform X1 [Bos taurus]	Metabolism;Metabolism;Human Diseases;Metabolism	Global and overview maps;Global and overview maps;Drug resistance;Metabolism of cofactors and vitamins	ko01100//Metabolic pathways;ko01200//Carbon metabolism;ko01523//Antifolate resistance;ko00670//One carbon pool by folate	K00297;K00297;K00297;K00297	-	-	-
NP_001093834.1	99062.1	86228.6	189679	468767	185503	657251	124990	437173	1.8064	0.0048926	0.0214185	MTMR14	myotubularin-related protein 14 [Bos taurus]	Metabolism;Cellular Processes;Environmental Information Processing;Metabolism	Global and overview maps;Transport and catabolism;Signal transduction;Carbohydrate metabolism	ko01100//Metabolic pathways;ko04140//Autophagy - animal;ko04070//Phosphatidylinositol signaling system;ko00562//Inositol phosphate metabolism	K18086;K18086;K18086;K18086	GO:0044444//cytoplasmic part	GO:0004721//phosphoprotein phosphatase activity;GO:0052744//phosphatidylinositol monophosphate phosphatase activity	GO:0006470//protein dephosphorylation
YP_209205.1	275604	138418	213071	383169	NA	467442	209031	425305	1.02478	0.00778179	0.0308146	MT-ND1	NADH dehydrogenase subunit 1 [Bos taurus]	Metabolism;Organismal Systems;Human Diseases;Metabolism;Organismal Systems	Global and overview maps;Environmental adaptation;Neurodegenerative diseases;Energy metabolism;Nervous system	ko01100//Metabolic pathways;ko04714//Thermogenesis;ko05012//Parkinson disease;ko00190//Oxidative phosphorylation;ko04723//Retrograde endocannabinoid signaling	K03878;K03878;K03878;K03878;K03878	GO:0031090//organelle membrane;GO:0031224//intrinsic component of membrane;GO:0043231//intracellular membrane-bounded organelle	GO:0050136//NADH dehydrogenase (quinone) activity	GO:0044710//single-organism metabolic process
NP_776364.2	9372849	5070192	9982028	2.38443e+06	2.85686e+06	2.15575e+06	8.14169e+06	2.46568e+06	-1.72334	3.57494e-07	7.3034e-06	MUT	methylmalonyl-CoA mutase, mitochondrial precursor [Bos taurus]	Metabolism;Metabolism;Metabolism;Metabolism;Metabolism	Global and overview maps;Global and overview maps;Amino acid metabolism;Carbohydrate metabolism;Carbohydrate metabolism	ko01100//Metabolic pathways;ko01200//Carbon metabolism;ko00280//Valine, leucine and isoleucine degradation;ko00640//Propanoate metabolism;ko00630//Glyoxylate and dicarboxylate metabolism	K01847;K01847;K01847;K01847;K01847	-	-	-
NP_001015528.1	1.62713e+06	2.21102e+06	2816823	383280	999325	433653	2.21833e+06	605419	-1.87347	1.51198e-05	0.00018279	MVK	mevalonate kinase [Bos taurus]	Metabolism;Cellular Processes;Metabolism	Global and overview maps;Transport and catabolism;Metabolism of terpenoids and polyketides	ko01100//Metabolic pathways;ko04146//Peroxisome;ko00900//Terpenoid backbone biosynthesis	K00869;K00869;K00869	GO:0031988//membrane-bounded vesicle;GO:0042579//microbody	GO:0005515//protein binding;GO:0016301//kinase activity;GO:0032550//purine ribonucleoside binding	GO:0006084//acetyl-CoA metabolic process;GO:0006694//steroid biosynthetic process;GO:0006720//isoprenoid metabolic process;GO:0006796//phosphate-containing compound metabolic process;GO:0008203//cholesterol metabolic process;GO:0031348//negative regulation of defense response
NP_001243482.1	1.351e+06	1.57375e+06	1.61833e+06	503577	1.25749e+06	476435	1.51436e+06	745832	-1.02178	4.78262e-07	9.26957e-06	NADK2	NAD kinase 2, mitochondrial [Bos taurus]	Metabolism;Metabolism	Global and overview maps;Metabolism of cofactors and vitamins	ko01100//Metabolic pathways;ko00760//Nicotinate and nicotinamide metabolism	K00858;K00858	GO:0043231//intracellular membrane-bounded organelle	GO:0046983//protein dimerization activity	GO:0006739//NADP metabolic process
NP_001029615.1	291787	366572	319849	576141	336259	859921	326070	590774	0.857426	0.000187602	0.0014962	NADSYN1	glutamine-dependent NAD(+) synthetase [Bos taurus]	Metabolism;Metabolism	Global and overview maps;Metabolism of cofactors and vitamins	ko01100//Metabolic pathways;ko00760//Nicotinate and nicotinamide metabolism	K01950;K01950	GO:0044424//intracellular part	GO:0016787//hydrolase activity;GO:0032550//purine ribonucleoside binding	GO:0019359//nicotinamide nucleotide biosynthetic process
NP_001029486.1	2.35815e+06	1.49816e+06	2.08101e+06	5049020	1.86521e+06	5956031	1.97911e+06	4.29009e+06	1.11616	3.93199e-05	0.000402245	NAGK	N-acetyl-D-glucosamine kinase [Bos taurus]	Metabolism;Metabolism	Global and overview maps;Carbohydrate metabolism	ko01100//Metabolic pathways;ko00520//Amino sugar and nucleotide sugar metabolism	K00884;K00884	GO:0031988//membrane-bounded vesicle	GO:0016773//phosphotransferase activity, alcohol group as acceptor;GO:0019200//carbohydrate kinase activity;GO:0036094//small molecule binding	GO:0006054//N-acetylneuraminate metabolic process;GO:0016310//phosphorylation;GO:1901071//glucosamine-containing compound metabolic process
NP_001231070.1	441318	416042	308119	2.08682e+06	1.05882e+06	3.26869e+06	388493	2.13811e+06	2.46038	1.58421e-07	3.62875e-06	NAMPT	nicotinamide phosphoribosyltransferase [Bos taurus]	Metabolism;Organismal Systems;Metabolism	Global and overview maps;Immune system;Metabolism of cofactors and vitamins	ko01100//Metabolic pathways;ko04621//NOD-like receptor signaling pathway;ko00760//Nicotinate and nicotinamide metabolism	K03462;K03462;K03462	GO:0031988//membrane-bounded vesicle;GO:0043231//intracellular membrane-bounded organelle;GO:0044421//extracellular region part	GO:0005102//receptor binding;GO:0016763//transferase activity, transferring pentosyl groups;GO:0046983//protein dimerization activity	GO:0006357//regulation of transcription from RNA polymerase II promoter;GO:0007623//circadian rhythm;GO:0008284//positive regulation of cell proliferation;GO:0010557//positive regulation of macromolecule biosynthetic process;GO:0019359//nicotinamide nucleotide biosynthetic process
NP_001092327.1	1.06411e+06	984212	1.22634e+06	380189	407850	284690	1.09155e+06	357576	-1.61006	0.00054104	0.00357002	NAPRT	nicotinate phosphoribosyltransferase [Bos taurus]	Metabolism;Metabolism	Global and overview maps;Metabolism of cofactors and vitamins	ko01100//Metabolic pathways;ko00760//Nicotinate and nicotinamide metabolism	K00763;K00763	GO:0031988//membrane-bounded vesicle;GO:0044444//cytoplasmic part	GO:0016763//transferase activity, transferring pentosyl groups	GO:0006950//response to stress;GO:0019357//nicotinate nucleotide biosynthetic process;GO:0019359//nicotinamide nucleotide biosynthetic process
NP_788828.1	4.6801e+06	4796209	4.45572e+06	2.41721e+06	1.52319e+06	1.5944e+06	4.64401e+06	1.84493e+06	-1.3318	0.0017207	0.00926834	NDUFA10	NADH dehydrogenase [ubiquinone] 1 alpha subcomplex subunit 10, mitochondrial precursor [Bos taurus]	Metabolism;Organismal Systems;Human Diseases;Human Diseases;Human Diseases;Human Diseases;Metabolism;Organismal Systems	Global and overview maps;Environmental adaptation;Neurodegenerative diseases;Neurodegenerative diseases;Endocrine and metabolic diseases;Neurodegenerative diseases;Energy metabolism;Nervous system	ko01100//Metabolic pathways;ko04714//Thermogenesis;ko05010//Alzheimer disease;ko05016//Huntington disease;ko04932//Non-alcoholic fatty liver disease (NAFLD);ko05012//Parkinson disease;ko00190//Oxidative phosphorylation;ko04723//Retrograde endocannabinoid signaling	K03954;K03954;K03954;K03954;K03954;K03954;K03954;K03954	GO:0044455//mitochondrial membrane part	GO:0019205//nucleobase-containing compound kinase activity	GO:0009117//nucleotide metabolic process
NP_787014.1	1.20451e+06	2.03844e+06	1747412	380449	889382	358306	1.66345e+06	542712	-1.61592	0.00787771	0.0311401	NDUFA4	cytochrome c oxidase subunit NDUFA4 [Bos taurus]	Metabolism;Organismal Systems;Human Diseases;Human Diseases;Human Diseases;Human Diseases;Metabolism;Organismal Systems	Global and overview maps;Environmental adaptation;Neurodegenerative diseases;Neurodegenerative diseases;Endocrine and metabolic diseases;Neurodegenerative diseases;Energy metabolism;Nervous system	ko01100//Metabolic pathways;ko04714//Thermogenesis;ko05010//Alzheimer disease;ko05016//Huntington disease;ko04932//Non-alcoholic fatty liver disease (NAFLD);ko05012//Parkinson disease;ko00190//Oxidative phosphorylation;ko04723//Retrograde endocannabinoid signaling	K03948;K03948;K03948;K03948;K03948;K03948;K03948;K03948	GO:0019866//organelle inner membrane;GO:0031988//membrane-bounded vesicle;GO:0044455//mitochondrial membrane part	GO:0005515//protein binding;GO:0009055//electron carrier activity	GO:0015992//proton transport;GO:0044710//single-organism metabolic process
NP_001035578.1	2678394	4.45291e+06	3.71867e+06	2.17544e+06	1.05233e+06	1.64189e+06	3.61666e+06	1.62322e+06	-1.1558	0.00435478	0.0195936	NDUFAB1	acyl carrier protein, mitochondrial precursor [Bos taurus]	Metabolism;Organismal Systems;Human Diseases;Human Diseases;Human Diseases;Human Diseases;Metabolism;Organismal Systems	Global and overview maps;Environmental adaptation;Neurodegenerative diseases;Neurodegenerative diseases;Endocrine and metabolic diseases;Neurodegenerative diseases;Energy metabolism;Nervous system	ko01100//Metabolic pathways;ko04714//Thermogenesis;ko05010//Alzheimer disease;ko05016//Huntington disease;ko04932//Non-alcoholic fatty liver disease (NAFLD);ko05012//Parkinson disease;ko00190//Oxidative phosphorylation;ko04723//Retrograde endocannabinoid signaling	K03955;K03955;K03955;K03955;K03955;K03955;K03955;K03955	GO:0044455//mitochondrial membrane part	GO:0008289//lipid binding;GO:0050136//NADH dehydrogenase (quinone) activity	GO:0006631//fatty acid metabolic process;GO:0018065//protein-cofactor linkage;GO:0022904//respiratory electron transport chain
NP_777244.1	4.21857e+06	4818563	4.60437e+06	3.05769e+06	2.51581e+06	2996376	4.54717e+06	2.85663e+06	-0.670656	0.00702812	0.0283584	NDUFS3	NADH dehydrogenase [ubiquinone] iron-sulfur protein 3, mitochondrial precursor [Bos taurus]	Metabolism;Organismal Systems;Human Diseases;Human Diseases;Human Diseases;Human Diseases;Metabolism;Organismal Systems	Global and overview maps;Environmental adaptation;Neurodegenerative diseases;Neurodegenerative diseases;Endocrine and metabolic diseases;Neurodegenerative diseases;Energy metabolism;Nervous system	ko01100//Metabolic pathways;ko04714//Thermogenesis;ko05010//Alzheimer disease;ko05016//Huntington disease;ko04932//Non-alcoholic fatty liver disease (NAFLD);ko05012//Parkinson disease;ko00190//Oxidative phosphorylation;ko04723//Retrograde endocannabinoid signaling	K03936;K03936;K03936;K03936;K03936;K03936;K03936;K03936	GO:0019866//organelle inner membrane;GO:0044455//mitochondrial membrane part	GO:0050136//NADH dehydrogenase (quinone) activity	GO:0001558//regulation of cell growth;GO:0044237//cellular metabolic process;GO:0044710//single-organism metabolic process;GO:0048856//anatomical structure development;GO:0097193//intrinsic apoptotic signaling pathway
NP_001069844.1	25833640	26173144	27881850	15302746	13070659	17522818	2.66295e+07	15298741	-0.799615	0.00382105	0.0176115	NME2	nucleoside diphosphate kinase B [Bos taurus]	Metabolism;Metabolism;Metabolism;Metabolism	Global and overview maps;Nucleotide metabolism;Nucleotide metabolism;Xenobiotics biodegradation and metabolism	ko01100//Metabolic pathways;ko00230//Purine metabolism;ko00240//Pyrimidine metabolism;ko00983//Drug metabolism - other enzymes	K00940;K00940;K00940;K00940	-	-	-
NP_001092456.1	1246591	1.59297e+06	1.57038e+06	844404	214385	419702	1.46998e+06	492830	-1.57663	0.000545087	0.00358976	NME3	nucleoside diphosphate kinase 3 precursor [Bos taurus]	Metabolism;Metabolism;Metabolism;Metabolism	Global and overview maps;Nucleotide metabolism;Nucleotide metabolism;Xenobiotics biodegradation and metabolism	ko01100//Metabolic pathways;ko00230//Purine metabolism;ko00240//Pyrimidine metabolism;ko00983//Drug metabolism - other enzymes	K00940;K00940;K00940;K00940	-	-	-
NP_776830.1	159207	115385	98230.8	417681	371670	610828	124274	466726	1.90905	9.04325e-06	0.000117857	NT5C2	PREDICTED: cytosolic purine 5'-nucleotidase [Sorex araneus]	Metabolism;Metabolism;Metabolism;Metabolism	Global and overview maps;Nucleotide metabolism;Nucleotide metabolism;Metabolism of cofactors and vitamins	ko01100//Metabolic pathways;ko00230//Purine metabolism;ko00240//Pyrimidine metabolism;ko00760//Nicotinate and nicotinamide metabolism	K01081;K01081;K01081;K01081	-	-	-
NP_001032686.1	512934	362923	366746	954798	571347	1.20359e+06	414201	909913	1.1354	5.31617e-05	0.00051888	NT5C3A	cytosolic 5'-nucleotidase 3A [Bos taurus]	Metabolism;Metabolism;Metabolism;Metabolism	Global and overview maps;Nucleotide metabolism;Nucleotide metabolism;Metabolism of cofactors and vitamins	ko01100//Metabolic pathways;ko00230//Purine metabolism;ko00240//Pyrimidine metabolism;ko00760//Nicotinate and nicotinamide metabolism	K01081;K01081;K01081;K01081	GO:0043231//intracellular membrane-bounded organelle	GO:0008252//nucleotidase activity;GO:0046872//metal ion binding	GO:0006753//nucleoside phosphate metabolic process
XP_010818726.1	476727	419351	377446	813548	505528	1.01693e+06	424508	778670	0.87522	0.0105916	0.0390118	NTPCR	PREDICTED: cancer-related nucleoside-triphosphatase homolog isoform X1 [Bos taurus]	Metabolism;Metabolism;Metabolism	Global and overview maps;Nucleotide metabolism;Metabolism of cofactors and vitamins	ko01100//Metabolic pathways;ko00230//Purine metabolism;ko00730//Thiamine metabolism	K06928;K06928;K06928	GO:0031988//membrane-bounded vesicle	GO:0003723//RNA binding;GO:0016462//pyrophosphatase activity;GO:0016791//phosphatase activity;GO:0032550//purine ribonucleoside binding	GO:0006796//phosphate-containing compound metabolic process
NP_001040073.1	1.42938e+06	1.42011e+06	1.56922e+06	459542	619307	323642	1.4729e+06	467497	-1.65563	3.12586e-05	0.000332269	NUDT12	peroxisomal NADH pyrophosphatase NUDT12 [Bos taurus]	Metabolism;Cellular Processes;Metabolism	Global and overview maps;Transport and catabolism;Metabolism of cofactors and vitamins	ko01100//Metabolic pathways;ko04146//Peroxisome;ko00760//Nicotinate and nicotinamide metabolism	K03426;K03426;K03426	GO:0042579//microbody	GO:0004551//nucleotide diphosphatase activity;GO:0043169//cation binding	GO:0006739//NADP metabolic process;GO:0019364//pyridine nucleotide catabolic process
NP_001069498.1	7.53354e+06	11365971	11080410	6.50005e+06	3.24443e+06	3.62668e+06	9.99331e+06	4.45706e+06	-1.16487	0.00149227	0.00826134	OGDH	2-oxoglutarate dehydrogenase, mitochondrial precursor [Bos taurus]	Metabolism;Metabolism;Metabolism;Metabolism;Metabolism	Global and overview maps;Global and overview maps;Amino acid metabolism;Amino acid metabolism;Carbohydrate metabolism	ko01100//Metabolic pathways;ko01200//Carbon metabolism;ko00310//Lysine degradation;ko00380//Tryptophan metabolism;ko00020//Citrate cycle (TCA cycle)	K00164;K00164;K00164;K00164;K00164	-	-	-
NP_001001173.2	1.05766e+06	931052	1.07289e+06	521796	849082	392770	1.02053e+06	587883	-0.795721	0.00149246	0.00826134	OPLAH	PREDICTED: 5-oxoprolinase isoform X1 [Bos taurus]	Metabolism;Metabolism	Global and overview maps;Metabolism of other amino acids	ko01100//Metabolic pathways;ko00480//Glutathione metabolism	K01469;K01469	-	GO:0016812//hydrolase activity, acting on carbon-nitrogen (but not peptide) bonds, in cyclic amides;GO:0032550//purine ribonucleoside binding	-
NP_001069238.1	766902	751943	854484	1.75997e+06	1.81289e+06	2153949	791110	1.90894e+06	1.27082	1.04547e-11	6.64702e-10	P4HA1	prolyl 4-hydroxylase subunit alpha-1 precursor [Bos taurus]	Metabolism;Metabolism	Global and overview maps;Amino acid metabolism	ko01100//Metabolic pathways;ko00330//Arginine and proline metabolism	K00472;K00472	GO:0044432//endoplasmic reticulum part	GO:0016701//oxidoreductase activity, acting on single donors with incorporation of molecular oxygen;GO:0019798//procollagen-proline dioxygenase activity;GO:0019842//vitamin binding;GO:0046914//transition metal ion binding	GO:0018126//protein hydroxylation;GO:0019471//4-hydroxyproline metabolic process;GO:0030198//extracellular matrix organization
XP_005227044.1	5311390	6612858	7.43969e+06	1.83314e+06	3.15457e+06	944419	6.45465e+06	1.97738e+06	-1.70675	2.37748e-14	2.69567e-12	PC	PREDICTED: pyruvate carboxylase, mitochondrial isoform X1 [Bos taurus]	Metabolism;Metabolism;Metabolism;Metabolism;Metabolism	Global and overview maps;Global and overview maps;Global and overview maps;Carbohydrate metabolism;Carbohydrate metabolism	ko01100//Metabolic pathways;ko01200//Carbon metabolism;ko01230//Biosynthesis of amino acids;ko00620//Pyruvate metabolism;ko00020//Citrate cycle (TCA cycle)	K01958;K01958;K01958;K01958;K01958	GO:0019866//organelle inner membrane;GO:0044429//mitochondrial part	GO:0016879//ligase activity, forming carbon-nitrogen bonds;GO:0016885//ligase activity, forming carbon-carbon bonds;GO:0032550//purine ribonucleoside binding;GO:0043169//cation binding	GO:0006006//glucose metabolic process
[truncated: 45 more rows]
